# Supplementary material for: A genomic catalog of Earth’s microbiomes
Source: Nat Biotechnol. 2020 Nov 9;39(4):499–509. doi: 10.1038/s41587-020-0718-6 (PMC8041624; doi:10.1038/s41587-020-0718-6)
Supplement: Supplementary file 3 — Supplementary Tables 1–13 and 15–18. [file 41587_2020_718_MOESM3_ESM.xlsx]

## Sheet: Legend
Table	Description
S1	10450 metgenomes used for assembly and binning
S2	52515 MAGs from the GEM dataset
S3	List of GEMs and UBAs recovered from the same sample
S4	Percent of reads mapped to MAGs and reference genomes
S5	45599 species-level OTUs represented by GEMs and reference genomes
S6	Quality comparison of species-level OTUs for clusters and singletons
S7	Overlap between 52515 MAGs from the GEM dataset and 10,728 MAGs from two studies by Parks et al.
S8	30 single-copy genes used for phylogenetic analyses
S9	Phylogenetic diversity per taxonomic group
S10	Phylogenetic diversity per environment
S11	Summary of phylogenetic clustering
S12	Table of phylogenetic clusters
S13	Mapping of species-level OTUs to phylogenetic clusters
S14	Genome-scale metabolic models in KBase
S15	Predicted biosynthetic gene clusters
S16	BGC similarity to NCBI nt
S17	Predicted hosts for 81,449 IMG/VR viruses
S18	Virsorter viral predictions in MAGs

## Sheet: S1
IMG_TAXON_ID	ANALYSIS_PROJECT_ID	SEQUENCING_PROJECT_ID	BIOSAMPLE_ID	STUDY_ID	ASSEMBLY_LENGTH	GENE_COUNT	NEW_ASSEMBLY_FOR_THIS_STUDY	PUBMED_ID	BIOSAMPLE_NAME	STUDY_NAME	ECOSYSTEM	ECOSYSTEM_CATEGORY	ECOSYSTEM_TYPE	ECOSYSTEM_SUBTYPE	SPECIFIC_ECOSYSTEM	HABITAT	SAMPLE_COLLECTION_SITE	GEOGRAPHIC_LOCATION	LATITUDE	LONGITUDE	PH_RANGE_START	PH_RANGE_END	OXYGEN_CONCENTRATION	SALINITY	SALINITY_CONCENTRATION	TEMPERATURE	HOST_NAME	DEPTH_RANGE_START	DEPTH_RANGE_END	SUBSURFACE_DEPTH	ELEVATION
2001200001	Ga0030328	Gp0051290	Gb0051290	Gs0055717	152406385	185274	no	15845853	Agricultural soil ecosystem from Waseca County, Minnesota, USA	Soil microbial communities from Waseca County, Minnesota, USA	Environmental	Terrestrial	Soil	Unclassified	Agricultural land	Soil	Waseca County, Minnesota, USA	Waseca County, Minnesota, USA	44.1527	-93.5197	6	7									350
2001200002	Ga0028835	Gp0050980	Gb0050980	Gs0055718	31805936	41932	no	15845853	Fossil microbial communities from Whale Fall, Santa Cruz Basin, Pacific Ocean - Rib Bone Sample	Fossil microbial community from Whale Fall, Santa Cruz Basin of the Pacific Ocean and West Antarctic Peninsula	Environmental	Aquatic	Marine	Fossil	Whale fall	Fossil	Whale Fall, Santa Cruz Basin, Pacific Ocean	Whale Fall, Santa Cruz Basin, Pacific Ocean	33.3	-119.22				Halophile				1670			0
2001200003	Ga0028836	Gp0050979	Gb0050979	Gs0055718	32347432	42521	no	15845853	Fossil microbial communities from Whale Fall, Santa Cruz Basin - Microbial Mat Sample	Fossil microbial community from Whale Fall, Santa Cruz Basin of the Pacific Ocean and West Antarctic Peninsula	Environmental	Aquatic	Marine	Fossil	Whale fall	Fossil	Whale Fall, Santa Cruz Basin, Pacific Ocean	Whale Fall, Santa Cruz Basin, Pacific Ocean	33.3	-119.22				Halophile				1670			0
2001200004	Ga0028837	Gp0050981	Gb0050981	Gs0055718	30784116	38271	no	15845853	Fossil microbial communities from Whale Fall, West Antarctic Peninsula - Bone	Fossil microbial community from Whale Fall, Santa Cruz Basin of the Pacific Ocean and West Antarctic Peninsula	Environmental	Aquatic	Marine	Fossil	Whale fall	Fossil	Santa Cruz Basin, Pacific Ocean	Santa Cruz Basin, Pacific Ocean	-65.1	-64.47				Halophile				1670			0
2003000006	Ga0027393	Gp0050986	Gb0050986	Gs0055737	35449373	46894	no	18382653	Indoor air ecosystem from Singapore - Singapore Air Sample 1	Air microbial communities from Singapore	Environmental	Air	Indoor Air	Unclassified	Unclassified	Air	air particles were trapped in the air filters	Singapore, near Singapore River (1, 14 N 103, 55E)	1.28848	103.847	7					25
2003000007	Ga0027394	Gp0050985	Gb0050985	Gs0055737	40148915	45663	no	18382653	Outdoor air ecosystem from Singapore - Singapore Air Sample 2	Air microbial communities from Singapore	Environmental	Air	Outdoor Air	Unclassified	Unclassified	Air	air particles were trapped in the air filters	Singapore, near East Coast (1, 14N 103, 55E)	1.32098	103.913	7					25		1
2004178001	Ga0029681	Gp0051035	Gb0051035	Gs0056599	13536737	12132	no	16980956	Olavius algarvensis ecosystem from Bay off Capo di Sant'Andrea, Elba, Italy - Olavius algarvensis Delta1	Olavius algarvensis microbial communities from Capo di Sant'Andrea bay, Elba, Italy	Host-associated	Annelida	Integument	Unclassified	Unclassified	Olavius algarvensis	Bay off Capo di Sant'Andrea, Elba, Italy (marine sediment with Olavius algarvensis)	Bay off Capo di Sant'Andrea, Elba, Italy (marine sediment)	42.8072	10.1411						26	Olavius algarvensis	5.6		0.3
2004247000	Ga0028937	Gp0051061	Gb0051061	Gs0055744	8596350	13353	no	18523433	Hypersaline mat microbial communities from Guerrero Negro, Mexico - 0-1 mm depth into microbial mat	Hypersaline mat microbial communities from Guerrero Negro, Baja California Sur, Mexico	Environmental	Aquatic	Non-marine Saline and Alkaline	Salt crystallizer ponds	Microbial mats	Hypersaline mat	Hypersaline mat	Guerrero Negro, Baja California Sur, Mexico	27.6891	-113.917	6	9		Halophile		15		1			310
2004247001	Ga0028938	Gp0051062	Gb0051062	Gs0055744	7469572	12153	no	18523433	Hypersaline mat microbial communities from Guerrero Negro, Mexico - 1-2mm depth into microbial mat	Hypersaline mat microbial communities from Guerrero Negro, Baja California Sur, Mexico	Environmental	Aquatic	Non-marine Saline and Alkaline	Salt crystallizer ponds	Microbial mats	Hypersaline mat	Hypersaline mat	Guerrero Negro, Baja California Sur, Mexico	27.6891	-113.917	6	9		Halophile		15		1			0
2004247002	Ga0028939	Gp0051063	Gb0051063	Gs0055744	8286576	13343	no	18523433	Hypersaline mat microbial communities from Guerrero Negro, Mexico - 2-3 mm depth into microbial mat	Hypersaline mat microbial communities from Guerrero Negro, Baja California Sur, Mexico	Environmental	Aquatic	Non-marine Saline and Alkaline	Salt crystallizer ponds	Microbial mats	Hypersaline mat	Hypersaline mat	Guerrero Negro, Baja California Sur, Mexico	27.6891	-113.917	6	9		Halophile		15		1			0
2004247003	Ga0028940	Gp0051064	Gb0051064	Gs0055744	8215056	13330	no	18523433	Hypersaline mat microbial communities from Guerrero Negro, Mexico - 3-4 mm depth into microbial mat	Hypersaline mat microbial communities from Guerrero Negro, Baja California Sur, Mexico	Environmental	Aquatic	Non-marine Saline and Alkaline	Salt crystallizer ponds	Microbial mats	Hypersaline mat	Hypersaline mat	Guerrero Negro, Baja California Sur, Mexico	27.6891	-113.917	6	9		Halophile		15		1			0
2004247004	Ga0028941	Gp0051065	Gb0051065	Gs0055744	9803980	16053	no	18523433	Hypersaline mat microbial communities from Guerrero Negro, Mexico - 4-5 mm depth into microbial mat	Hypersaline mat microbial communities from Guerrero Negro, Baja California Sur, Mexico	Environmental	Aquatic	Non-marine Saline and Alkaline	Salt crystallizer ponds	Microbial mats	Hypersaline mat	Hypersaline mat	Guerrero Negro, Baja California Sur, Mexico	27.6891	-113.917	6	9		Halophile		15		1			0
2004247005	Ga0028942	Gp0051066	Gb0051066	Gs0055744	8377132	13462	no	18523433	Hypersaline mat microbial communities from Guerrero Negro, Mexico - 5-6 mm depth into microbial mat	Hypersaline mat microbial communities from Guerrero Negro, Baja California Sur, Mexico	Environmental	Aquatic	Non-marine Saline and Alkaline	Salt crystallizer ponds	Microbial mats	Hypersaline mat	Hypersaline mat	Guerrero Negro, Baja California Sur, Mexico	27.6891	-113.917	6	9		Halophile		15		1			0
2004247006	Ga0028943	Gp0051067	Gb0051067	Gs0055744	9864533	16016	no	18523433	Hypersaline mat microbial communities from Guerrero Negro, Mexico - 6-10 mm depth into microbial mat	Hypersaline mat microbial communities from Guerrero Negro, Baja California Sur, Mexico	Environmental	Aquatic	Non-marine Saline and Alkaline	Salt crystallizer ponds	Microbial mats	Hypersaline mat	Hypersaline mat	Guerrero Negro, Baja California Sur, Mexico	27.6891	-113.917	6	9		Halophile		15		1			0
2004247007	Ga0028944	Gp0051068	Gb0051068	Gs0055744	8017278	13177	no	18523433	Hypersaline mat microbial communities from Guerrero Negro, Mexico - 10-22 mm depth into microbial mat	Hypersaline mat microbial communities from Guerrero Negro, Baja California Sur, Mexico	Environmental	Aquatic	Non-marine Saline and Alkaline	Salt crystallizer ponds	Microbial mats	Hypersaline mat	Hypersaline mat	Guerrero Negro, Baja California Sur, Mexico	27.6891	-113.917	6	9		Halophile		15		1			0
2004247008	Ga0028945	Gp0051069	Gb0051069	Gs0055744	8382678	13798	no	18523433	Hypersaline mat microbial communities from Guerrero Negro, Mexico - 22-34 mm depth into microbial mat	Hypersaline mat microbial communities from Guerrero Negro, Baja California Sur, Mexico	Environmental	Aquatic	Non-marine Saline and Alkaline	Salt crystallizer ponds	Microbial mats	Hypersaline mat	Hypersaline mat	Guerrero Negro, Baja California Sur, Mexico	27.6891	-113.917	6	9		Halophile		15		1			0
2004247009	Ga0028946	Gp0051070	Gb0051070	Gs0055744	7240715	12094	no	18523433	Hypersaline mat ecosystem from Guerrero Negro, Mexico	Hypersaline mat microbial communities from Guerrero Negro, Baja California Sur, Mexico	Environmental	Aquatic	Non-marine Saline and Alkaline	Salt crystallizer ponds	Microbial mats	Hypersaline mat	Guerrero Negro, Baja California Sur, Mexico	Guerrero Negro, Baja California Sur, Mexico	27.6891	-113.917	6	9		Halophile		15		1			0
2006207004	Ga0029407	Gp0050987	Gb0050987	Gs0055738	17570569	28834	no	18711340	Sediment methylotrophic communities from Lake Washington - Formate enrichment	Sediment methylotrophic communities from Lake Washington, Seattle, Washington, USA	Environmental	Aquatic	Freshwater	Lentic	Sediment	Sediment	Lake Washington, Seattle, USA	Lake Washington, Seattle, USA	47.6765	-122.228								63			5
2006543006	Ga0030190	Gp0051467	Gb0051467	Gs0056624	57116388	89785	no	19900896	Marine microbial communities from anoxic basin of Saanich Inlet - SI040908_100	Marine microbial communities from anoxic basin of Saanich Inlet in Vancouver, Canada	Environmental	Aquatic	Marine	Intertidal zone	Unclassified	Marine	Saanich Inlet, British Columbia, Canada	Saanich Inlet, British Columbia, Canada	48.6167	-123.5								100			0
2007309000	Ga0027797	Gp0051059	Gb0051059	Gs0045212	10490501	14864	no	23653623	Hot spring microbial communities from Yellowstone Bath Hot Springs, Wyoming, USA - Filamentous sample	Hot spring microbial communities from Yellowstone National Park, Wyoming, USA	Environmental	Aquatic	Thermal springs	Hot (42-90C)	Unclassified	Hot spring	Hot spring	USA: Wyoming	44.5603	-110.834	9.3					86					2200
2007309001	Ga0027798	Gp0051060	Gb0051060	Gs0045212	20451936	29804	no	23653623	Hot spring planktonic communities from Yellowstone Bath Hot Springs, Wyoming, USA	Hot spring microbial communities from Yellowstone National Park, Wyoming, USA	Environmental	Aquatic	Thermal springs	Hot (42-90C)	Unclassified	Hot spring	Hot spring	USA: Wyoming	44.5603	-110.834	9.3					86					2200
2007427000	Ga0029665	Gp0052204	Gb0052204	Gs0056648	106573620	170521	no	20182523	Uranium contaminated groundwater from Oak Ridge Integrated Field Research Center, Tennessee	Groundwater microbial communities from Oak Ridge Integrated Field Research Center, Tennessee, that are pristine and uranium contaminated	Environmental	Aquatic	Freshwater	Groundwater	Contaminated	Groundwater	Oak Ridge Integrated Field Research Site	DOE Field Research Center Area 3 Well FW106, Oakridge, TN	36.1157	-84.2487	3.7							21			256
2008193000	Ga0052227	Gp0051056	Gb0051056	Gs0056601	10579509	16071	no		Marine bacterioplankton microbial communities from the Antarctic Peninsula - Summer	Marine bacterioplankton communities from Palmer Station B, Arthur Harbor, Antarctica	Environmental	Aquatic	Marine	Neritic zone	Unclassified	Marine	Palmer Station B, Arthur Harbor, Antarctic Peninsula	Palmer Station B, Arthur Harbor, Antarctic Peninsula	-64.7667	-64.05								5			0
2008193001	Ga0052229	Gp0051057	Gb0051057	Gs0056601	12733012	21193	no		Marine bacterioplankton communities from the Antarctic - Winter	Marine bacterioplankton communities from Palmer Station B, Arthur Harbor, Antarctica	Environmental	Aquatic	Marine	Oceanic	Photic zone	Marine	Arthur Harbor, Palmer Station, Antarctic Peninsula	Arthur Harbor, Palmer Station, Antarctic Peninsula	-64.7667	-64.05								10			0
2009439000	Ga0026417	Gp0050992	Gb0050992	Gs0055739	31802272	51132	no		Hot spring microbial communities from Bison Pool / Rosette Geyser, Yellowstone National Park, Wyoming, USA -2_050719S	Hot spring microbial communities from Bison Spring, Yellowstone National Park, USA, analyzing thermal gradients	Environmental	Aquatic	Thermal springs	Hot (42-90C)	Unclassified	Hot spring	Hot spring	Bison Pool / Rosette Geyser, Yellowstone National Park	44.5696	-110.865						85					2200
2009439003	Ga0026300	Gp0050995	Gb0050995	Gs0055739	26884788	40864	no		Hot spring microbial communities from Bison Pool / Rosette Geyser, Yellowstone National Park, Wyoming, USA -1_050719N	Hot spring microbial communities from Bison Spring, Yellowstone National Park, USA, analyzing thermal gradients	Environmental	Aquatic	Thermal springs	Hot (42-90C)	Unclassified	Hot spring	Hot spring	Bison Pool, Yellowstone National Park	44.6	-110.9	7.55					80					2350
2010170001	Ga0026301	Gp0050996	Gb0050996	Gs0055739	28728092	43764	no		Hot spring microbial communities from Bison Pool / Rosette Geyser, Yellowstone National Park, Wyoming, USA -3_050719R	Hot spring microbial communities from Bison Spring, Yellowstone National Park, USA, analyzing thermal gradients	Environmental	Aquatic	Thermal springs	Hot (42-90C)	Unclassified	Hot spring	Hot spring	Bison Pool / Rosette Geyser, Yellowstone National Park	44.6	-110.9						80					2350
2010170002	Ga0026302	Gp0050994	Gb0050994	Gs0055739	58029430	84577	no		Hot spring microbial communities from Bison Pool / Rosette Geyser, Yellowstone National Park, Wyoming, USA -4_050719Q	Hot spring microbial communities from Bison Spring, Yellowstone National Park, USA, analyzing thermal gradients	Environmental	Aquatic	Thermal springs	Hot (42-90C)	Unclassified	Hot spring	Hot spring	Bison Pool / Rosette Geyser, Yellowstone National Park	44.6	-110.9						74					2350
2010170003	Ga0026303	Gp0050993	Gb0050993	Gs0055739	50211307	74755	no		Hot spring microbial communities from Bison Pool / Rosette Geyser, Yellowstone National Park, Wyoming, USA -5_050719P	Hot spring microbial communities from Bison Spring, Yellowstone National Park, USA, analyzing thermal gradients	Environmental	Aquatic	Thermal springs	Hot (42-90C)	Unclassified	Hot spring	Hot spring	Bison Pool / Rosette Geyser, Yellowstone National Park	44.6	-110.9											2350
2010388001	Ga0010944	Gp0051176	Gb0051176	Gs0056628	11096014	20891	no	22629327	Poplar biomass bioreactor microbial communities from Brookhaven National Lab, NY - anaerobic community	Poplar biomass bioreactor microbial communities from Brookhaven National Lab, NY	Engineered	Solid waste	Wood	Composting	Bioreactor	Poplar biomass bioreactor	Poplar biomass bioreactor	Upton, NY	40.8694	-72.8867
2010549000	Ga0026419	Gp0052103	Gb0052103	Gs0056620	46747680	64541	no	21970692	Rice plant ecosystem from Los Banos, Philippines	Rice endophytes microbial communities from the International Rice Research Institute, Philippines	Host-associated	Plants	Rhizoplane	Endophytes	Unclassified	Rice endophytes	Berkely, CA, USA	Philippines: Los Banos	14.1677	-121.252							Oryza sativa				30
2012990006	Ga0011168	Gp0051306	Gb0051306	Gs0045192	8157880	10153	no		Hot spring microbial communities from Joseph's Coat Spring Transect A, Yellowstone National Park, USA - YSTONE1 (JC3A)	Hot spring microbial communities from Yellowstone National Park	Environmental	Aquatic	Thermal springs	Hot (42-90C)	Unclassified	Hot spring	Joseph's Coat Spring Transect A, Yellowstone National Park, USA	Joseph's Coat Spring Transect A, Yellowstone National Park, USA	44.7315	-110.711	6	6.2				80
2012990007	Ga0011169	Gp0051284	Gb0051284	Gs0045192	9919326	12044	no	26913020	Hot spring microbial communities from Beowulf East Transect D, Yellowstone National Park, USA - YSTONE2 (BED)	Hot spring microbial communities from Yellowstone National Park	Environmental	Aquatic	Thermal springs	Hot (42-90C)	Unclassified	Hot spring	Beowulf East Transect D, Yellowstone National Park, USA	USA: Wyoming	44.7315	-110.711
2013515000	Ga0026299	Gp0051323	Gb0051323	Gs0045212	38275783	55998	no	23653623, 23761787	Hot spring microbial communities from Yellowstone National Park, Wyoming, USA - YNP6 White Creek Site 3	Hot spring microbial communities from Yellowstone National Park, Wyoming, USA	Environmental	Aquatic	Thermal springs	Hot (42-90C)	Unclassified	Hot spring	Combined lysosyme plus beat-beating	Yellowstone National Park, WY	44.7335	-110.404						50					2246
2013515001	Ga0026380	Gp0051324	Gb0051324	Gs0045212	21158971	31788	no	23653623, 23720654	Hot spring microbial communities from One Hundred Springs Plain, Yellowstone National Park, Wyoming, USA - YNP8 OSP Spring	Hot spring microbial communities from Yellowstone National Park, Wyoming, USA	Environmental	Aquatic	Thermal springs	Hot (42-90C)	Unclassified	Hot spring	Combined lysosyme plus beat-beating	Yellowstone National Park, WY	44.7335	-110.7	3.3					70					2278.7
2013515002	Ga0026349	Gp0051325	Gb0051325	Gs0045212	18087467	27144	no	23653623, 23755042	Hot spring microbial communities from Yellowstone National Park, Wyoming, USA - YNP13 Bechler Spring	Hot spring microbial communities from Yellowstone National Park, Wyoming, USA	Environmental	Aquatic	Thermal springs	Hot (42-90C)	Unclassified	Hot spring	Combined lysosyme plus beat-beating	Yellowstone National Park, WY	44.286	-110.879											2308
2013843001	Ga0011069	Gp0051335	Gb0051335	Gs0056623	28569177	43340	no	23407308	Activated sludge microbial communities from Commune de Morges, Switzerland - plasmid pool Morges-2007 (PGA)	Activated sludge microbial communities from Commune de Morges, Switzerland	Engineered	Wastewater	Nutrient removal	Dissolved organics (aerobic)	Activated sludge	Wastewater plasmid pools	Bief, Commune de Morges, Canton Vaud, Switzerland	Bief, Commune de Morges, Canton Vaud, Switzerland	46.5167	6.51014	7					15		0.3			270
2013843002	Ga0026387	Gp0051212	Gb0051212	Gs0056622	29947996	41096	no	22823523	Groundwater dechlorinating microbial communities from synthetic mineral medium in Toronto, Ontario, Canada - Site contaminated with chlorinated ethenes	Enriched contaminated groundwater dechlorinating microbial communities from synthetic mineral medium in Toronto, Ontario, Canada (KB-1)	Engineered	Bioremediation	Tetrachloroethylene and derivatives	Chloroethene	Bioreactor	Enriched contaminated groundwater	Toronto, Ontario	Toronto, Ontario	43.4498	-80.4891	7
2013843003	Ga0026353	Gp0051338	Gb0051338	Gs0045212	17963232	26307	no	23653623, 23720654	Hot spring microbial communities from Yellowstone National Park, Wyoming, USA - YNP4 Joseph's Coat Springs	Hot spring microbial communities from Yellowstone National Park, Wyoming, USA	Environmental	Aquatic	Thermal springs	Hot (42-90C)	Unclassified	Hot spring	Combined physical and chemical extraction (modified RCN protocol)	Yellowstone National Park, WY	44.7335	-110.333	6.1					76					2448.2
2013954001	Ga0026351	Gp0051332	Gb0051332	Gs0045212	16164785	24189	no	23653623, 23720654, 23755042	Hot spring microbial communities from One Hundred Springs Plain, Yellowstone National Park, Wyoming, USA - YNP14 OSP Spring	Hot spring microbial communities from Yellowstone National Park, Wyoming, USA	Environmental	Aquatic	Thermal springs	Hot (42-90C)	Unclassified	Hot spring	Combined lysosyme plus beat-beating	Yellowstone National Park, WY	44.7335	-110.7	3.5					73					2278.7
2014031002	Ga0026356	Gp0051340	Gb0051340	Gs0045212	9888965	13855	no	23653623, 23720654	Hot spring microbial communities from Yellowstone National Park, Wyoming, USA - YNP1 Alice Springs, Crater Hills	Hot spring microbial communities from Yellowstone National Park, Wyoming, USA	Environmental	Aquatic	Thermal springs	Hot (42-90C)	Unclassified	Hot spring	Combined lysosyme plus beat-beating	Yellowstone National Park, WY	44.6534	-110.478	2.1					70					2400
2014031004	Ga0026372	Gp0051343	Gb0051343	Gs0045212	18602353	27451	no	23653623, 23755042	Hot spring microbial communities from Yellowstone National Park, Wyoming, USA - YNP9 Dragon Spring, Norris Geyser Basin	Hot spring microbial communities from Yellowstone National Park, Wyoming, USA	Environmental	Aquatic	Thermal springs	Hot (42-90C)	Unclassified	Hot spring	Combined lysosyme plus beat-beating	Yellowstone National Park, WY	44.7319	-110.711	3.1					70					2280
2014031005	Ga0026374	Gp0051344	Gb0051344	Gs0045212	16071904	23346	no	23653623, 23755042	Hot spring microbial communities from Yellowstone National Park, Wyoming, USA - YNP12 Calcite Springs, Tower Falls Region	Hot spring microbial communities from Yellowstone National Park, Wyoming, USA	Environmental	Aquatic	Thermal springs	Hot (42-90C)	Unclassified	Hot spring	Combined lysosyme plus beat-beating	Yellowstone National Park, WY	44.9049	-110.404	7.8					70
2014031006	Ga0026378	Gp0051243	Gb0051243	Gs0045212	31857986	43900	no	23653623, 23761787	Hot spring microbial communities from Yellowstone National Park, Wyoming, USA - YNP7 Chocolate Pots	Hot spring microbial communities from Yellowstone National Park, Wyoming, USA	Environmental	Aquatic	Thermal springs	Hot (42-90C)	Unclassified	Hot spring	Combined lysosyme plus beat-beating	Yellowstone National Park, WY	44.7101	-110.741	6					52.9					2288
2014031007	Ga0026376	Gp0051345	Gb0051345	Gs0045212	28556353	44644	no	23653623, 23755042, 26140529	Hot spring microbial communities from Yellowstone National Park, Wyoming, USA - YNP11 Octopus Springs	Hot spring microbial communities from Yellowstone National Park, Wyoming, USA	Environmental	Aquatic	Thermal springs	Hot (42-90C)	Unclassified	Hot spring	Combined lysosyme plus beat-beating	Yellowstone National Park, WY	44.5341	-110.798	7.9					82					2250
2014613002	Ga0011123	Gp0051026	Gb0051026	Gs0056617	7482595	11252	no	16439655	Marine planktonic communities from Hawaii Ocean Times Series Station (HOT/ALOHA) - 1_Upper_euphotic_10m	Marine planktonic communities from Hawaii Ocean Times Series Station (HOT/ALOHA)	Environmental	Aquatic	Marine	Oceanic	Photic zone	Marine	Marine	North Pacific Ocean at depths of 10m to 4000m at the Hawaii open-ocean time-series station	22.45	-158								10			0
2014642000	Ga0011159	Gp0051078	Gb0051078	Gs0056617	10828386	16067	no	16439655	Marine planktonic communities from Hawaii Ocean Times Series Station (HOT/ALOHA) - 2_Upper_euphotic_70m	Marine planktonic communities from Hawaii Ocean Times Series Station (HOT/ALOHA)	Environmental	Aquatic	Marine	Oceanic	Photic zone	Marine	Hawaii Ocean Time Series, North Pacific Ocean	Hawaii Ocean Time Series, North Pacific Ocean	22.45	-158								70			0
2014642001	Ga0011160	Gp0051071	Gb0051071	Gs0056617	7829659	11155	no	16439655	Marine planktonic communities from Hawaii Ocean Times Series Station (HOT/ALOHA) - 4_Below_base_of_euphotic_200m	Marine planktonic communities from Hawaii Ocean Times Series Station (HOT/ALOHA)	Environmental	Aquatic	Marine	Oceanic	Photic zone	Marine	Hawaii Ocean Time Series, North Pacific Ocean	Hawaii Ocean Time Series, North Pacific Ocean	22.45	-158								200			0
2014642002	Ga0011005	Gp0051077	Gb0051077	Gs0056617	8764642	13784	no	16439655	Marine planktonic communities from Hawaii Ocean Times Series Station (HOT/ALOHA) - 5_Below_upper_mesopelagic_500m	Marine planktonic communities from Hawaii Ocean Times Series Station (HOT/ALOHA)	Environmental	Aquatic	Marine	Oceanic	Aphotic zone	Marine	Hawaii Ocean Time Series, North Pacific Ocean	Hawaii Ocean Time Series, North Pacific Ocean	22.45	-158								500			0
2014642003	Ga0011161	Gp0051091	Gb0051091	Gs0056617	11811597	16686	no	16439655	Marine planktonic communities from Hawaii Ocean Times Series Station (HOT/ALOHA) - 6_Oxygen_minimum_layer_770m	Marine planktonic communities from Hawaii Ocean Times Series Station (HOT/ALOHA)	Environmental	Aquatic	Marine	Oceanic	Aphotic zone	Marine	Hawaii Ocean Time Series, North Pacific Ocean	Hawaii Ocean Time Series, North Pacific Ocean	22.45	-158								770			0
2014642004	Ga0011162	Gp0051072	Gb0051072	Gs0056617	11028821	16740	no	16439655	Marine planktonic communities from Hawaii Ocean Times Series Station (HOT/ALOHA) - 7_Deep_abyss_4000m	Marine planktonic communities from Hawaii Ocean Times Series Station (HOT/ALOHA)	Environmental	Aquatic	Marine	Oceanic	Abyssal plane	Marine	Hawaii Ocean Time Series, North Pacific Ocean	Hawaii Ocean Time Series, North Pacific Ocean	22.45	-158								4000			0
2015219000	Ga0026404	Gp0051248	Gb0051248	Gs0045212	17628346	26749	no	23653623, 23720654	Hot spring microbial communities from Yellowstone National Park, Wyoming, USA - YNP19 Cistern Spring	Hot spring microbial communities from Yellowstone National Park, Wyoming, USA	Environmental	Aquatic	Thermal springs	Hot (42-90C)	Unclassified	Hot spring	Combined lysosyme plus beat-beating	Yellowstone National Park, WY	44.7231	-110.704	4.4					76					2278
2015219001	Ga0025763	Gp0051341	Gb0051341	Gs0045212	5509727	10385	no	23653623, 23720654	Hot spring microbial communities from Yellowstone National Park, Wyoming, USA - YNP2 Nymph Lake 10	Hot spring microbial communities from Yellowstone National Park, Wyoming, USA	Environmental	Aquatic	Thermal springs	Hot (42-90C)	Unclassified	Hot spring	Combined lysosyme plus beat-beating	Yellowstone National Park, WY	44.7523	-110.725	3.75					90					2280
2015219002	Ga0026406	Gp0051220	Gb0051220	Gs0045212	45311652	76046	no	23653623, 23761787	Hot spring microbial communities from Yellowstone National Park, Wyoming, USA - YNP15 Mushroom Spring	Hot spring microbial communities from Yellowstone National Park, Wyoming, USA	Environmental	Aquatic	Thermal springs	Hot (42-90C)	Unclassified	Hot spring	Combined lysosyme plus beat-beating	Yellowstone National Park, WY	44.5387	-110.798	8.2					59.9					2050
2016842003	Ga0026236	Gp0051404	Gb0051404	Gs0045212	36317514	55048	no	23653623, 23761787	Hot spring microbial communities from Yellowstone National Park, Wyoming, USA - YNP16 Fairy Spring Red Layer	Hot spring microbial communities from Yellowstone National Park, Wyoming, USA	Environmental	Aquatic	Thermal springs	Hot (42-90C)	Unclassified	Hot spring	Combined lysosyme plus beat-beating	Yellowstone National Park, WY	44.5334	-110.85	9	9.2				36					7240
2016842004	Ga0026238	Gp0051405	Gb0051405	Gs0045212	38709330	62242	no	23653623, 23720654	Hot spring microbial communities from Yellowstone National Park, Wyoming, USA - YNP18 Washburn Springs #1	Hot spring microbial communities from Yellowstone National Park, Wyoming, USA	Environmental	Aquatic	Thermal springs	Hot (42-90C)	Unclassified	Hot spring	Combined lysosyme plus beat-beating	Yellowstone National Park, WY	44.7649	-110.43	6.4					76
2016842005	Ga0026268	Gp0051383	Gb0051383	Gs0045212	24421805	38984	no	23653623, 23761787	Hot spring microbial communities from Yellowstone National Park, Wyoming, USA - YNP17 Obsidian Pool Prime	Hot spring microbial communities from Yellowstone National Park, Wyoming, USA	Environmental	Aquatic	Thermal springs	Hot (42-90C)	Unclassified	Hot spring	Hot spring	Yellowstone National Park, WY	44.7335	-110.404	5.7					56					7800
2016842008	Ga0026270	Gp0051402	Gb0051402	Gs0045212	41493403	57652	no	23653623, 23761787	Hot spring microbial communities from Yellowstone National Park, Wyoming, USA - YNP20 Bath Lake Vista Annex - Purple-Sulfur Mats	Hot spring microbial communities from Yellowstone National Park, Wyoming, USA	Environmental	Aquatic	Thermal springs	Hot (42-90C)	Unclassified	Hot spring	Hot spring	Yellowstone National Park, WY	44.9651	-110.712	6.2	6.3				52					2061
2017108002	Ga0025779	Gp0051386	Gb0051386	Gs0045254	20878222	22586	no	22103529	Bioreactor Anammox bacterial community from Nijmegen, The Netherlands - Scalindua species enirchment	Bioreactor Anammox bacterial community from Nijmegen, The Netherlands	Engineered	Wastewater	Nutrient removal	Nitrogen removal	Anammox	Bioreactor	Nijmegen	Nijmegen, The Netherlands	51.842	5.858											32
2019105001	Ga0011170	Gp0051390	Gb0051390	Gs0045457	241070849	678420	no	20962874	Canis familiaris fecal microbial communities from University of Illinois at Urbana-Champaign, Illinois, USA - control 1	Canis familiaris fecal microbial communities from the University of Illinois at Urbana-Champaign	Host-associated	Mammals	Digestive system	Large intestine	Fecal	Canis familiaris fecal	University of Illinois at Urbana-Champaign, USA	University of Illinois at Urbana-Champaign, USA	40.11	-88.2							Canis lupus familiaris				220
2019105002	Ga0011171	Gp0051375	Gb0051375	Gs0045457	165356062	480320	no	20962874	Canis familiaris fecal microbial communities from University of Illinois at Urbana-Champaign - beet pulp 1	Canis familiaris fecal microbial communities from the University of Illinois at Urbana-Champaign	Host-associated	Mammals	Digestive system	Large intestine	Fecal	Canis familiaris fecal	University of Illinois at Urbana-Champaign, USA	University of Illinois at Urbana-Champaign, USA	40.11	-88.2							Canis lupus familiaris				220
2022827001	Ga0010610	Gp0051000	Gb0051000	Gs0055745	43228554	85906	no	20333224	Gut Microbiota of 1 Month Old Human Infant	Human fecal microbial communities from Valencia, Spain, of healthy infants and adults	Host-associated	Human	Digestive system	Large intestine	Fecal	Human fecal	Human feces										Homo sapiens
2022920002	Ga0026234	Gp0051342	Gb0051342	Gs0045212	17214260	31080	no	23653623, 23720654	Hot spring microbial communities from Yellowstone National Park, Wyoming, USA - YNP3 Monarch Geyser, Norris Geyser Basin	Hot spring microbial communities from Yellowstone National Park, Wyoming, USA	Environmental	Aquatic	Thermal springs	Hot (42-90C)	Unclassified	Hot spring	Combined lysosyme plus beat-beating	Yellowstone National Park, WY	44.7243	-110.706	4					80					2290.6
2022920003	Ga0026296	Gp0051291	Gb0051291	Gs0045212	31324257	50616	no	23653623, 23761787	Hot spring microbial communities from Yellowstone National Park, Wyoming, USA - YNP5 Bath Lake Vista Annex	Hot spring microbial communities from Yellowstone National Park, Wyoming, USA	Environmental	Aquatic	Thermal springs	Hot (42-90C)	Unclassified	Hot spring	Combined lysosyme plus beat-beating	Yellowstone National Park, WY	44.9651	-110.712	6.2					57.6					2061
2025206003	Ga0011179	Gp0051497	Gb0051497	Gs0045231	62549170	62915	no	24335829	Hypersaline water microbial communities from Lake Tyrrell, Victoria, Australia, sample J07AB- all scaffolds	Hypersaline water metagenomes of microbial communities from Lake Tyrrell, Victoria, Australia	Environmental	Aquatic	Non-marine Saline and Alkaline	Hypersaline	Unclassified	Hypersaline water	Lake Tyrrell, Victoria, Australia	Lake Tyrrell, Victoria, Australia	-35.309	142.78				Halophile
2029527000	Ga0026396	Gp0051350	Gb0051350	Gs0045248	110687544	258764	no	20098679	Green-waste compost microbial community at University of California, Davis, USA, from solid state bioreactor - Inoculum 16S MiniPCR	Green-waste compost microbial community at University of California, Davis, USA, from solid state bioreactor	Engineered	Solid waste	Grass	Composting	Bioreactor	Green-waste compost	University of California, Davis, USA	University of California, Davis, USA	38.7966	-121.882											15
2029527001	Ga0011029	Gp0051567	Gb0051567	Gs0045212	9737318	19519	no	23653623	Hot spring microbial communities from Yellowstone National Park, Wyoming, USA - 10325	Hot spring microbial communities from Yellowstone National Park, Wyoming, USA	Environmental	Aquatic	Thermal springs	Hot (42-90C)	Unclassified	Hot spring	Yellowstone National Park, Wyoming, USA	Yellowstone National Park, Wyoming, USA	44.3937	-110.568
2029527002	Ga0026397	Gp0051363	Gb0051363	Gs0059646	113475182	318771	no		Soil microbial communities from sample at FACE Site 3 Nevada Test Site Creosote CO2-	Soil microbial communities from FACE and OTC sites in USA	Environmental	Terrestrial	Soil	Sand	Desert	Soil	FastDNA SPIN for Soil Kit	Nevada Desert Research Center	36.7667	-115.95											975
2029527003	Ga0026398	Gp0051584	Gb0051584	Gs0045515	97571324	220873	no	25406380	Apterostigma dentigerum fungus garden ecosystem from Gamboa, Panama	Apterostigma dentigerum fungus garden microbial communities from Gamboa, Panama	Host-associated	Arthropoda	Symbiotic fungal gardens and galleries	Fungus garden	Unclassified	Apterostigma dentigerum fungus garden	Gamboa, Panama	Gamboa, Panama	9.1167	-79.7							Apterostigma dentigerum
2029527004	Ga0011058	Gp0051574	Gb0051574	Gs0045516	40623338	74196	no		Atta cephalotes fungus garden ecosystem from Gamboa, Panama	Atta cephalotes fungus garden microbial communities from Gamboa, Panama	Host-associated	Arthropoda	Symbiotic fungal gardens and galleries	Fungus garden	Unclassified	Atta cephalotes fungus garden	Atta cephalotes fungus garden	Gamboa, Panama	9.1167	-79.7							Atta cephalotes	0.5			0
2029527005	Ga0026423	Gp0051980	Gb0051980	Gs0063141	100904834	241664	no	22378535	Leaf-cutter ant fungus garden ecosystem from Gamboa, Panama - Atta colombica fungus garden Top	Leaf cutter ant microbial communities from the University of Wisconsin-Madison, USA, from fungus growing ant-garden	Host-associated	Arthropoda	Symbiotic fungal gardens and galleries	Fungus garden	Garden dump	Leaf cutter ant	Fungus growing ant colony	Gamboa, Panama	9.1167	-79.7							Atta colombica	0.5			0
2029527006	Ga0011070	Gp0051593	Gb0051593	Gs0045310	83167033	199573	no	20885794	Fungus garden microbial communities from Atta colombica in Panama -fungus garden bottom	Fungus garden microbial communities from leaf-cutting ants in Gamboa, Panama	Host-associated	Arthropoda	Symbiotic fungal gardens and galleries	Fungus garden	Unclassified	Fungus garden	Gamboa, Panama	Gamboa, Panama	9.1167	-79.7							Atta colombica	0.5			0
2029527007	Ga0011071	Gp0051464	Gb0051464	Gs0045521	28121448	53375	no	25406380	Dendroctonus ponderosae fungal garden ecosystem from Grand Prairie, Alberta, Canada	Dendroctonus ponderosae fungus gallery microbial communities from Grand Prairie, Alberta	Host-associated	Arthropoda	Symbiotic fungal gardens and galleries	Unclassified	Unclassified	Dendroctonus ponderosae fungus gallery	Grand Prairie, Alberta, Canada	Grand Prairie, Alberta, Canada	54.7192	-119.664							Dendroctonus ponderosae
2030936001	Ga0011077	Gp0051385	Gb0051385	Gs0045332	70019037	151164	no	23593407	Nasutitermes corniger hindgut microbial communities from Florida, USA	Termite hindgut microbial communities from Amitermes wheeleri in the Arizona desert and from Nasutitermes corniger in Florida, USA	Host-associated	Arthropoda	Digestive system	Hindgut	P3 segment	Termite hindgut	P3 Hindgut Segment of Laboratory Nasutitermes corniger from Florida, USA	Florida, USA	26.135	-80.129							Nasutitermes corniger				2
2030936003	Ga0025798	Gp0051246	Gb0051246	Gs0045254	41954873	77567	no	22103529	Bioreactor anammox bacterial community from Nijmegen, The Netherlands - Brocadia fulgida enrichment	Bioreactor Anammox bacterial community from Nijmegen, The Netherlands	Engineered	Wastewater	Nutrient removal	Nitrogen removal	Anammox	Bioreactor	Nijmegen, The Netherlands	Nijmegen, The Netherlands	51.842	5.858											32
2030936005	Ga0026435	Gp0051577	Gb0051577	Gs0045518	88331577	190674	no	25406380	Cyphomyrmex longiscapus fungus garden ecosystem from Panama	Cyphomyrmex longiscapus fungus garden microbial communities from Gamboa, Panama	Host-associated	Arthropoda	Symbiotic fungal gardens and galleries	Fungus garden	Unclassified	Cyphomyrmex longiscapus fungus garden	Gamboa, Panama	Gamboa, Panama	9.1167	-79.7							Cyphomyrmex longiscapus
2032320001	Ga0026436	Gp0051597	Gb0051597	Gs0045553	83714625	195530	no		PCE-dechlorinating microbial communities from Ithaca, New York, USA - mixed culture (PCEOT)	PCE-dechlorinating microbial communities from Ithaca, New York, USA	Engineered	Bioremediation	Tetrachloroethylene and derivatives	Tetrachloroethylene	Bioreactor	PCE-dechlorinating	Cornell	Ithaca, NY	42.4406	-76.4969											125
2032320002	Ga0026225	Gp0051360	Gb0051360	Gs0059646	202685464	534745	no		Soil microbial communities from sample at FACE Site 3 Nevada Test Site Creosote CO2+	Soil microbial communities from FACE and OTC sites in USA	Environmental	Terrestrial	Soil	Sand	Desert	Soil	FastDNA SPIN for Soil Kit	FACE Site 3 Nevada Test Site Creosote	36.7667	-115.95								0.05			1000
2032320003	Ga0026401	Gp0051364	Gb0051364	Gs0059646	123178563	316494	no		Soil microbial communities from sample at FACE Site 4 Nevada Test Site Crust CO2-	Soil microbial communities from FACE and OTC sites in USA	Environmental	Terrestrial	Soil	Sand	Desert	Soil	FastDNA SPIN for Soil Kit	Nevada Desert Research Center	36.7667	-115.95											975
2032320004	Ga0026226	Gp0051399	Gb0051399	Gs0059646	189275844	481014	no		Soil ecosystem from Maryland Wetland Ecosystem, MD	Soil microbial communities from FACE and OTC sites in USA	Environmental	Terrestrial	Soil	Unclassified	Unclassified	Soil	FastDNA SPIN for Soil Kit	Maryland Wetland Ecosystem, MD	38.85	-76.5333								0.01			10
2032320005	Ga0026227	Gp0051400	Gb0051400	Gs0059646	157702128	401954	no		Soil ecosystem from Oak Ridge National Environmental Research Park, Tennessee, USA	Soil microbial communities from FACE and OTC sites in USA	Environmental	Terrestrial	Soil	Unclassified	Unclassified	Soil	FastDNA SPIN for Soil Kit	Oak Ridge National Environmental Research Park, Tennessee, USA	35.9	-84.4								0.05			230
2032320006	Ga0026228	Gp0051361	Gb0051361	Gs0059646	130858946	341601	no		Soil ecosystem from Oak Ridge National Environmental Research Park, TN, USA	Soil microbial communities from FACE and OTC sites in USA	Environmental	Terrestrial	Soil	Unclassified	Unclassified	Soil	Oak Ridge Integrated Field Research Center, Tennessee, USA	Oak Ridge Integrated Field Research Center, Tennessee, USA	35.9411	-84.4								0.05			230
2032320007	Ga0010890	Gp0051572	Gb0051572	Gs0045310	196100111	525993	no	20885794	Fungus garden microbial communities from leaf-cutting ants in Gamboa, Panama - Dump bottom	Fungus garden microbial communities from leaf-cutting ants in Gamboa, Panama	Host-associated	Arthropoda	Symbiotic fungal gardens and galleries	Fungus garden	Garden dump	Fungus garden	Gamboa, Panama	Gamboa, Panama	9.1167	-79.7							Atta texana	0.5			40
2032320008	Ga0010904	Gp0051579	Gb0051579	Gs0045521	29279222	66368	no	25406380	Dendroctonus ponderosae fungus gallery ecosystem from Grand Prairie, Alberta, Canada	Dendroctonus ponderosae fungus gallery microbial communities from Grand Prairie, Alberta	Host-associated	Arthropoda	Symbiotic fungal gardens and galleries	Fungus gallery	Unclassified	Dendroctonus ponderosae fungus gallery	Grand Prairie, Alberta, Canada	Grand Prairie, Alberta, Canada	54.7192	-119.664							Dendroctonus ponderosae
2032320009	Ga0010905	Gp0051463	Gb0051463	Gs0045522	27077397	42570	no	25406380	Mountain pine beetle fungal gardens and galleries ecosystem from Grand Prairie, Alberta, Canada	Mountain Pine Beetle microbial communities from Alberta and British Columbia, Canada	Host-associated	Arthropoda	Symbiotic fungal gardens and galleries	Unclassified	Unclassified	Mountain Pine Beetle	Samples were subjected to differential centrifugation and filtered in an attempt to remove eukaryotic component, then isolated with Qiagen Maxi Plant prep	Grand Prairie, Alberta	54.7192	-119.664							Dendroctonus ponderosae (pine beetle)
2035265001	Ga0010956	Gp0051592	Gb0051592	Gs0045526	16328690	19210	no	23326236	Acrididae sp. gut ecosystem from Hangzhou, China	Insect gut microbial communities from Hangzhou, China	Host-associated	Arthropoda	Digestive system	Gut	Unclassified	Insect gut	Texas A and M University, College Station, Texas, USA	Hangzhou, China	30.1667	-120.117							Arphia conspersa
2035265002	Ga0010958	Gp0051581	Gb0051581	Gs0045532	12641191	24455	no		Agrotis sp. gut ecosystem from from Texas A&M University, USA	Agrotis sp. gut microbial communities from Texas A&M University, USA	Host-associated	Arthropoda	Digestive system	Gut	Unclassified	Agrotis sp. gut	Texas A and M University, College Station, Texas, USA	Texas A and M University, College Station, Texas, USA	30.6185	-96.3386							Agrotis ipsilon
2035918000	Ga0010960	Gp0051601	Gb0051601	Gs0045514	61239920	114620	no	25406380	Acromyrmex echinatior fungus garden ecosystem from Gamboa, Panama	Acromyrmex echinatior fungus garden microbial communities from Gamboa, Panama	Host-associated	Arthropoda	Symbiotic fungal gardens and galleries	Fungus garden	Unclassified	Acromyrmex echinatior fungus garden	Gamboa, Panama	Gamboa, Panama	9.1167	-79.7							Acromyrmex echinatior
2035918001	Ga0026335	Gp0051590	Gb0051590	Gs0056623	12200307	23869	no	23407308	Activated sludge ecosystem from Visp, Switzerland	Activated sludge microbial communities from Commune de Morges, Switzerland	Engineered	Wastewater	Nutrient removal	Dissolved organics (aerobic)	Activated sludge	Wastewater plasmid pools	Visp, Switzerland	Visp, Switzerland	46.3004	7.8594	6.8	7.2				20					270
2035918003	Ga0010972	Gp0051603	Gb0051603	Gs0045522	58839471	87336	no	25406380	Mountain pine beetle ecosystem from McBride, British Columbia, Canada	Mountain Pine Beetle microbial communities from Alberta and British Columbia, Canada	Host-associated	Arthropoda	Unclassified	Unclassified	Unclassified	Mountain Pine Beetle	McBride, British Columbia, Canada	McBride, British Columbia, Canada	53.3047	-120.319							Dendroctonus ponderosae (pine beetle)				1600
2035918004	Ga0026365	Gp0051362	Gb0051362	Gs0059646	124108791	266562	no		Soil microbial communities from sample at FACE Site 2 North Carolina CO2-	Soil microbial communities from FACE and OTC sites in USA	Environmental	Terrestrial	Soil	Unclassified	Unclassified	Soil	Fast Spin kit	Orange County, North Carolina	36	-80.934								0.1			350
2035918005	Ga0026392	Gp0051397	Gb0051397	Gs0059646	252083467	629698	no		Soil microbial communities from sample at FACE Site 4 Nevada Test Site Crust CO2+	Soil microbial communities from FACE and OTC sites in USA	Environmental	Terrestrial	Soil	Sand	Desert	Soil	FastDNA SPIN for Soil Kit	Nevada Desert Research Center	36.7667	-115.95											975
2035918006	Ga0026400	Gp0051398	Gb0051398	Gs0059646	156317799	387519	no		Soil ecosystem from Maryland Wetland Ecosystem, USA	Soil microbial communities from FACE and OTC sites in USA	Environmental	Terrestrial	Soil	Unclassified	Unclassified	Soil	FastDNA SPIN for Soil Kit	Maryland Wetland Ecosystem, MD	38.85	-76.53								0.01			10
2038011000	Ga0011020	Gp0051594	Gb0051594	Gs0045310	465469652	1292128	no	20885794	Fungus garden microbial communities from Atta colombica in Panama - from dump top	Fungus garden microbial communities from leaf-cutting ants in Gamboa, Panama	Host-associated	Arthropoda	Symbiotic fungal gardens and galleries	Fungus garden	Unclassified	Fungus garden	Gamboa, Panama	Gamboa, Panama	9.1167	-79.7							Atta colombica	0.5			0
2040502000	Ga0011150	Gp0051576	Gb0051576	Gs0045310	482217958	1281334	no	20885794	Fungus garden microbial communities from Atta colombica in Panama - dump bottom	Fungus garden microbial communities from leaf-cutting ants in Gamboa, Panama	Host-associated	Arthropoda	Symbiotic fungal gardens and galleries	Fungus garden	Unclassified	Fungus garden	Gamboa, Panama	Gamboa, Panama	9.1167	-79.7							Atta colombica	0.5			40
2040502001	Ga0026457	Gp0051401	Gb0051401	Gs0059646	143751359	364865	no		Soil microbial communities from sample at FACE Site 2 North Carolina CO2+	Soil microbial communities from FACE and OTC sites in USA	Environmental	Terrestrial	Soil	Unclassified	Unclassified	Soil	Orange County, North Carolina	Orange County, North Carolina	36	-80.934								0.1			350
2043231000	Ga0011081	Gp0051649	Gb0051649	Gs0045625	88061459	120235	no	25406380	Xyleborus affinis microbial communities from Bern, Switzerland, sample of adult community	Xyleborus affinis microbial communities from Bern, Switzerland	Host-associated	Arthropoda	Symbiotic fungal gardens and galleries	Unclassified	Unclassified	Xyleborus affinis	Bern/CH, 560 m asl	Bern, Switzerland	46.9036	7.5							Xyleborus affinis				500
2044078000	Ga0011086	Gp0051611	Gb0051611	Gs0045634	43495537	124423	no		Maize field bulk soil microbial communities from University of Illinois Energy Farm, Urbana, IL	Switchgrass, Maize and Miscanthus rhizosphere microbial communities from University of Illinois Energy Farm, Urbana, IL	Environmental	Terrestrial	Soil	Unclassified	Agricultural land	Switchgrass, Maize and Miscanthus rhizosphere	Switchgrass, Maize and Miscanthus rhizosphere	UIUC Energy Farm, Urbana, Illinois 61801	40.109	-88.204											220
2044078001	Ga0010874	Gp0051656	Gb0051656	Gs0045634	39566506	113040	no		Maize rhizosphere soil microbial communities from University of Illinois Energy Farm, Urbana, IL	Switchgrass, Maize and Miscanthus rhizosphere microbial communities from University of Illinois Energy Farm, Urbana, IL	Host-associated	Plants	Rhizoplane	Unclassified	Unclassified	Switchgrass, Maize and Miscanthus rhizosphere	Switchgrass, Maize and Miscanthus rhizosphere	UIUC Energy Farm, Urbana, Illinois 61801	40.109	-88.204							Zea mays				220
2044078002	Ga0011142	Gp0051658	Gb0051658	Gs0045634	27992371	81222	no		Miscanthus rhizosphere soil microbial communities from University of Illinois Energy Farm, Urbana, IL	Switchgrass, Maize and Miscanthus rhizosphere microbial communities from University of Illinois Energy Farm, Urbana, IL	Host-associated	Plants	Rhizoplane	Unclassified	Unclassified	Switchgrass, Maize and Miscanthus rhizosphere	Switchgrass, Maize and Miscanthus rhizosphere	UIUC Energy Farm, Urbana, Illinois 61801	40.109	-88.204							Miscanthus				220
2044078003	Ga0011095	Gp0051657	Gb0051657	Gs0045634	58125848	165002	no		Miscanthus field bulk soil microbial communities from University of Illinois Energy Farm, Urbana, IL	Switchgrass, Maize and Miscanthus rhizosphere microbial communities from University of Illinois Energy Farm, Urbana, IL	Environmental	Terrestrial	Soil	Unclassified	Agricultural land	Switchgrass, Maize and Miscanthus rhizosphere	Switchgrass, Maize and Miscanthus rhizosphere	UIUC Energy Farm, Urbana, Illinois 61801	40.109	-88.204											220
2044078004	Ga0011096	Gp0051612	Gb0051612	Gs0045634	27453735	79586	no		Switchgrass soil microbial communities from University of Illinois Energy Farm, Urbana, IL	Switchgrass, Maize and Miscanthus rhizosphere microbial communities from University of Illinois Energy Farm, Urbana, IL	Host-associated	Plants	Rhizoplane	Epiphytes	Unclassified	Switchgrass, Maize and Miscanthus rhizosphere	Switchgrass, Maize and Miscanthus rhizosphere	UIUC Energy Farm, Urbana, Illinois 61801	40.1097	-88.2042							Panicum virgatum				220
2044078005	Ga0011097	Gp0051613	Gb0051613	Gs0045634	18598591	52944	no		Switchgrass field bulk soil microbial communities from University of Illinois Energy Farm, Urbana, IL	Switchgrass, Maize and Miscanthus rhizosphere microbial communities from University of Illinois Energy Farm, Urbana, IL	Environmental	Terrestrial	Soil	Unclassified	Agricultural land	Switchgrass, Maize and Miscanthus rhizosphere	Switchgrass, Maize and Miscanthus rhizosphere	UIUC Energy Farm, Urbana, Illinois 61801	40.109	-88.204											220
2044078006	Ga0011098	Gp0051662	Gb0051662	Gs0045765	41255331	82571	no	25406380	Intracellular endosymbionts ecosystem from Southwest Mississippi	Dendroctonus frontalis microbial communities from southwest Mississippi, USA	Host-associated	Arthropoda	Intracellular endosymbionts	Unclassified	Unclassified	Dendroctonus frontalis	Homochitto National Forest	Southwest Mississippi	31.5	-90.9							Dendroctonus frontalis				100
2044078007	Ga0011099	Gp0051663	Gb0051663	Gs0045765	72612852	130832	no	25406380	Symbiotic fungal gardens and galleries ecosystem from Southwest Mississippi	Dendroctonus frontalis microbial communities from southwest Mississippi, USA	Host-associated	Arthropoda	Symbiotic fungal gardens and galleries	Unclassified	Unclassified	Dendroctonus frontalis	Homochitto National Forest	Southwest Mississippi	31.5	-90.9							Dendroctonus frontalis				100
2044078011	Ga0011006	Gp0051620	Gb0051620	Gs0045625	54155335	83071	no	25406380	Xyleborus affinis microbial communities from Bern, Switzerland, sample of larvae	Xyleborus affinis microbial communities from Bern, Switzerland	Host-associated	Arthropoda	Symbiotic fungal gardens and galleries	Unclassified	Unclassified	Xyleborus affinis	Bern/CH, 560 m asl	Bern, Switzerland	46.9036	7.5							Xyleborus affinis				560
2046860005	Ga0026414	Gp0051622	Gb0051622	Gs0060820	58805457	157525	no	23638358	Sediment microbial communities from Lake Washington, Seattle, for Methane and Nitrogen Cycles, sample from SIP 13C-methane aerobic no nitrate additional fraction	Freshwater sediment microbial communities from Lake Washington, Seattle, USA, for methane and nitrogen cycles	Environmental	Aquatic	Freshwater	Lentic	Sediment	Freshwater sediment	sediment from Lake Washington, Seattle	Lake Washington, Seattle	47.07	-122.279								62
2046860006	Ga0026415	Gp0051518	Gb0051518	Gs0060820	80246742	216380	no	23638358	Freshwater sediment microbial communities from Lake Washington, Seattle, for methane and nitrogen Cycles - SIP 13C methane aerobic+nitrate	Freshwater sediment microbial communities from Lake Washington, Seattle, USA, for methane and nitrogen cycles	Environmental	Aquatic	Freshwater	Lentic	Sediment	Freshwater sediment	Lake Washington, Seattle, Washington, USA	Lake Washington, Seattle, Washington, USA	47.07	-122.279								62
2046860007	Ga0026416	Gp0051555	Gb0051555	Gs0060820	76631179	210153	no	23638358	Freshwater sediment microbial communities from Lake Washington, Seattle, for methane and nitrogen Cycles - Microc enrich af exp to meth lab w 13Ccarbon-no added nitrate	Freshwater sediment microbial communities from Lake Washington, Seattle, USA, for methane and nitrogen cycles	Environmental	Aquatic	Freshwater	Lentic	Sediment	Freshwater sediment	Lake Washington, Seattle, Washington, USA	Lake Washington, Seattle, Washington, USA	47.07	-122.279								62
2049941000	Ga0011138	Gp0051627	Gb0051627	Gs0059810	925521509	683911	no	21273488	Bovine rumen microbial communities fromthe University of Illinois at Urbana-Champaign, USA, that are switchgrass associated - 900 MB Assembly	Switchgrass-associated bovine rumen microbial communities from Urbana, Illinois, USA	Host-associated	Mammals	Digestive system	Foregut	Rumen	Bovine rumen	University of Illinois at Urbana - Champaign, Illinois, USA	University of Illinois at Urbana - Champaign, Illinois, USA	40.096	-88.2315							Bos taurus
2049941002	Ga0011148	Gp0051696	Gb0051696	Gs0045862	25653388	37409	no		Sinkhole freshwater ecosystem from Lake Huron, USA	Sinkhole freshwater microbial communities from Lake Huron, US	Environmental	Aquatic	Freshwater	Groundwater	Unclassified	Sinkhole freshwater	Sinkhole freshwater	Northwestern Lake Huron, MI, USA	45.1984	-83.3272								23			170
2051774008	Ga0026312	Gp0051443	Gb0051443	Gs0060782	99427575	247708	no	20957119	Saline water microbial communities from Great Salt Lake, Utah, sample from North Arm Rozel Point	Saline water microbial communities from Great Salt Lake, Utah	Environmental	Aquatic	Non-marine Saline and Alkaline	Saline	Unclassified	Saline water	CTAB/Phenol extraction	Great Salt Lake	41.4544	-112.666											4200
2058419001	Ga0026394	Gp0051505	Gb0051505	Gs0060782	67538519	173719	no	20957119	Saline water microbial communities from Great Salt Lake, Utah, sample from South Arm Antelope Island 1	Saline water microbial communities from Great Salt Lake, Utah	Environmental	Aquatic	Non-marine Saline and Alkaline	Saline	Unclassified	Saline water	total DNA from Great Salt Lake water sample from the south arm collected at Antelope Island, water column sample, 14% salinity.	Great Salt Lake, Utah	41.4544	-112.666											4200
2058419003	Ga0026454	Gp0051442	Gb0051442	Gs0060782	52414178	130059	no	20957119	Saline water microbial communities from Great Salt Lake, Utah, USA - North Arm Stromatolite	Saline water microbial communities from Great Salt Lake, Utah	Environmental	Aquatic	Non-marine Saline and Alkaline	Saline	Unclassified	Saline water	Great Salt Lake, Utah, USA	Great Salt Lake, Utah, USA	41.4544	-112.666											4200
2058419004	Ga0026229	Gp0051787	Gb0051787	Gs0060837	27375388	74224	no	23608703, 23555835	Thermal springs ecosystem from Great Boiling Spring, Nevada	Hot Spring microbial communities from Great Boiling Spring, Nevada	Environmental	Aquatic	Thermal springs	Unclassified	Unclassified	Hot Spring	Great Boiling Spring, Nevada	Great Boiling Spring, Nevada	40.6583	-119.378	6.37
2061766000	Ga0025771	Gp0051431	Gb0051431	Gs0056621	80838838	207753	no		Benzene-degrading bioreactor microbial communities from Toronto, Ontario, Canada, that are methanogenic - September 2009 gDNA_4	Benzene-degrading bioreactor microbial communities from Toronto, Ontario, Canada, that are methanogenic	Engineered	Bioremediation	Hydrocarbon	Benzene	Bioreactor	Benzene-degrading bioreactor	DNA pooled from several extractions, either a MoBio soil extraction kit or the recommended CTAB protocol	Toronto, Ontario	43.6587	-79.396
2061766007	Ga0011076	Gp0051824	Gb0051824	Gs0059810	1929671258	2744143	no	21273488	Bovine rumen microbial communities fromthe University of Illinois at Urbana-Champaign, USA, that are switchgrass associated - Sample 470	Switchgrass-associated bovine rumen microbial communities from Urbana, Illinois, USA	Host-associated	Mammals	Digestive system	Foregut	Rumen	Bovine rumen	University of Illinois at Urbana - Champaign, Illinois, USA	University of Illinois at Urbana - Champaign, Illinois, USA	40.096	-88.2315							Bos taurus
2065487013	Ga0011119	Gp0051710	Gb0051710	Gs0046044	142578830	359783	no	25406380	Fungus-growing termite hindgut ecosystem from South Africa	Fungus-growing Termite worker microbial community from South Africa	Host-associated	Arthropoda	Digestive system	Hindgut	Unclassified	Fungus-growing Termite worker	Oerleman's Farm, South Africa	Oerleman's Farm, South Africa	-24.6867	28.7972							Termitoidae				1046
2065487014	Ga0010894	Gp0051709	Gb0051709	Gs0046043	16028606	23108	no	25406380	Fungus garden ecosystem from South Africa	Fungus garden microbial community from termites in South Africa	Host-associated	Arthropoda	Symbiotic fungal gardens and galleries	Fungus garden	Unclassified	fungus garden	differential centrifugation-Qiagen	South Africa	-24.675	28.7972							Arthropoda				1046
2067725009	Ga0010661	Gp0051722	Gb0051722	Gs0045770	9656814	13277	no	22056985	Permafrost microbial communities from central Alaska, USA - Permafrost field sample	Permafrost microbial communities from central Alaska, USA	Environmental	Terrestrial	Soil	Unclassified	Permafrost	Permafrost	Permafrost	Alaska	65.7906	-149.91
2070309004	Ga0011044	Gp0051731	Gb0051731	Gs0045248	281407472	781631	no	20098679	Soil ecosystem from Luquillo, Puerto Rico	Green-waste compost microbial community at University of California, Davis, USA, from solid state bioreactor	Environmental	Terrestrial	Soil	Unclassified	Tropical rainforest	Green-waste compost	Luquillo Rain Forest, Puerto Rico	Luquillo Rain Forest, Puerto Rico	18.3114	-65.8375											300
2070309010	Ga0011008	Gp0051785	Gb0051785	Gs0060781	26539887	43560	no	25385629	Bankia setacea gill microbial communities from Puget Sound, Washington, USA - sunken wood 10383	Bankia setacea gill microbial communities from Puget Sound, Washington, USA	Host-associated	Mollusca	Respiratory system	Gills	Extracellular	Bankia setacea gill	sunken wood from Old Meadowdale Pier, Puget Sound, WA	Old Meadowdale Pier, Puget Sound, WA	47.8507	-122.338							Bankia setacea				0
2075704000	Ga0011158	Gp0051735	Gb0051735	Gs0046171	615647036	1621434	no		Bovine rumen ecosystem from Vernon, Texas, USA	Bovine rumen microbial communities from Vernon, TX, USA	Host-associated	Mammals	Digestive system	Foregut	Rumen	Bovine rumen	Texas	Vernon, Texas	34.154	-99.264							Bos taurus
2077657008	Ga0026431	Gp0051758	Gb0051758	Gs0046183	73827693	211193	no	22004549	Bovine rumen viral communities from University of Illinois Dairy Farm in Urbana, IL, Cow rumen 7887	Bovine rumen viral communities from University of Illinois Dairy Farm in Urbana, IL	Host-associated	Mammals	Digestive system	Foregut	Rumen	Bovine rumen	Bovine rumen	University of Illinois Dairy Farm in Urbana, IL	40.0886	-88.2202							Bos taurus				220
2077657009	Ga0026432	Gp0051757	Gb0051757	Gs0046183	100678798	304340	no	22004549	Bovine rumen viral communities from University of Illinois Dairy Farm in Urbana, IL, Cow rumen 6993	Bovine rumen viral communities from University of Illinois Dairy Farm in Urbana, IL	Host-associated	Mammals	Digestive system	Foregut	Rumen	Bovine rumen	Bovine rumen	University of Illinois Dairy Farm in Urbana, IL	40.0886	-88.2202							Bos taurus				220
2077657010	Ga0026433	Gp0051796	Gb0051796	Gs0060782	156436365	408636	no	20957119	Saline water microbial communities from Great Salt Lake, Utah, sample from South Arm Stromatolite	Saline water microbial communities from Great Salt Lake, Utah	Environmental	Aquatic	Non-marine Saline and Alkaline	Saline	Unclassified	Saline water	MoBio Ultra Clean Soil DNA extraction kit	Great Salt Lake	41.4544	-112.666				Halophile				2			4200
2077657012	Ga0026434	Gp0052420	Gb0052420	Gs0060781	13386253	17884	no		Shipworm ecosystem from Puget Sound, Washington, USA	Bankia setacea gill microbial communities from Puget Sound, Washington, USA	Host-associated	Mollusca	Respiratory system	Gills	Extracellular	Bankia setacea gill	Puget Sound, WA	Puget Sound, Wa	47.8507	-122.338							Bankia setacea
2077657014	Ga0026444	Gp0051760	Gb0051760	Gs0046212	92521799	194477	no		Marine sediment archaeal communities from Santa Barbara Basin, CA, that are methane-oxidizing, sample 6-9 cm	Marine sediment archaeal communities from Santa Barbara Basin, CA, that are anaerobic and methane-oxidizing	Environmental	Aquatic	Marine	Oceanic	Sediment	Marine sediment	Santa Barbara Basin	Santa Barbara Basin	34.21	-119.5										0.08	0
2077657018	Ga0026315	Gp0051826	Gb0051826	Gs0046212	202177532	556613	no		Marine sediment archaeal communities from Santa Barbara Basin, CA, that are methane-oxidizing, sample 0-3 cm	Marine sediment archaeal communities from Santa Barbara Basin, CA, that are anaerobic and methane-oxidizing	Environmental	Aquatic	Marine	Oceanic	Sediment	Marine sediment	Santa Barbara Basin	Santa Barbara Basin	34.21	-119.5									0.03	0.03	0
2077657019	Ga0026316	Gp0051875	Gb0051875	Gs0046212	58173635	122543	no		Marine sediment archaeal communities from Santa Barbara Basin, CA, that are methane-oxidizing, sample 3-6 cm	Marine sediment archaeal communities from Santa Barbara Basin, CA, that are anaerobic and methane-oxidizing	Environmental	Aquatic	Marine	Oceanic	Sediment	Marine sediment	Santa Barbara Basin	Santa Barbara Basin	34.21	-119.5										0.05	0
2077657023	Ga0026317	Gp0051964	Gb0051964	Gs0045212	35803982	81130	no	23653623, 26913020	Hot spring microbial communities from One Hundred Springs Plain, Yellowstone National Park, Wyoming, USA - sample OSP_B	Hot spring microbial communities from Yellowstone National Park, Wyoming, USA	Environmental	Aquatic	Thermal springs	Hot (42-90C)	Unclassified	Hot spring	OSP Spring in Norris Geyser Basin of Yellowstone National Park. Sample OSP_B from hydrous ferric iron mat at 72 C, pH 3.63	One Hundred Springs Plain, Yellowstone National Park	44.7315	-110.711											2300
2077657024	Ga0026330	Gp0051965	Gb0051965	Gs0045212	27950878	65506	no	23653623	Hot spring microbial communities from One Hundred Springs Plain, Yellowstone National Park, Wyoming, USA - OSP_C	Hot spring microbial communities from Yellowstone National Park, Wyoming, USA	Environmental	Aquatic	Thermal springs	Hot (42-90C)	Unclassified	Hot spring	OSP Spring in Norris Geyser Basin of Yellowstone National Park. Sample OSP_B from hydrous ferric iron mat at 72 C, pH 3.63	One Hundred Springs Plain, Yellowstone National Park	44.7315	-110.711											2300
2081372001	Ga0026224	Gp0051829	Gb0051829	Gs0063184	23846686	54273	no	22717885	Marine microbial communities from Deepwater Horizon Oil Spill, sample DHOS OV011	Marine microbial communities from Deepwater Horizon Oil Spill	Environmental	Aquatic	Marine	Oceanic	Oil-contaminated	Marine	Gulf of Mexico	Deepwater Horizon Oil Spill, Gulf of Mexico	28.6722	-88.4375
2081372003	Ga0026333	Gp0051831	Gb0051831	Gs0063184	200959529	270721	no	22717885	Marine microbial communities from Deepwater Horizon Oil Spill, sample, DHOS OV003	Marine microbial communities from Deepwater Horizon Oil Spill	Environmental	Aquatic	Marine	Oceanic	Oil-contaminated	Marine	Gulf of Mexico	Deepwater Horizon Oil Spill, Gulf of Mexico	28.6722	-88.4375
2081372006	Ga0026334	Gp0052001	Gb0052001	Gs0059646	336899453	834896	no		Desert ecosystem from FACE site, Nevada, USA	Soil microbial communities from FACE and OTC sites in USA	Environmental	Terrestrial	Soil	Sand	Desert	Soil	Multiple soil sites (FACE) in the US	Nevada Test Site	36.7667	-115.95											1000
2081372007	Ga0026231	Gp0051513	Gb0051513	Gs0060787	56949331	118764	no	24082106	Hypersaline microbial communities from Antarctic Deep Lake - 24m 3.0um	Hypersaline microbial communities from Antarctic Deep Lake	Environmental	Aquatic	Non-marine Saline and Alkaline	Hypersaline	Unclassified	Hypersaline	DNA was extracted by exposing filter to lysozyme, proteinase K, 10% SDS, freeze-thawing (3 cycles at 80deg C and 55 deg C), phenol-extracted twice and phenol-chloroform extracted once. It was then precipitated using isopropanol and re-solubilized in TE	Deep Lake Antarctica	-68.54	78.18								24			0
2081372013	Ga0010910	Gp0051969	Gb0051969	Gs0046245	11197662	18118	no	23151644	Hot spring ecosystem from Norris Geyser, Yellowstone National Park, Wyoming, USA	Hot spring microbial community from Yellowstone National Park, US	Environmental	Aquatic	Thermal springs	Hot (42-90C)	Unclassified	Hot spring	Hot spring	Yellowstone National Park Norris Geyser Basin	44.7328	-110.709	3.6					70					7200
2084038000	Ga0026272	Gp0051756	Gb0051756	Gs0046183	153674931	445555	no	22004549	Bovine rumen viral communities from University of Illinois Dairy Farm in Urbana, IL, Cow rumen 7664	Bovine rumen viral communities from University of Illinois Dairy Farm in Urbana, IL	Host-associated	Mammals	Digestive system	Foregut	Rumen	Bovine rumen	Bovine rumen	University of Illinois Dairy Farm in Urbana, IL	40.0886	-88.2202							Bos taurus				220
2084038008	Ga0010924	Gp0052005	Gb0052005	Gs0045625	146840147	364117	no	25406380	Xyleborus affinis microbial communities from Bern, Switzerland - gallery community	Xyleborus affinis microbial communities from Bern, Switzerland	Host-associated	Arthropoda	Symbiotic fungal gardens and galleries	Unclassified	Unclassified	Xyleborus affinis	Bern, Switzerland	Bern, Switzerland	46.9167	7.51667							Xyleborus affinis				580
2084038009	Ga0026399	Gp0051557	Gb0051557	Gs0060820	396601732	1059847	no	23638358	Freshwater sediment microbial communities from Lake Washington, Seattle, for methane and nitrogen Cycles - from flow sorted aerobic no nitrate	Freshwater sediment microbial communities from Lake Washington, Seattle, USA, for methane and nitrogen cycles	Environmental	Aquatic	Freshwater	Lentic	Sediment	Freshwater sediment	Lake Washington, Seattle, Washington, USA	Lake Washington, Seattle, Washington, USA	47.052	-122.268								62
2084038011	Ga0026294	Gp0051551	Gb0051551	Gs0060787	59385153	141524	no	24082106	Hypersaline microbial communities from Antarctic Deep Lake - 24m 0.1um	Hypersaline microbial communities from Antarctic Deep Lake	Environmental	Aquatic	Non-marine Saline and Alkaline	Hypersaline	Unclassified	Hypersaline	Hypersaline deep lake	Deep Lake Antarctica	-68.54	78.18								24			0
2084038013	Ga0026295	Gp0051949	Gb0051949	Gs0056629	280968062	663502	no	24023907	Anoplophora glabripennis gut ecosystem from Worchester, Massachusetts, USA	Anoplophora glabripennis gut microbial communities from Worchester, Massachusetts, USA	Host-associated	Arthropoda	Digestive system	Gut	Unclassified	Anoplophora glabripennis gut	Worcester, Massachusetts, USA	Worcester, Massachusetts, USA	42.28	-71.78							Anoplophora glabripennis				230
2084038018	Ga0026366	Gp0051997	Gb0051997	Gs0063180	79020976	200369	no	25406380	Ant host-associated microbial communities from Gamboa, Panama - Trachymyrmex fungus garden	Ant host-associated microbial communities from Gamboa, Panama	Host-associated	Arthropoda	Symbiotic fungal gardens and galleries	Fungus garden	Unclassified	Ant host-associated	Gamboa, Panama	Panama: Gamboa	9.1167	-79.7							Trachymyrmex	0.2			40
2084038019	Ga0026391	Gp0051514	Gb0051514	Gs0060787	52160100	125908	no	24082106	Hypersaline microbial communities from Antarctic Deep Lake - 5mRS 0.1um	Hypersaline microbial communities from Antarctic Deep Lake	Environmental	Aquatic	Non-marine Saline and Alkaline	Hypersaline	Unclassified	Hypersaline	Hypersaline deep lake	Deep Lake Antarctica	-68.54	78.18								5			0
2084038021	Ga0026370	Gp0051876	Gb0051876	Gs0046212	90913355	239177	no		Marine sediment archaeal communities from Santa Barbara Basin, CA, that are methane-oxidizing, sample 9-12 cm	Marine sediment archaeal communities from Santa Barbara Basin, CA, that are anaerobic and methane-oxidizing	Environmental	Aquatic	Marine	Oceanic	Sediment	Marine sediment	Santa Barbara Basin	Santa Barbara Basin	34.21	-119.5										0.1	0
2084038022	Ga0010981	Gp0051902	Gb0051902	Gs0046245	29471542	83480	no	23151644	Hot spring microbial community from Yellowstone National Park, USA - OSP	Hot spring microbial community from Yellowstone National Park, US	Environmental	Aquatic	Thermal springs	Hot (42-90C)	Unclassified	Hot spring	Hot spring	Yellowstone National Park	44.5603	-110.709	3.6					58					7500
2088090000	Ga0010749	Gp0051877	Gb0051877	Gs0046228	299856225	820666	no	22701672	Rangifer tarandus platyrhynchus rumen ecosystem from Longyearbyen, Svalbard	Rangifer tarandus platyrhynchus rumen microbial communities from Svalbard, Norway	Host-associated	Mammals	Digestive system	Foregut	Rumen	Rangifer tarandus platyrhynchus rumen	Longyearbyen, Svalbard	Longyearbyen, Svalbard	78.2167	15.6333							Rangifer tarandus				100
2088090005	Ga0026386	Gp0052035	Gb0052035	Gs0060820	559537102	1554712	no	23638358	Sediment microbial communities from Lake Washington, Seattle, for Methane and Nitrogen Cycles, original sample replicate 1	Freshwater sediment microbial communities from Lake Washington, Seattle, USA, for methane and nitrogen cycles	Environmental	Aquatic	Freshwater	Lentic	Sediment	Freshwater sediment	sediment from Lake Washington, Seattle	Lake Washington, Seattle	47.052	-122.268								62			5
2088090006	Ga0026408	Gp0052036	Gb0052036	Gs0060820	412615791	1147398	no	23638358	Freshwater ecosystem from Lake Washington, Seattle	Freshwater sediment microbial communities from Lake Washington, Seattle, USA, for methane and nitrogen cycles	Environmental	Aquatic	Freshwater	Unclassified	Unclassified	Freshwater sediment	sediment from Lake Washington, Seattle	Lake Washington, Seattle	47.052	-122.268								62
2088090007	Ga0026442	Gp0051558	Gb0051558	Gs0060820	372237563	1015830	no	23638358	Freshwater ecosystem from Lake Washington, Seattle, Washington, USA	Freshwater sediment microbial communities from Lake Washington, Seattle, USA, for methane and nitrogen cycles	Environmental	Aquatic	Freshwater	Lentic	Unclassified	Freshwater sediment	Lake Washington, Seattle, Washington, USA	Lake Washington, Seattle, Washington, USA	47.63	-122.279								62
2088090009	Ga0026409	Gp0051517	Gb0051517	Gs0060820	354011745	948029	no	23638358	Freshwater sediment microbial communities from Lake Washington, Seattle, for methane and nitrogen Cycles - SIP 13C-methane anaerobic+nitrate	Freshwater sediment microbial communities from Lake Washington, Seattle, USA, for methane and nitrogen cycles	Environmental	Aquatic	Freshwater	Lentic	Sediment	Freshwater sediment	Lake Washington, Seattle, Washington, USA	Lake Washington, Seattle, Washington, USA	47.07	-122.279								62
2088090012	Ga0026422	Gp0051715	Gb0051715	Gs0046158	191647483	350243	no		Marine sediment microbial communities from Arctic Ocean, off the coast from Alaska - sample from high methane PC12-236-260cm	Coastal water and sediment microbial communities from Arctic Ocean, off the coast from Alaska	Environmental	Aquatic	Marine	Neritic zone	Unclassified	Coastal water and sediment	Arctic Ocean	Arctic Ocean	74.0678	-145.547
2088090013	Ga0026425	Gp0051554	Gb0051554	Gs0060820	308706277	821124	no	23638358	Freshwater sediment microbial communities from Lake Washington, Seattle, for methane and nitrogen Cycles - SIP 13Cmethane anaerobic no nitrate	Freshwater sediment microbial communities from Lake Washington, Seattle, USA, for methane and nitrogen cycles	Environmental	Aquatic	Freshwater	Lentic	Sediment	Freshwater sediment	Lake Washington, Seattle, Washington, USA	Lake Washington, Seattle, Washington, USA	47.07	-122.279								62
2088090017	Ga0026332	Gp0051830	Gb0051830	Gs0063184	25346668	41802	no	22717885	Marine microbial communities from Deepwater Horizon Oil Spill, sample DHOS BM58 plume	Marine microbial communities from Deepwater Horizon Oil Spill	Environmental	Aquatic	Marine	Oceanic	Oil-contaminated	Marine	Gulf of Mexico	Deepwater Horizon Oil Spill, Gulf of Mexico	28.6722	-88.4375
2088090021	Ga0011056	Gp0051950	Gb0051950	Gs0063147	75338853	205425	no		Musk oxen stomach ecosystem from Fairbanks, Alaska, USA - Sample MXFT-1	Rumen microbial communities of musk oxen from Alaska	Host-associated	Mammals	Digestive system	Unclassified	Unclassified	Rumen	RG White Large Animal Research Station, University of Alaska-Fairbanks	Fairbanks, Alaska	64.8808	-147.87							Ovibos moschatus moschatus
2088090022	Ga0011057	Gp0051951	Gb0051951	Gs0063147	86700198	234269	no		Musk oxen midgut ecosystem from Fairbanks, Alaska, USA - Sample MXST	Rumen microbial communities of musk oxen from Alaska	Host-associated	Mammals	Digestive system	Midgut	Unclassified	Rumen	RG White Large Animal Research Station, University of Alaska-Fairbanks	Fairbanks, Alaska	64.8808	-147.87							Ovibos moschatus moschatus
2088090023	Ga0011111	Gp0051089	Gb0051089	Gs0063147	86883302	241601	no		Musk oxen midgut ecosystem from Fairbanks, Alaska, USA - Sample MXFH	Rumen microbial communities of musk oxen from Alaska	Host-associated	Mammals	Digestive system	Midgut	Unclassified	Rumen	RG White Large Animal Research Station, University of Alaska-Fairbanks	Fairbanks, Alaska	64.8808	-147.87							Ovibos moschatus moschatus
2088090024	Ga0011112	Gp0051996	Gb0051996	Gs0063147	90948594	245960	no		Musk oxen stomach ecosystem from Fairbanks, Alaska, USA - Sample MXSH	Rumen microbial communities of musk oxen from Alaska	Host-associated	Mammals	Digestive system	Stomach	Unclassified	Rumen	RG White Large Animal Research Station, University of Alaska-Fairbanks	Fairbanks, Alaska	64.8808	-147.87							Ovibos moschatus moschatus
2100351001	Ga0026450	Gp0051725	Gb0051725	Gs0046158	312796620	789043	no		Marine sediment microbial communities from Arctic Ocean, off the coast from Alaska - sample from low methane PC12-247-20cm	Coastal water and sediment microbial communities from Arctic Ocean, off the coast from Alaska	Environmental	Aquatic	Marine	Neritic zone	Unclassified	Coastal water and sediment	Arctic Ocean	Arctic Ocean	74.0678	-145.547
2100351003	Ga0025752	Gp0051380	Gb0051380	Gs0055735	89499365	198616	no	20148930	Wastewater treatment Type I Accumulibacter community from EBPR Bioreactor in Madison, WI - Type I	Wastewater treatment Type I Accumulibacter community from EBPR Bioreactor in Madison, WI, USA	Engineered	Wastewater	Nutrient removal	Biological phosphorus removal	Bioreactor	Wastewater treatment	Madison, WI, USA	Madison, WI, USA	43.0784	-89.3865	7	7.5				23					263
2100351007	Ga0026451	Gp0051556	Gb0051556	Gs0060820	386453037	1065361	no	23638358	Sediment microbial communities from Lake Washington, Seattle, for Methane and Nitrogen Cycles, sample from flow sorted aerobic plus nitrate	Freshwater sediment microbial communities from Lake Washington, Seattle, USA, for methane and nitrogen cycles	Environmental	Aquatic	Freshwater	Lentic	Sediment	Freshwater sediment	QIAamp DNA Micro Kit /WGA	Lake Washington, Seattle	47.6765	-122.228								62
2100351010	Ga0026221	Gp0052004	Gb0052004	Gs0063146	64373035	119855	no		Groundwater dechlorinating microbial community from TCA/MEAL culture	Groundwater dechlorinating microbial community from Kitchener, Ontario, containing dehalobacter	Engineered	Bioremediation	Tetrachloroethylene and derivatives	Chloroethene	Bioreactor	Groundwater	Kitchener, Ontario	Kitchener, Ontario	43.4498	-80.4891	7
2100351011	Ga0026223	Gp0051726	Gb0051726	Gs0046158	386166283	1071024	no		Marine sediment microbial communities from Arctic Ocean, off the coast from Alaska - sample from medium methane PC12-240-170cm	Coastal water and sediment microbial communities from Arctic Ocean, off the coast from Alaska	Environmental	Aquatic	Marine	Neritic zone	Unclassified	Coastal water and sediment	Arctic Ocean	Arctic Ocean	74.0678	-145.547
2100351012	Ga0026448	Gp0051719	Gb0051719	Gs0046158	339945372	823046	no		Marine sediment microbial communities from Arctic Ocean, off the coast from Alaska - sample from low methane PC12-244-90cm	Coastal water and sediment microbial communities from Arctic Ocean, off the coast from Alaska	Environmental	Aquatic	Marine	Neritic zone	Unclassified	Coastal water and sediment	Arctic Ocean	Arctic Ocean	74.0678	-145.547
2100351014	Ga0026443	Gp0051454	Gb0051454	Gs0060787	80245247	201266	no	24082106	Hypersaline microbial communities from Antarctic Deep Lake - 13m 0.1um	Hypersaline microbial communities from Antarctic Deep Lake	Environmental	Aquatic	Non-marine Saline and Alkaline	Hypersaline	Unclassified	Hypersaline	DNA was extracted by exposing filter to lysozyme, proteinase K, 10% SDS, freeze-thawing (3 cycles at 80deg C and 55 deg C), phenol-extracted twice and phenol-chloroform extracted once. It was then precipitated using isopropanol and re-solubilized in TE	Deep Lake Antarctica	-68.54	78.18								13			0
2100351016	Ga0026245	Gp0051667	Gb0051667	Gs0045774	177623549	319145	no		Sirex noctillio ecosystem from Hill Creek State Park, Pennsylvania, USA	Sirex noctilio microbial communities from Hill Creek State Park, Pennsylvania, USA	Host-associated	Arthropoda	Unclassified	Unclassified	Unclassified	Sirex noctilio	Hill Creek State Park, PA	Hill Creek State Park, PA	41.8038	-77.1926							Sirex noctilio				460
2119805007	Ga0026449	Gp0052315	Gb0052315	Gs0045212	60745063	128754	no	23653623, 26913020	Hot spring ecosystem from Beowulf Spring in Norris Geyser Basin, Yellowstone National Park, Wyoming, USA	Hot spring microbial communities from Yellowstone National Park, Wyoming, USA	Environmental	Aquatic	Thermal springs	Hot (42-90C)	Unclassified	Hot spring	Qbiogene Bio101 Kit	USA: Wyoming	44.733	-110.709	2.85					68					2300
2119805009	Ga0026248	Gp0052235	Gb0052235	Gs0059646	384251082	1027241	no		Desert ecosystem from Nevada Test Site FACE	Soil microbial communities from FACE and OTC sites in USA	Environmental	Terrestrial	Soil	Sand	Desert	Soil	Multiple soil sites (FACE) in the US	Nevada Test Site FACE	36.7667	-115.95											1000
2119805011	Ga0010945	Gp0052236	Gb0052236	Gs0059646	345080991	913909	no		Soil microbial communities from sample at Multiple FACE and OTC sites	Soil microbial communities from FACE and OTC sites in USA	Environmental	Terrestrial	Soil	Sand	Desert	Soil	Multiple soil sites (FACE) in the US	USA: Sugar bunker, Nevada	36.7667	-115.95											1000
2119805012	Ga0026318	Gp0052318	Gb0052318	Gs0059646	390792833	1036364	no		Soil microbial communities from sample at FACE Site NTS_067 Nevada Test Site	Soil microbial communities from FACE and OTC sites in USA	Environmental	Terrestrial	Soil	Sand	Desert	Soil	MP Biomedicals FASTDNA Spin kit for soils	USA: Nevada, FACE Site NTS_067 Nevada Test Site	36.7667	-115.95											1000
2124908006	Ga0026321	Gp0052319	Gb0052319	Gs0059646	339617125	930722	no		Soil microbial communities from sample at FACE Site Metagenome WIR_Oz2	Soil microbial communities from FACE and OTC sites in USA	Environmental	Terrestrial	Soil	Unclassified	Unclassified	Soil	MP biomedicals FASTDNA Spin Kit for Soils	Wisconsin Rhinelander (WIR)	45.68	-89.63											480
2124908007	Ga0026327	Gp0052320	Gb0052320	Gs0059646	386839648	1040212	no		Soil microbial communities from sample at FACE Site Metagenome WIR_ElevOz2	Soil microbial communities from FACE and OTC sites in USA	Environmental	Terrestrial	Soil	Unclassified	Unclassified	Soil	MP Biomedicals FASTDNA Spin Kit for soil	Wisconsin Rhinelander (WIR)	45.68	-89.63											480
2124908008	Ga0026346	Gp0052321	Gb0052321	Gs0059646	380892539	1038025	no		Soil microbial communities from sample at FACE Site Metagenome WIR_Elev2	Soil microbial communities from FACE and OTC sites in USA	Environmental	Terrestrial	Soil	Unclassified	Unclassified	Soil	MP Biomedicals FAST DNA Spin kit for soils	Wisconsin Rhinelander (WIR)	45.68	-89.63											480
2124908009	Ga0026347	Gp0052237	Gb0052237	Gs0059646	380912680	1057446	no		Soil microbial communities from sample at FACE Site Metagenome WIR_Amb2	Soil microbial communities from FACE and OTC sites in USA	Environmental	Terrestrial	Soil	Unclassified	Unclassified	Soil	MP Biomedicals FAST DNA Spin kit for Soil	Wisconsin Rhinelander (WIR)	45.68	-89.63											480
2124908030	Ga0011166	Gp0052296	Gb0052296	Gs0045231	51943846	52592	no	24335829	Hypersaline water microbial communities from Lake Tyrrell, Victoria, Australia, August 2007, sample A07AB all scaffolds	Hypersaline water metagenomes of microbial communities from Lake Tyrrell, Victoria, Australia	Environmental	Aquatic	Non-marine Saline and Alkaline	Hypersaline	Unclassified	Hypersaline water	Lake Tyrell	Lake Tyrrell, Victoria, Australia	-35.2872	142.826				Halophile				0.3
2124908032	Ga0011167	Gp0052302	Gb0052302	Gs0063124	253948605	440346	no		Clay ecosystem from Alaska, Bonanza Creek - Perma_all	Soil microbial communities from permafrost in Bonanza Creek, Alaska	Environmental	Terrestrial	Soil	Unclassified	Permafrost	Soil	Bonanza creek, Alaska, USA	Bonanza creek, Alaska, USA	64.7	-148.3
2124908038	Ga0026292	Gp0051911	Gb0051911	Gs0063124	220938187	375222	no		Permafrost ecosystem from Bonanza Creek, Alaska, USA - Bog Site B3	Soil microbial communities from permafrost in Bonanza Creek, Alaska	Environmental	Terrestrial	Soil	Unclassified	Permafrost	Soil	Bonanza creek, Alaska, USA	Bonanza creek, Alaska, USA	64.7	-148.3								0.3	0.7
2124908040	Ga0026491	Gp0051912	Gb0051912	Gs0063124	210467264	592834	no		Permafrost ecosystem from Bonanza Creek, Alaska, USA - Bog Site B4	Soil microbial communities from permafrost in Bonanza Creek, Alaska	Environmental	Terrestrial	Soil	Unclassified	Permafrost	Soil	Bonanza creek, Alaska, USA	Bonanza creek, Alaska, USA	64.7	-148.3								0.3	0.7
2124908041	Ga0026322	Gp0051952	Gb0051952	Gs0063124	168160852	288476	no		Permafrost ecosystem from Bonanza Creek, Alaska, USA - Permafrost Layer P3	Soil microbial communities from permafrost in Bonanza Creek, Alaska	Environmental	Terrestrial	Soil	Unclassified	Permafrost	Soil	Bonanza creek, Alaska, USA	Bonanza creek, Alaska, USA	64.7	-148.3								0.3	0.7
2124908043	Ga0026487	Gp0051932	Gb0051932	Gs0063124	72205836	133137	no		Permafrost ecosystem from Bonanza Creek, Alaska, USA - Active Layer A2	Soil microbial communities from permafrost in Bonanza Creek, Alaska	Environmental	Terrestrial	Soil	Unclassified	Permafrost	Soil	Bonanza creek, Alaska, USA	Bonanza creek, Alaska, USA	64.7	-148.3								0.3	0.7
2124908044	Ga0024854	Gp0051934	Gb0051934	Gs0063124	101334378	188565	no		Permafrost ecosystem from Bonanza Creek, Alaska, USA - Active Layer A5	Soil microbial communities from permafrost in Bonanza Creek, Alaska	Environmental	Terrestrial	Soil	Unclassified	Permafrost	Soil	Bonanza creek, Alaska, USA	Bonanza creek, Alaska, USA	64.7	-148.3								0.3	0.7
2124908045	Ga0010977	Gp0053938	Gb0053938	Gs0060780	561487511	1700721	no		Soil microbial communities from Great Prairies - Kansas assembly 1 01_01_2011	Soil microbial communities from Great Prairies (Kansas, Wisconsin and Iowa)	Environmental	Terrestrial	Soil	Unclassified	Grasslands	Soil	Kansas, USA	Kansas, USA	39.1049	-96.6054
2140918001	Ga0026282	Gp0051966	Gb0051966	Gs0045212	51518426	116192	no	23653623	Hot spring microbial communities from One Hundred Springs Plain, Yellowstone National Park, Wyoming, USA - OSP_D	Hot spring microbial communities from Yellowstone National Park, Wyoming, USA	Environmental	Aquatic	Thermal springs	Hot (42-90C)	Unclassified	Hot spring	OSP Spring in Norris Geyser Basin of Yellowstone National Park. Sample OSP_B from hydrous ferric iron mat at 72 C, pH 3.63	One Hundred Springs Plain, Yellowstone National Park	44.7315	-110.711											2300
2140918003	Ga0026283	Gp0051827	Gb0051827	Gs0046212	30097641	70150	no		Marine sediment archaeal communities from Santa Barbara Basin, CA, that are methane-oxidizing, sample 12-15 cm	Marine sediment archaeal communities from Santa Barbara Basin, CA, that are anaerobic and methane-oxidizing	Environmental	Aquatic	Marine	Oceanic	Sediment	Marine sediment	Santa Barbara Basin	Santa Barbara Basin	34.21	-119.5										0.14	0
2140918004	Ga0026284	Gp0051828	Gb0051828	Gs0046212	21758522	48112	no		Marine sediment archaeal communities from Santa Barbara Basin, CA, that are methane-oxidizing, sample 15-18 cm	Marine sediment archaeal communities from Santa Barbara Basin, CA, that are anaerobic and methane-oxidizing	Environmental	Aquatic	Marine	Oceanic	Sediment	Marine sediment	Santa Barbara Basin	Santa Barbara Basin	34.21	-119.5										0.17	0
2140918005	Ga0026260	Gp0051718	Gb0051718	Gs0046158	310086717	674403	no		Marine sediment ecosystem from the Arctic Ocean	Coastal water and sediment microbial communities from Arctic Ocean, off the coast from Alaska	Environmental	Aquatic	Marine	Neritic zone	Unclassified	Coastal water and sediment	Arctic Ocean	Arctic Ocean	74.0678	-145.547								3			0
2140918006	Ga0026383	Gp0051913	Gb0051913	Gs0063124	124057455	213587	no		Permafrost ecosystem from Bonanza Creek, Alaska, USA - Permafrost Layer P1	Soil microbial communities from permafrost in Bonanza Creek, Alaska	Environmental	Terrestrial	Soil	Unclassified	Permafrost	Soil	Bonanza creek, Alaska, USA	Bonanza creek, Alaska, USA	64.7	-148.3								0.3	0.7
2140918007	Ga0010920	Gp0052266	Gb0052266	Gs0063124	192471583	353237	no		Clay ecosystem from Alaska, Bonanza Creek - Active_all	Soil microbial communities from permafrost in Bonanza Creek, Alaska	Environmental	Terrestrial	Soil	Unclassified	Permafrost	Soil	Bonanza creek, Alaska, USA	Bonanza creek, Alaska, USA	64.7	-148.3
2140918008	Ga0010999	Gp0052278	Gb0052278	Gs0063124	410522816	696868	no		Clay ecosystem from Alaska, Bonanza Creek - Bog_all	Soil microbial communities from permafrost in Bonanza Creek, Alaska	Environmental	Terrestrial	Soil	Unclassified	Permafrost	Soil	Bonanza creek, Alaska, USA	Bonanza creek, Alaska, USA	64.7	-148.3
2140918012	Ga0026320	Gp0051515	Gb0051515	Gs0060820	47869084	96914	no	23638358	Sediment microbial communities from Lake Washington, Seattle, for Methane and Nitrogen Cycles, sample from flow sorted anaerobic no nitrate	Freshwater sediment microbial communities from Lake Washington, Seattle, USA, for methane and nitrogen cycles	Environmental	Aquatic	Freshwater	Lentic	Sediment	Freshwater sediment	QIAamp DNA Micro Kit /MDA	Lake Washington, Seattle	47.6765	-122.228								62			5
2140918017	Ga0026241	Gp0051510	Gb0051510	Gs0060787	60876627	106722	no	24082106	Hypersaline microbial communities from Antarctic Deep Lake - 24m 0.8um	Hypersaline microbial communities from Antarctic Deep Lake	Environmental	Aquatic	Non-marine Saline and Alkaline	Hypersaline	Unclassified	Hypersaline	DNA was extracted by exposing filter to lysozyme, proteinase K, 10% SDS, freeze-thawing (3 cycles at 80deg C and 55 deg C), phenol-extracted twice and phenol-chloroform extracted once. It was then precipitated using isopropanol and re-solubilized in TE	Deep Lake Antarctica	-68.54	78.18								24			0
2140918027	Ga0026244	Gp0051455	Gb0051455	Gs0060787	190563105	475716	no	24082106	Hypersaline microbial communities from Antarctic Deep Lake - 36m 3.0um, 0.8um, 0.1um pool	Hypersaline microbial communities from Antarctic Deep Lake	Environmental	Aquatic	Non-marine Saline and Alkaline	Hypersaline	Unclassified	Hypersaline	DNA was extracted by exposing filter to lysozyme, proteinase K, 10% SDS, freeze-thawing (3 cycles at 80deg C and 55 deg C), phenol-extracted twice and phenol-chloroform extracted once. It was then precipitated using isopropanol and re-solubilized in TE	Deep Lake Antarctica	-68.54	78.18								36			0
2149837010	Ga0026533	Gp0051491	Gb0051491	Gs0060830	139235803	367751	no		Fresh water microbial communities from LaBonte Lake, Laramie, Wyoming, sample from pre-bloom	Freshwater microbial communities from LaBonte Lake, Laramie, Wyoming, USA	Environmental	Aquatic	Freshwater	Lentic	Unclassified	Freshwater	MoBIO powersoil DNA kit (on filtered water sample)	LaBonte Lake, Laramie, Wyoming	41.321	-105.586											2177
2149837011	Ga0026455	Gp0051496	Gb0051496	Gs0060830	57916305	144065	no		Fresh water microbial communities from LaBonte Lake, Laramie, Wyoming, sample from post-bloom	Freshwater microbial communities from LaBonte Lake, Laramie, Wyoming, USA	Environmental	Aquatic	Freshwater	Lentic	Unclassified	Freshwater	MoBio Powersoil DNA Kit	LaBonte Lake, Laramie, Wyoming	41.321	-105.586											2177
2149837027	Ga0010884	Gp0052347	Gb0052347	Gs0047147	43595665	60113	no	23902988	Marine microbial communities from Deepwater Horizon subsurface plume in Gulf of Mexico - 52-1 Below Plume	Marine microbial communities from Deepwater Horizon subsurface plume in Gulf of Mexico	Environmental	Aquatic	Marine	Hydrothermal vents	Black smokers	Subsurface plume	extraction of environmental RNA	Gulf of Mexico	28.7167	-88.4667						8		1300			0
2156126000	Ga0010902	Gp0052400	Gb0052400	Gs0047180	402123073	1007205	no	23637931	Compost microbial communities from Sao Paulo Zoo, Brazil - C4	Compost microbial communities from Sao Paulo Zoo, Brazil	Engineered	Solid waste	Zoo waste	Composting	Unclassified	Compost	Sao Paulo Zoo, Brazil	Sao Paulo Zoo, Brazil	-23.6511	-46.6207
2156126001	Ga0010903	Gp0052382	Gb0052382	Gs0047180	374660292	942804	no	23637931	Compost microbial communities from Sao Paulo Zoo, Brazil - C5	Compost microbial communities from Sao Paulo Zoo, Brazil	Engineered	Solid waste	Zoo waste	Composting	Unclassified	Compost	Sao Paulo Zoo, Brazil	Sao Paulo Zoo, Brazil	-23.6511	-46.6207
2156126002	Ga0026249	Gp0052329	Gb0052329	Gs0046201	394339794	559540	no	29556105	Microbial communities from bioreactor (seeded with anoxic lake sediment) at LBNL, California, USA - Biofuel metagenome 2	Microbial communities from bioreactor (seeded with sewage sludge) at LBNL, California, USA	Engineered	Bioreactor	Unclassified	Unclassified	Unclassified	Bioreactor	bioreactor sample seeded with anoxic lake sediment	Lawrence Berkeley National Laboratory, California, USA	37.8754	-122.248											160
2156126005	Ga0026255	Gp0052361	Gb0052361	Gs0064468	131475334	242907	no		Marine Trichodesmium cyanobacterial ecosystem from the Bermuda Atlantic Time-Series	Marine Trichodesmium cyanobacterial communities from the Bermuda Atlantic Time-Series	Environmental	Aquatic	Marine	Oceanic	Unclassified	Marine	MO-BIO Power Plant DNA Isolation Kit	Atlantic Ocean	25.5	-67.3								5			0
2162886008	Ga0026247	Gp0052032	Gb0052032	Gs0063182	154120208	193491	no	24019987	Soil microbial communities from Puerto Rico rain forest, that decompose switchgrass - Feedstock-adapted consortia SG + Fe	Soil microbial communities from Puerto Rico rain forest, that decompose switchgrass	Environmental	Terrestrial	Soil	Unclassified	Tropical rainforest	Soil	Luquillo LTER tropical forest, Puerto Rico	Luquillo LTER tropical forest, Puerto Rico	18.3724	-65.7166											4
2166559021	Ga0026531	Gp0051531	Gb0051531	Gs0060830	170450482	475224	no		Fresh water microbial communities from LaBonte Lake, Laramie, Wyoming, sample from peak-bloom 2	Freshwater microbial communities from LaBonte Lake, Laramie, Wyoming, USA	Environmental	Aquatic	Freshwater	Lentic	Unclassified	Freshwater	MoBIO powersoil DNA kit (on filtered water sample)	LaBonte Lake, Laramie, Wyoming	41.321	-105.586											2177
2166559022	Ga0026532	Gp0051493	Gb0051493	Gs0060830	147266570	365628	no		Fresh water microbial communities from LaBonte Lake, Laramie, Wyoming, sample from algal/cyanobacterial bloom material peak-bloom 1	Freshwater microbial communities from LaBonte Lake, Laramie, Wyoming, USA	Environmental	Aquatic	Freshwater	Lentic	Unclassified	Freshwater	LaBonte Lake, Laramie, Wyoming	LaBonte Lake, Laramie, Wyoming	41.321	-105.586											2177
2166559024	Ga0025131	Gp0052372	Gb0052372	Gs0046201	144010113	273185	no	29556105	Microbial communities from bioreactor (seeded with sewage sludge) at LBNL, California, USA - Biofuel metagenome 3	Microbial communities from bioreactor (seeded with sewage sludge) at LBNL, California, USA	Engineered	Bioreactor	Unclassified	Unclassified	Unclassified	Bioreactor	bioreactor sample seeded with sewage sludge	Lawrence Berkeley National Laboratory, California, USA	37.8754	-122.248
2189573022	Ga0026427	Gp0052018	Gb0052018	Gs0063182	152660070	197271	no	24019987	Soil microbial communities from Puerto Rico rain forest, that decompose switchgrass - feedstock-adapted consortia SG only	Soil microbial communities from Puerto Rico rain forest, that decompose switchgrass	Environmental	Terrestrial	Soil	Unclassified	Tropical rainforest	Soil	Luquillo LTER tropical forest, Puerto Rico	Luquillo LTER tropical forest, Puerto Rico	18.3724	-65.7166											4
2189573023	Ga0026430	Gp0051494	Gb0051494	Gs0060830	268405022	669817	no		Fresh water microbial communities from LaBonte Lake, Laramie, Wyoming, sample from algal/cyanobacterial bloom material peak-bloom 2	Freshwater microbial communities from LaBonte Lake, Laramie, Wyoming, USA	Environmental	Aquatic	Freshwater	Lentic	Unclassified	Freshwater	MoBIO powersoil DNA kit	LaBonte Lake, Laramie, Wyoming	41.321	-105.586											2177
2189573024	Ga0011089	Gp0052336	Gb0052336	Gs0047522	138499921	365407	no		Speleothem and rock surface ecosystem from Big Wall area in Kartchner Caverns, Arizona, USA - Echo Passage metagenome	Speleothem and rock wall surfaces microbial communities from Kartchner Caverns, Benson, Arizona, USA	Environmental	Terrestrial	Rock-dwelling (subaerial biofilms)	Unclassified	Unclassified	Speleothem and rock wall surfaces	swab samples taken from the surface of calcite speleothems using Fast DNA spin kit for soils (MP Biomedicals)	Kartchner Caverns, Benson, Arizona, USA	31.8378	-110.35
2189573029	Ga0010807	Gp0052421	Gb0052421	Gs0060781	217866805	237382	no		Bankia setacea gill microbiome from Puget Sound WA, LANL assembly	Bankia setacea gill microbial communities from Puget Sound, Washington, USA	Host-associated	Mollusca	Respiratory system	Gills	Unclassified	Bankia setacea gill	Bankia Setacera on pine board baits, from Puget Sound, WA	Puget Sound, Wa	47.8507	-122.338							Bankia setacea
2199034002	Ga0026403	Gp0051219	Gb0051219	Gs0045295	30615378	43132	no	22378537	Bioreactor ecosystem from Alameda Naval Air Station, Alameda, CA	Soil microbial community from bioreactor at Alameda Naval Air Station, CA, contaminated with Chloroethene	Engineered	Bioremediation	Tetrachloroethylene and derivatives	Chloroethene	Bioreactor	Soil from Bioreactor	Chloroethene-contaminated soil from the Alameda Naval Air Station, CA	Alameda Naval Air Station, Alameda, CA	37.7861	-122.319											4
2199352004	Ga0026535	Gp0053483	Gb0053483	Gs0063444	71094217	160817	no		Freshwater microbial communities from Lake Mendota, WI - Practice 15JUN2010 epilimnion	Freshwater microbial communities from Lake Mendota and Trout Bog Lake, Wisconsin, USA	Environmental	Aquatic	Freshwater	Lentic	Epilimnion	Freshwater	Lake Mendota, Madison, WI	Lake Mendota, Madison, WI	43.0983	-89.4053
2199352005	Ga0026545	Gp0053484	Gb0053484	Gs0063444	63922670	157669	no		Freshwater microbial communities from Lake Mendota, WI - Practice 29OCT2010 epilimnion	Freshwater microbial communities from Lake Mendota and Trout Bog Lake, Wisconsin, USA	Environmental	Aquatic	Freshwater	Lentic	Epilimnion	Freshwater	Lake Mendota, Madison, WI	Lake Mendota, Madison, WI	43.0983	-89.4053
2199352009	Ga0026539	Gp0053901	Gb0053901	Gs0063499	22398301	51820	no		Sediment ecosystem from White Oak River Estuary, North Carolina, subseafloor sediments , Sample 14E; 24 centimeters below seafloor	Marine sediment microbial communities from the Peru Margin, Gulf of Mexico and South Pacific Gyre	Environmental	Aquatic	Marine	Intertidal zone	Sediment	Marine sediment	MoBio PowerSoil	White Oak River Estuary, North Carolina, subseafloor sediments from , Sample 14E; 24 centimeters below seafloor	34.6903	-77.1066								0.24			0
2199352010	Ga0011312	Gp0052433	Gb0052433	Gs0045710	29528629	43771	no		Wastewater ecosystem from University of Illinois at Urbana-Champaign, USA	Wastewater treatment microbial communities from EBPR bioreactor at Univ of Illinois, Urbana Champaign, that are accumulating glycogen and are tetrad forming	Engineered	Wastewater	Nutrient removal	Unclassified	Unclassified	Wastewater treatment	Filteration	USA: Maryland: Natonal Institute of Health	39.0043	-77.1012
2199352026	Ga0011127	Gp0052340	Gb0052340	Gs0046171	26083354	35237	no		Bovine rumen microbial communities from Vernon, TX, USA, Sample 669	Bovine rumen microbial communities from Vernon, TX, USA	Host-associated	Mammals	Digestive system	Foregut	Rumen	Bovine rumen	Texas	Vernon, Texas	34.154	-99.264							Bos taurus
2199352030	Ga0011320	Gp0053342	Gb0053342	Gs0047180	433746055	1264263	no	23637931	Compost microbial communities from Sao Paulo Zoo, Brazil - ZC2	Compost microbial communities from Sao Paulo Zoo, Brazil	Engineered	Solid waste	Zoo waste	Composting	Unclassified	Compost	Sao Paulo Zoo, Brazil	Sao Paulo Zoo, Brazil	-23.6511	-46.6207											700
2199352035	Ga0026540	Gp0053488	Gb0053488	Gs0064595	51405246	71460	no		Bioreactor ecosystem from rain forest habitat in Puerto Rico	Decomposing wood compost microbial communities from rain forest habitat in Puerto Rico, that are thermophilic	Engineered	Solid waste	Wood	Composting	Bioreactor	Decomposing wood	Decomposing wood collected from rain forest habitat in Puerto Rico	Puerto Rico: Luquillo	18.3167	-65.75											220
2209111000	Ga0026254	Gp0052151	Gb0052151	Gs0063445	396718301	1058313	no		Soil microbial communities from Colorado Plateau, Greene Butte sample - Dark Crust, Colorado Plateau, Green Butte	Soil microbial communities from four geographically distinct crusts in the Colorado Plateau and Sonoran desert	Environmental	Terrestrial	Soil	Sand	Desert	Soil	MoBio Ultraclean Mega Soil DNA Extraction Kit, RNase treatment with CI/alcohol ppn	Moab, Utah	38.715	-109.693											1340
2209111003	Ga0011325	Gp0053314	Gb0053314	Gs0047180	506013979	1520190	no	23637931	Compost microbial communities from Sao Paulo Zoo, Brazil - ZC1	Compost microbial communities from Sao Paulo Zoo, Brazil	Engineered	Solid waste	Zoo waste	Composting	Unclassified	Compost	Sao Paulo Zoo, Brazil	Sao Paulo Zoo, Brazil	-23.6511	-46.6207											700
2209111006	Ga0026441	Gp0052030	Gb0052030	Gs0046726	154761297	433286	no	22859206	Arabidopsis rhizosphere microbial communities from the University of North Carolina - sample Wild type Col-0	Arabidopsis rhizosphere microbial communities from the University of North Carolina	Host-associated	Plants	Rhizoplane	Unclassified	Unclassified	Arabidopsis rhizosphere	Arabidopsis rhizosphere from growth chamber and greenhouse at University of North Carolina, USA	University of North Carolina	35.9	-79.05							Arabidopsis thaliana				130
2209111015	Ga0011212	Gp0053159	Gb0053159	Gs0047444	232102284	638670	no	23889694	Tailings pond microbial communities from Northern Alberta -TP6_2008_2010:	Hydrocarbon resource environments microbial communities from Canada and USA	Engineered	Wastewater	Industrial wastewater	Petrochemical	Unclassified	Hydrocarbon resource environments	Northern Alberta, Canada	Canada: Alberta	57.02	-111.55
2225789003	Ga0026527	Gp0054013	Gb0054013	Gs0050939	52750108	125251	no		Passalidae beetle gut microbial communities from Costa Rica -Larvae (2ML+2BL)	Passalidae beetle gut microbial communities from Costa Rica	Host-associated	Arthropoda	Digestive system	Midgut	Unclassified	Passalidae beetle gut	Quebrada Gonzales Sector, Braulio Carrillo National Park, Costa Rica	Quebrada Gonzales Sector, Braulio Carrillo National Park, Costa Rica	10.2072	-84.0077							Veturius
2225789004	Ga0026538	Gp0054015	Gb0054015	Gs0050939	402413667	832561	no		Passalidae beetle gut microbial communities from Costa Rica -Larvae (4BL+4ML+4MSL)	Passalidae beetle gut microbial communities from Costa Rica	Host-associated	Arthropoda	Digestive system	Midgut	Unclassified	Passalidae beetle gut	Quebrada Gonzales Sector, Braulio Carrillo National Park, Costa Rica	Quebrada Gonzales Sector, Braulio Carrillo National Park, Costa Rica	10.2072	-84.0077							Veturius
2228664000	Ga0026011	Gp0051899	Gb0051899	Gs0046786	1005314116	1960847	no	28545131	Panchlora midgut ecosystem from Panama	Panchlora sp. gut microbial communities from Gamboa, Panama	Host-associated	Arthropoda	Digestive system	Midgut	Unclassified	Panchlora sp. gut	Qiagen Plant Tissue Maxi Prep Kit (extraction)	Panama	9.11667	-79.7							Panchlora sp.				25.908
2228664008	Ga0011236	Gp0052388	Gb0052388	Gs0047444	141534039	389458	no	23889694	Hydrocarbon ecosystem from Suncor tailings pond, Wood Buffalo, Alberta, Canada	Hydrocarbon resource environments microbial communities from Canada and USA	Engineered	Bioremediation	Persistent organic pollutants (POP)	Polycyclic aromatic hydrocarbons	Unclassified	Hydrocarbon resource environments	Suncor tailings pond 6, Wood Buffalo, Alberta, Canada	Suncor tailings pond 6, Wood Buffalo, Alberta, Canada	57.02	-111.55	7.26					17.5		9
2228664011	Ga0011305	Gp0053499	Gb0053499	Gs0047444	58988867	162562	no	23889694	Coal Bed microbial communities from Alberta -Trident_1560D	Hydrocarbon resource environments microbial communities from Canada and USA	Engineered	Biotransformation	Microbial solubilization of coal	Unclassified	Unclassified	Hydrocarbon resource environments	Northern Alberta, Canada	Northern Alberta, Canada	54.16	-114.71
2228664012	Ga0011238	Gp0053500	Gb0053500	Gs0047444	67614831	195772	no	23889694	Tar ecosystem from La Brea, Trinidad and Tobago	Hydrocarbon resource environments microbial communities from Canada and USA	Environmental	Terrestrial	Asphalt lakes	Tar	Unclassified	Hydrocarbon resource environments	La Brea, Trinidad and Tobago	La Brea, Trinidad and Tobago	10.2393	-61.605
2228664018	Ga0011244	Gp0051810	Gb0051810	Gs0045332	107774793	263198	no	23593407	Amitermes wheeleri hindgut microbial communities from Arizona, USA - 3	Termite hindgut microbial communities from Amitermes wheeleri in the Arizona desert and from Nasutitermes corniger in Florida, USA	Host-associated	Arthropoda	Digestive system	Hindgut	P3 segment	Termite hindgut	P3 hindgut segment of Amitermes wheeleri in Arizona	Arizona	31.519	-110.001							Amitermes				1500
2236876001	Ga0011254	Gp0054169	Gb0054169	Gs0047387	180615706	578588	no		Marine microbial communities from Columbia River, CM, sample from CR-7km from mouth, GS312-0p1-CR7-chlmax	Marine and estuarine microbial communities from Columbia River Coastal Margin	Environmental	Aquatic	Marine	Intertidal zone	Estuary	Marine estuarine	JCVI protocol	Columbia River Transect 7 km from mouth (CR7)	46.167	-124.158				Halophile		15		15
2236876002	Ga0011255	Gp0054170	Gb0054170	Gs0047387	79207354	227280	no		Marine microbial communities from Columbia River, CM, sample from CR-7km from mouth, GS312-0p8-CR7-chlmax	Marine and estuarine microbial communities from Columbia River Coastal Margin	Environmental	Aquatic	Marine	Intertidal zone	Estuary	Marine estuarine	JCVI protocol	Columbia River Transect 7 km from mouth (CR7)	46.167	-124.158				Halophile		15		15
2236876003	Ga0011256	Gp0054171	Gb0054171	Gs0047387	53516835	153823	no		Estuary ecosystem from Columbia River, Canada	Marine and estuarine microbial communities from Columbia River Coastal Margin	Environmental	Aquatic	Marine	Intertidal zone	Estuary	Marine estuarine	JCVI protocol	Columbia River estuary, South channel near Astoria	46.249	-123.986				Halotolerant		13		15
2236876004	Ga0011257	Gp0054172	Gb0054172	Gs0047387	200914161	619194	no		Estuarine microbial communities from Columbia River, sample from South Channel ETM site, GS313-0p1-ETM-15m	Marine and estuarine microbial communities from Columbia River Coastal Margin	Environmental	Aquatic	Marine	Intertidal zone	Estuary	Marine estuarine	JCVI protocol	Columbia River estuary, South channel near Astoria	46.249	-123.986				Halotolerant		13		15
2236876005	Ga0011258	Gp0054206	Gb0054206	Gs0047387	76100670	213588	no		Estuarine microbial communities from Columbia River, sample from South Channel ETM site, GS313-3LG-ETM-15m	Marine and estuarine microbial communities from Columbia River Coastal Margin	Environmental	Aquatic	Marine	Intertidal zone	Estuary	Marine estuarine	JCVI protocol	Columbia River estuary, South channel near Astoria	46.249	-123.986				Halotolerant		13		15
2236876006	Ga0011307	Gp0054207	Gb0054207	Gs0047387	103840627	296658	no		Marine microbial communities from Columbia River, CM, sample from Cape Meares, GS311-0p8-Deep1200	Marine and estuarine microbial communities from Columbia River Coastal Margin	Environmental	Aquatic	Marine	Intertidal zone	Unclassified	Marine estuarine	JCVI protocol	Cape Meares	45.483	-124.918				Halophile		4		1200
2236876007	Ga0011011	Gp0054208	Gb0054208	Gs0047387	234031313	736730	no		Marine microbial communities from Columbia River, CM, sample from Cape Meares, GS311-0p1-Deep1200	Marine and estuarine microbial communities from Columbia River Coastal Margin	Environmental	Aquatic	Marine	Intertidal zone	Unclassified	Marine estuarine	JCVI protocol	Cape Meares	45.483	-124.918				Halophile		4		1200
2236876008	Ga0011259	Gp0054209	Gb0054209	Gs0047387	221436501	573344	no		Marine microbial communities from Columbia River, CM, sample from Cape Meares, GS311-3LG-Deep1200	Marine and estuarine microbial communities from Columbia River Coastal Margin	Environmental	Aquatic	Marine	Intertidal zone	Unclassified	Marine estuarine	JCVI protocol	Cape Meares	45.483	-124.918				Halophile		4		1200
2236876009	Ga0010951	Gp0054210	Gb0054210	Gs0047387	95066886	290484	no		Marine microbial communities from Columbia River, CM, sample from Newport Hydroline, GS310-0p8-Hyp-75m	Marine and estuarine microbial communities from Columbia River Coastal Margin	Environmental	Aquatic	Marine	Intertidal zone	Unclassified	Marine estuarine	JCVI protocol	Newport Hydroline 10 km (NH10)	44.651	-124.295				Halophile		4		75
2236876010	Ga0011260	Gp0054211	Gb0054211	Gs0047387	212307538	668010	no		Marine microbial communities from Columbia River, CM, sample from Newport Hydroline, GS310-0p1-Hyp-75m	Marine and estuarine microbial communities from Columbia River Coastal Margin	Environmental	Aquatic	Marine	Intertidal zone	Unclassified	Marine estuarine	JCVI protocol	Newport Hydroline 10 km (NH10)	44.651	-124.295				Halophile		4		75
2236876011	Ga0011261	Gp0054212	Gb0054212	Gs0047387	83976010	224150	no		Marine microbial communities from Columbia River, CM, sample from Newport Hydroline, GS310-3LG-Hyp-75m	Marine and estuarine microbial communities from Columbia River Coastal Margin	Environmental	Aquatic	Marine	Intertidal zone	Unclassified	Marine estuarine	JCVI protocol	Newport Hydroline 10 km (NH10)	44.651	-124.295				Halophile		4		75
2236876025	Ga0026534	Gp0054246	Gb0054246	Gs0059810	342670654	545284	no	21273488	Switchgrass-associated bovine rumen ecosystem from Urbana, Illinois, USA	Switchgrass-associated bovine rumen microbial communities from Urbana, Illinois, USA	Host-associated	Mammals	Digestive system	Stomach	Unclassified	Switchgrass-associated bovine rumen	Illinois	Urbana	40.1	-88.26							Bos taurus
3300000024	Ga0026053	Gp0053519	Gb0053519	Gs0063438	620222960	1371184	no		Microbial communities from multiple species of Shipworm: Sample from Bankia setacea gill BSg3	Shipworm microbial communities from Puget Sound, Washington USA, from multiple species of wood-boring bivalves (shipworms)	Host-associated	Mollusca	Respiratory system	Gills	Extracellular	Shipworm	Puget Sound, Washington, USA	Puget Sound, Washington, USA	47.9575	-122.529							Bankia setacea	3			0
3300000030	Ga0026108	Gp0053964	Gb0053964	Gs0063443	153197283	433712	no	25991679	Wetland microbial communities from Twitchell Island in the Sacramento Delta, sample from surface sediment Feb2011 Site B1 Bulk	Wetland microbial communities from Twitchell Island in the Sacramento Delta	Environmental	Aquatic	Marine	Wetlands	Sediment	Wetland	Mo Bio PowerLyzer PowerSoil DNA Isolation Kit	Twitchell Island in the Sacramento/San Joaquin Delta, CA	38.1073	-121.649								0	0.12
3300000032	Ga0010798	Gp0053496	Gb0053496	Gs0047444	377302904	749231	no	23889694	Petrochemical wastewater ecosystem from Syncrude tailings pond, Wood Buffalo, Alberta, Canada	Hydrocarbon resource environments microbial communities from Canada and USA	Engineered	Lab enrichment	Defined media	Anaerobic media	Unclassified	Hydrocarbon resource environments	Syncrude tailings pond, Wood Buffalo, Alberta, Canada	Syncrude tailings pond, Wood Buffalo, Alberta, Canada	57.02	-111.55
3300000036	Ga0026037	Gp0054011	Gb0054011	Gs0050939	170323120	433068	no		Passalidae beetle gut microbial communities from Costa Rica - Gallery material (4MSU+4BSU+3MSU+3BSU)	Passalidae beetle gut microbial communities from Costa Rica	Host-associated	Arthropoda	Digestive system	Midgut	Unclassified	Passalidae beetle gut	Quebrada Gonzales Sector, Braulio Carrillo National Park, Costa Rica	Quebrada Gonzales Sector, Braulio Carrillo National Park, Costa Rica	10.2072	-84.0077							Veturius
3300000041	Ga0026156	Gp0052659	Gb0052659	Gs0046726	102755631	316800	no	22859206	Arabidopsis rhizosphere microbial communities from the University of North Carolina - sample from Arabidopsis cpr5 old rhizosphere	Arabidopsis rhizosphere microbial communities from the University of North Carolina	Host-associated	Plants	Rhizoplane	Unclassified	Unclassified	Arabidopsis rhizosphere	Arabidopsis rhizosphere from growth chamber and greenhouse at University of North Carolina, USA	USA: Bethesda, Maryland	39.0043	-77.1012							Arabidopsis thaliana				130
3300000042	Ga0026157	Gp0052445	Gb0052445	Gs0046726	21850780	58832	no	22859206	Arabidopsis rhizosphere soil microbial communities from the University of North Carolina - sample from Arabidopsis soil young	Arabidopsis rhizosphere microbial communities from the University of North Carolina	Host-associated	Plants	Rhizosphere	Soil	Unclassified	Arabidopsis rhizosphere	Arabidopsis rhizosphere from growth chamber and greenhouse at University of North Carolina, USA	USA: Bethesda, Maryland	39.0043	-77.1012							Arabidopsis				130
3300000043	Ga0026158	Gp0053516	Gb0053516	Gs0046726	81273565	240846	no	22859206	Arabidopsis rhizosphere microbial communities from the University of North Carolina - sample from Arabidopsis cpr5 young rhizosphere	Arabidopsis rhizosphere microbial communities from the University of North Carolina	Host-associated	Plants	Rhizoplane	Unclassified	Unclassified	Arabidopsis rhizosphere	Arabidopsis rhizosphere from growth chamber and greenhouse at University of North Carolina, USA	University of North Carolina, USA	35.9	-79.05							Arabidopsis thaliana				130
3300000044	Ga0026159	Gp0053517	Gb0053517	Gs0046726	92517998	280064	no	22859206	Arabidopsis rhizosphere microbial communities from the University of North Carolina - sample from Arabidopsis soil old	Arabidopsis rhizosphere microbial communities from the University of North Carolina	Host-associated	Plants	Rhizosphere	Soil	Unclassified	Arabidopsis rhizosphere	Arabidopsis rhizosphere from growth chamber and greenhouse at University of North Carolina, USA	University of North Carolina, USA	35.9	-79.05							Arabidopsis thaliana				130
3300000045	Ga0026160	Gp0054248	Gb0054248	Gs0046726	13358733	33375	no	22859206	Arabidopsis rhizosphere microbial communities from the University of North Carolina - sample from Arabidopsis Col-0 old rhizosphere	Arabidopsis rhizosphere microbial communities from the University of North Carolina	Host-associated	Plants	Rhizoplane	Unclassified	Unclassified	Arabidopsis rhizosphere	Arabidopsis rhizosphere from growth chamber and greenhouse at University of North Carolina, USA	University of North Carolina, USA	35.9	-79.05							Arabidopsis thaliana				130
3300000052	Ga0010791	Gp0053978	Gb0053978	Gs0047444	283498382	665055	no	23889694	Coal bed methane well microbial communities from Alberta, Canada	Hydrocarbon resource environments microbial communities from Canada and USA	Engineered	Biotransformation	Microbial solubilization of coal	Unclassified	Unclassified	Hydrocarbon resource environments	Alberta, Canada	Alberta, Canada	52.119	-113.78						22		686
3300000055	Ga0026005	Gp0054055	Gb0054055	Gs0053050	23410463	64795	no		Marine microbial communities from Southeast of Bermuda in Sargasso Sea, sample SS40-2	Marine microbial communities from Southeast of Bermuda in Sargasso Sea	Environmental	Aquatic	Marine	Oceanic	Unclassified	Marine	phenol chloroform extraction	Southeast of Bermuda in Sargaso Sea	31.8869	-64.184								40
3300000056	Ga0026006	Gp0052028	Gb0052028	Gs0053050	139143246	334439	no		Marine microbial communities from Southeast of Bermuda in Sargasso Sea, sample SS100-2	Marine microbial communities from Southeast of Bermuda in Sargasso Sea	Environmental	Aquatic	Marine	Oceanic	Unclassified	Marine	phenol chloroform extraction	Southeast of Bermuda in Sargaso Sea	31.8869	-64.184								100
3300000059	Ga0026007	Gp0051900	Gb0051900	Gs0046786	600271525	1179252	no	28545131	Panchlora hindgut ecosystem from Gamboa, Panama	Panchlora sp. gut microbial communities from Gamboa, Panama	Host-associated	Arthropoda	Digestive system	Hindgut	Unclassified	Panchlora sp. gut	Gamboa Forest, Panama	Gamboa, Panama	9.11667	-79.7							Panchlora				40
3300000061	Ga0025789	Gp0051898	Gb0051898	Gs0046786	33152349	53580	no	28545131	Panchlora foregut ecosystem from Gamboa, Panama	Panchlora sp. gut microbial communities from Gamboa, Panama	Host-associated	Arthropoda	Digestive system	Foregut	Unclassified	Panchlora sp. gut	Gamboa Forest, Panama	Gamboa, Panama	9.11667	-79.7							Panchlora sp.				40
3300000062	Ga0026038	Gp0054012	Gb0054012	Gs0050939	511653920	1063212	no		Passalidae beetle gut microbial communities from Costa Rica -Larvae (1ML+1BSL)	Passalidae beetle gut microbial communities from Costa Rica	Host-associated	Arthropoda	Digestive system	Midgut	Unclassified	Passalidae beetle gut	Quebrada Gonzales Sector, Braulio Carrillo National Park, Costa Rica	Quebrada Gonzales Sector, Braulio Carrillo National Park, Costa Rica	10.2072	-84.0077							Veturius
3300000064	Ga0010805	Gp0053974	Gb0053974	Gs0051259	37196857	91433	no		Bovine rumen microbial communities (NEW) from Vernon, TX, USA	Bovine rumen microbial communities (NEW) from Vernon, TX, USA	Host-associated	Mammals	Digestive system	Foregut	Rumen	Bovine rumen	Vernon, Texas, USA	Vernon, Texas, USA	34.154	-99.264							Bos taurus
3300000079	Ga0010834	Gp0054623	Gb0054623	Gs0070997	160232843	322228	no	24907284	Sheep rumen microbial communities from New Zealand - High methane	Cattle and sheep rumen microbial communities from New Zealand, for comparative studies	Host-associated	Mammals	Digestive system	Foregut	Rumen	Sheep rumen	New Zealand	New Zealand	-42.26	171.6							Ovis aries
3300000089	Ga0025572	Gp0053471	Gb0053471	Gs0054948	174703907	288758	no		Insect hindgut associated microbial communities from Australia - Nasutitermes	Hindgut microbial community from Australian grass-feeding Nasutitermes strain	Host-associated	Arthropoda	Digestive system	Hindgut	P3 segment	Insect gut	Australia	Australia	-12.4833	130.983							Nasutitermes
3300000094	Ga0026102	Gp0053966	Gb0053966	Gs0063443	129333279	362721	no	25991679	Wetland microbial communities from Twitchell Island in the Sacramento Delta, sample from surface sediment Feb2011 Site A1 Tule	Wetland microbial communities from Twitchell Island in the Sacramento Delta	Environmental	Aquatic	Marine	Wetlands	Sediment	Wetland	Mo Bio PowerLyzer PowerSoil DNA Isolation Kit	Twitchell Island in the Sacramento/San Joaquin Delta, CA	38.1071	-121.648								0	0.12
3300000095	Ga0026519	Gp0052521	Gb0052521	Gs0063445	187470877	491453	no		Soil microbial communities from Colorado Plateau, Green Butte sample - Light Crust, Colorado Plateau, Green Butte 2	Soil microbial communities from four geographically distinct crusts in the Colorado Plateau and Sonoran desert	Environmental	Terrestrial	Soil	Sand	Desert	Soil	DNA isolation method: MoBio Ultraclean Mega Soil DNA Extraction Kit, RNase treatment with CI/alcohol ppn	USA: Maryland: Natonal Institute of Health	39.0043	-77.1012											1340
3300000097	Ga0026525	Gp0052379	Gb0052379	Gs0050939	142922252	425031	no		Passalidae beetle gut microbial communities from Costa Rica - Adult (4MA+4BA+4MSA)	Passalidae beetle gut microbial communities from Costa Rica	Host-associated	Arthropoda	Digestive system	Midgut	Unclassified	Passalidae beetle gut	Quebrada Gonzales Sector, Braulio Carrillo National Park, Costa Rica	Quebrada Gonzales Sector, Braulio Carrillo National Park, Costa Rica	10.2072	-84.0077							Veturius
3300000101	Ga0026022	Gp0052856	Gb0052856	Gs0063440	647909234	1375242	no		Marine microbial communities from Delaware Coast, sample from Delaware MO Early Summer May 2010	Marine microbial communities from Delaware Coast	Environmental	Aquatic	Marine	Neritic zone	Unclassified	Marine	marine sample from Delaware coast	Microbial Observatory off the coast of Delaware, USA	38.8492	-75.1076								0
3300000107	Ga0026056	Gp0053518	Gb0053518	Gs0063438	574332630	1333776	no		Microbial communities from multiple species of Shipworm: Sample from Bankia setacea gill BSg4	Shipworm microbial communities from Puget Sound, Washington USA, from multiple species of wood-boring bivalves (shipworms)	Host-associated	Mollusca	Respiratory system	Gills	Extracellular	Shipworm	Puget Sound, Washington, USA	Puget Sound, Washington, USA	47.8507	-122.338							Bankia setacea	3			0
3300000110	Ga0026065	Gp0053520	Gb0053520	Gs0063438	540217764	1354806	no		Microbial communities from multiple species of Shipworm: Sample from Bankia setacea gill BSg2	Shipworm microbial communities from Puget Sound, Washington USA, from multiple species of wood-boring bivalves (shipworms)	Host-associated	Mollusca	Respiratory system	Gills	Extracellular	Shipworm	Puget Sound, Washington, USA	Puget Sound, Washington, USA	47.9575	-122.529							Bankia setacea	3			0
3300000111	Ga0026066	Gp0052660	Gb0052660	Gs0063438	563042062	1350121	no		Microbial communities from multiple species of Shipworm: Sample from Bankia setacea gill BSg1	Shipworm microbial communities from Puget Sound, Washington USA, from multiple species of wood-boring bivalves (shipworms)	Host-associated	Mollusca	Respiratory system	Gills	Extracellular	Shipworm	Puget Sound, Washington, USA	USA: Puget Sound, Washington	47.8507	-122.338							Bankia setacea	3			0
3300000115	Ga0026080	Gp0052156	Gb0052156	Gs0063440	524209194	1204138	no		Marine microbial communities from Delaware Coast, sample from Delaware MO Summer July 2011	Marine microbial communities from Delaware Coast	Environmental	Aquatic	Marine	Neritic zone	Unclassified	Marine	Marine	Microbial Observatory off the coast of Delaware, USA	38.8489	-75.1076								0			0
3300000116	Ga0026081	Gp0053580	Gb0053580	Gs0063440	590073671	1417215	no		Marine microbial communities from Delaware Coast, sample from Delaware MO Spring March 2010	Marine microbial communities from Delaware Coast	Environmental	Aquatic	Marine	Neritic zone	Unclassified	Marine	Marine	Microbial Observatory off the coast of Delaware, USA	38.8489	-75.1076								0			0
3300000117	Ga0026082	Gp0052828	Gb0052828	Gs0063440	575155359	1341985	no		Marine microbial communities from Delaware Coast, sample from Delaware MO Winter December 2010	Marine microbial communities from Delaware Coast	Environmental	Aquatic	Marine	Neritic zone	Unclassified	Marine	Marine	Microbial Observatory off the coast of Delaware, USA	38.8492	-75.1076								0
3300000119	Ga0026086	Gp0053467	Gb0053467	Gs0063447	482644959	1118384	no		Marine microbial communities from chronically polluted sediments in Antarctica -King George Island site S1 sample ANT 01_9.5m	Marine microbial communities from chronically polluted sediments in four geographic locations	Environmental	Aquatic	Marine	Intertidal zone	Sediment	Marine	S1 site, Potter Cove, King George Island, Antarctic Peninsula	S1 site, Potter Cove, King George Island, Antarctic Peninsula	-62.2305	-58.6561						0.47		9.5			5
3300000120	Ga0026498	Gp0053897	Gb0053897	Gs0063447	127122681	315841	no		Marine microbial communities from chronically polluted sediments in Adventfjord, Norway - Svalbard Archipelago station 2 sample NOR 13_50m	Marine microbial communities from chronically polluted sediments in four geographic locations	Environmental	Aquatic	Marine	Intertidal zone	Sediment	Marine	Adventfjord, Svalbard Archipelago, Norway, station 2	Norway: Adventfjord, Svalbard Archipelago	78.2438	15.6561						3.6		50			0
3300000122	Ga0026504	Gp0053465	Gb0053465	Gs0063447	90812053	280565	no		Marine microbial communities from chronically polluted sediments in Tierra del Fuego - site OR sample ARG 04_12.3m	Marine microbial communities from chronically polluted sediments in four geographic locations	Environmental	Aquatic	Marine	Intertidal zone	Sediment	Marine	OR site, Ushuaia Bay, Tierra del Fuego, Argentina	OR site, Ushuaia Bay, Tierra del Fuego, Argentina	-54.8041	-68.2882						8.74		12.3			10
3300000123	Ga0026505	Gp0053477	Gb0053477	Gs0063447	87052102	101505	no		Marine microbial communities from chronically polluted sediments in Antarctica - King George Island site S2 sample ANT 06_23.45m	Marine microbial communities from chronically polluted sediments in four geographic locations	Environmental	Aquatic	Marine	Intertidal zone	Sediment	Marine	S2 site, Potter Cove, King George Island, Antarctic Peninsula	S2 site, Potter Cove, King George Island, Antarctic Peninsula	-62.2319	-58.6551						0.2		23.45			15
3300000124	Ga0026506	Gp0053440	Gb0053440	Gs0063447	421162879	1084178	no		Marine microbial communities from chronically polluted sediments in the Baltic Sea - site KBA sample SWE 12_21m	Marine microbial communities from chronically polluted sediments in four geographic locations	Environmental	Aquatic	Marine	Wetlands	Sediment	Marine	KBA site, Vaertahamnen, Baltic Sea, Sweden	KBA site, Vaertahamnen, Baltic Sea, Sweden	59.3633	18.1192						11.2		21			33
3300000125	Ga0026507	Gp0053462	Gb0053462	Gs0063447	49715675	140407	no		Marine microbial communities from chronically polluted sediments in Tierra del Fuego - site MC sample ARG 01_11.3m	Marine microbial communities from chronically polluted sediments in four geographic locations	Environmental	Aquatic	Marine	Intertidal zone	Sediment	Marine	MC site, Ushuaia Bay, Tierra del Fuego, Argentina	MC site, Ushuaia Bay, Tierra del Fuego, Argentina	-54.8109	-68.2955						8.52		11.3			8
3300000126	Ga0026508	Gp0053443	Gb0053443	Gs0063447	192914623	543176	no		Marine microbial communities from chronically polluted sediments in the Baltic Sea - site KBB sample SWE 26_20.5m	Marine microbial communities from chronically polluted sediments in four geographic locations	Environmental	Aquatic	Marine	Wetlands	Sediment	Marine	KBB site, Vaertahamnen, Baltic Sea, Sweden	KBB site, Vaertahamnen, Baltic Sea, Sweden	59.3502	18.1078						11.4		20.5			10
3300000127	Ga0026509	Gp0053894	Gb0053894	Gs0063447	324203527	792093	no		Marine microbial communities from chronically polluted sediments in Adventfjord, Norway - Svalbard Archipelago station 1 sample NOR 05_45m	Marine microbial communities from chronically polluted sediments in four geographic locations	Environmental	Aquatic	Marine	Intertidal zone	Sediment	Marine	Adventfjord, Svalbard Archipelago, Norway, Station 1	Norway: Adventfjord, Svalbard Archipelago	78.2372	15.6778						3.8		45			0
3300000128	Ga0026510	Gp0053895	Gb0053895	Gs0063447	534177234	1286395	no		Marine microbial communities from chronically polluted sediments in Adventfjord, Norway : sample - Svalbard Archipelago station 1 sample NOR 08_45m	Marine microbial communities from chronically polluted sediments in four geographic locations	Environmental	Aquatic	Marine	Intertidal zone	Sediment	Marine	Adventfjord, Svalbard Archipelago, Norway, station 1	Norway: Adventfjord, Svalbard Archipelago	78.2372	15.6778						3.8		45			0
3300000129	Ga0026511	Gp0053470	Gb0053470	Gs0063447	282842295	662193	no	28702706	Marine microbial communities from chronically polluted sediments in Antarctica - King George Island site S2 sample ANT 04_23.45m	Marine microbial communities from chronically polluted sediments in four geographic locations	Environmental	Aquatic	Marine	Intertidal zone	Sediment	Marine	S2 site, Potter Cove, King George Island, Antarctic Peninsula	S2 site, Potter Cove, King George Island, Antarctic Peninsula	-62.2319	-58.6551						0.19		23.45			15
3300000130	Ga0026512	Gp0053898	Gb0053898	Gs0063447	614482412	1475369	no		Marine microbial communities from chronically polluted sediments in Adventfjord, Norway - Svalbard Archipelago station 2 sample NOR 15_50m	Marine microbial communities from chronically polluted sediments in four geographic locations	Environmental	Aquatic	Marine	Intertidal zone	Sediment	Marine	Adventfjord, Svalbard Archipelago, Norway, station 2	Norway: Adventfjord, Svalbard Archipelago	78.2438	15.6561						3.6		50			0
3300000131	Ga0026513	Gp0053463	Gb0053463	Gs0063447	57529379	175656	no		Marine microbial communities from chronically polluted sediments in Tierra del Fuego - site MC sample ARG 02_11.3m	Marine microbial communities from chronically polluted sediments in four geographic locations	Environmental	Aquatic	Marine	Intertidal zone	Sediment	Marine	MC site, Ushuaia Bay, Tierra del Fuego, Argentina	MC site, Ushuaia Bay, Tierra del Fuego, Argentina	-54.8109	-68.2955						8.66		11.3			8
3300000132	Ga0026114	Gp0053476	Gb0053476	Gs0063447	194499958	470314	no		Marine microbial communities from chronically polluted sediments in Antarctica - King George Island site S2 sample ANT 05_23.45m	Marine microbial communities from chronically polluted sediments in four geographic locations	Environmental	Aquatic	Marine	Intertidal zone	Sediment	Marine	S2 site, Potter Cove, King George Island, Antarctic Peninsula	S2 site, Potter Cove, King George Island, Antarctic Peninsula	-62.2319	-58.6551						0.2		23.45			15
3300000133	Ga0026115	Gp0053896	Gb0053896	Gs0063447	105310906	284073	no		Marine microbial communities from chronically polluted sediments in Adventfjord, Norway - Svalbard Archipelago station 1 sample NOR 02_45m	Marine microbial communities from chronically polluted sediments in four geographic locations	Environmental	Aquatic	Marine	Intertidal zone	Sediment	Marine	Adventfjord, Svalbard Archipelago, Norway, station 1	Norway: Adventfjord, Svalbard Archipelago	78.2372	15.6778						3.8		45			0
3300000134	Ga0026116	Gp0053439	Gb0053439	Gs0063447	98592268	271033	no		Marine microbial communities from chronically polluted sediments in the Baltic Sea - site KBA sample SWE 07_21m	Marine microbial communities from chronically polluted sediments in four geographic locations	Environmental	Aquatic	Marine	Wetlands	Sediment	Marine	KBA site, Vaertahamnen, Baltic Sea, Sweden	KBA site, Vaertahamnen, Baltic Sea, Sweden	59.3633	18.1192						11.2		21			33
3300000135	Ga0026117	Gp0053469	Gb0053469	Gs0063447	107809070	280781	no		Marine microbial communities from chronically polluted sediments in Antarctica -King George Island site S1 sample ANT 03_9.5m	Marine microbial communities from chronically polluted sediments in four geographic locations	Environmental	Aquatic	Marine	Intertidal zone	Sediment	Marine	S1 site, Potter Cove, King George Island, Antarctic Peninsula	S1 site, Potter Cove, King George Island, Antarctic Peninsula	-62.2305	-58.6561						0.46		9.5			5
3300000136	Ga0026118	Gp0053468	Gb0053468	Gs0063447	425245463	978889	no		Marine microbial communities from chronically polluted sediments in Antarctica - King George Island site S1 sample ANT 02_9.5m	Marine microbial communities from chronically polluted sediments in four geographic locations	Environmental	Aquatic	Marine	Intertidal zone	Sediment	Marine	S1 site, Potter Cove, King George Island, Antarctic Peninsula	S1 site, Potter Cove, King George Island, Antarctic Peninsula	-62.2305	-58.6561						0.46		9.5			5
3300000137	Ga0026119	Gp0052464	Gb0052464	Gs0046785	145843534	307376	no	29087368	Marine microbial communities from expanding oxygen minimum zones in Line P, North Pacific Ocean - sample F_10_SI03_10	Marine microbial communities from expanding oxygen minimum zones in the northeastern subarctic Pacific Ocean	Environmental	Aquatic	Marine	Oceanic	Photic zone	Marine	Line P, North Pacific Ocean	Line P, North Pacific Ocean	48.35	-123.3								10			0
3300000140	Ga0026195	Gp0054005	Gb0054005	Gs0046785	82331910	176245	no		Marine microbial communities from expanding oxygen minimum zones in Line P, North Pacific Ocean - February 2009 P26 500m	Marine microbial communities from expanding oxygen minimum zones in the northeastern subarctic Pacific Ocean	Environmental	Aquatic	Marine	Oceanic	Aphotic zone	Marine	Line P, North Pacific Ocean	P26, Pacific Ocean	50	-145								500			0
3300000141	Ga0026196	Gp0053607	Gb0053607	Gs0046785	115006357	256292	no		Marine microbial communities from expanding oxygen minimum zones in Line P, North Pacific Ocean - June 2008 P4 1300m	Marine microbial communities from expanding oxygen minimum zones in the northeastern subarctic Pacific Ocean	Environmental	Aquatic	Marine	Oceanic	Aphotic zone	Marine	Line P, North Pacific Ocean	P4, Pacific Ocean	48.65	-126.667								1300			0
3300000142	Ga0026197	Gp0053643	Gb0053643	Gs0046785	148483697	332495	no		Marine microbial communities from expanding oxygen minimum zones in Line P, North Pacific Ocean - August 2009 P16 500m	Marine microbial communities from expanding oxygen minimum zones in the northeastern subarctic Pacific Ocean	Environmental	Aquatic	Marine	Oceanic	Aphotic zone	Marine	Line P, North Pacific Ocean	P16, Pacific Ocean	49.2833	-134.667								500			0
3300000143	Ga0026198	Gp0053421	Gb0053421	Gs0046785	13836185	35988	no	29087368	Marine microbial communities from expanding oxygen minimum zones in the Saanich Inlet - 53 01/11/11 10m	Marine microbial communities from expanding oxygen minimum zones in the northeastern subarctic Pacific Ocean	Environmental	Aquatic	Marine	Intertidal zone	Unclassified	Marine	Saanich Inlet 53, Vancouver Island, BC, Canada	Saanich Inlet 53, Vancouver Island, BC, Canada	48.6	-123.5								10			20
3300000144	Ga0026199	Gp0054025	Gb0054025	Gs0046785	17957835	45291	no		Marine microbial communities from expanding oxygen minimum zones in Line P, North Pacific Ocean - June 2008 P4 1000m	Marine microbial communities from expanding oxygen minimum zones in the northeastern subarctic Pacific Ocean	Environmental	Aquatic	Marine	Oceanic	Aphotic zone	Marine	Line P, North Pacific Ocean	P4, Pacific Ocean	48.65	-126.667								1000			0
3300000145	Ga0026200	Gp0053390	Gb0053390	Gs0053053	85065922	132297	no		Feedstock adapted compost microbial communities from Newby Island compost facility, Milpitas, CA, USA - Passage 4_IL	Feedstock adapted compost microbial communities from Newby Island compost facility, Milpitas CA	Engineered	Solid waste	Feedstock	Composting	Unclassified	Feedstock adapted compost	Feedstock adapted compost from Newby Island compost facility, Milpitas, CA	Newby Island compost facility, Milpitas, CA	37.4546	-121.929											5
3300000146	Ga0026201	Gp0053650	Gb0053650	Gs0046785	85825843	169407	no	29087368	Marine microbial communities from expanding oxygen minimum zones in the Saanich Inlet - 54 02/08/11 120m	Marine microbial communities from expanding oxygen minimum zones in the northeastern subarctic Pacific Ocean	Environmental	Aquatic	Marine	Intertidal zone	Unclassified	Marine	Saanich Inlet 54, Vancouver Island, BC, Canada	Saanich Inlet 54, Vancouver Island, BC, Canada	48.6	-123.5								120			20
3300000147	Ga0026212	Gp0054201	Gb0054201	Gs0046785	40969333	90983	no	29087368	Marine microbial communities from expanding oxygen minimum zones in the Saanich Inlet - 54 02/08/11 150m	Marine microbial communities from expanding oxygen minimum zones in the northeastern subarctic Pacific Ocean	Environmental	Aquatic	Marine	Intertidal zone	Unclassified	Marine	Saanich Inlet 54, Vancouver Island, BC, Canada	Saanich Inlet 54, Vancouver Island, BC, Canada	48.6	-123.5								150			20
3300000148	Ga0026213	Gp0053391	Gb0053391	Gs0046785	127140188	276622	no	29087368	Marine microbial communities from expanding oxygen minimum zones in the Saanich Inlet - 47 07/07/10 100m	Marine microbial communities from expanding oxygen minimum zones in the northeastern subarctic Pacific Ocean	Environmental	Aquatic	Marine	Intertidal zone	Unclassified	Marine	Saanich Inlet 47, Vancouver Island, BC, Canada	Saanich Inlet 47, Vancouver Island, BC, Canada	48.6	-123.5								100			20
3300000149	Ga0026003	Gp0053641	Gb0053641	Gs0046785	100875429	238270	no		Marine microbial communities from expanding oxygen minimum zones in Line P, North Pacific Ocean - August 2009 P16 10m	Marine microbial communities from expanding oxygen minimum zones in the northeastern subarctic Pacific Ocean	Environmental	Aquatic	Marine	Oceanic	Photic zone	Marine	Line P, North Pacific Ocean	P16, Pacific Ocean	49.2833	-134.667								10			0
3300000150	Ga0026004	Gp0053417	Gb0053417	Gs0046785	111823186	222106	no	29087368	Marine microbial communities from expanding oxygen minimum zones in the Saanich Inlet - 48 08/11/10 120m	Marine microbial communities from expanding oxygen minimum zones in the northeastern subarctic Pacific Ocean	Environmental	Aquatic	Marine	Intertidal zone	Unclassified	Marine	Saanich Inlet 48, Vancouver Island, BC, Canada	Saanich Inlet 48, Vancouver Island, BC, Canada	48.6	-123.5								120			20
3300000151	Ga0026124	Gp0053448	Gb0053448	Gs0046785	165425195	299902	no	29087368	Marine microbial communities from expanding oxygen minimum zones in the Saanich Inlet - 53 01/11/11 200m	Marine microbial communities from expanding oxygen minimum zones in the northeastern subarctic Pacific Ocean	Environmental	Aquatic	Marine	Intertidal zone	Unclassified	Marine	Saanich Inlet 53, Vancouver Island, BC, Canada	Saanich Inlet 53, Vancouver Island, BC, Canada	48.6	-123.5								200			20
3300000152	Ga0026125	Gp0054010	Gb0054010	Gs0046785	132703477	308853	no		Marine microbial communities from expanding oxygen minimum zones in Line P, North Pacific Ocean - June 2008 P12 500m	Marine microbial communities from expanding oxygen minimum zones in the northeastern subarctic Pacific Ocean	Environmental	Aquatic	Marine	Oceanic	Aphotic zone	Marine	Line P, North Pacific Ocean	P12, Pacific Ocean	48.97	-130.667								500			0
3300000153	Ga0026126	Gp0054198	Gb0054198	Gs0046785	161992569	328376	no	29087368	Marine microbial communities from expanding oxygen minimum zones in the Saanich Inlet - 39 11/10/09 135m	Marine microbial communities from expanding oxygen minimum zones in the northeastern subarctic Pacific Ocean	Environmental	Aquatic	Marine	Intertidal zone	Unclassified	Marine	Saanich Inlet 39, Vancouver Island, BC, Canada	Saanich Inlet 39, Vancouver Island, BC, Canada	48.35	-123.29								135			20
3300000154	Ga0026127	Gp0053394	Gb0053394	Gs0046785	182683324	340484	no	29087368	Marine microbial communities from expanding oxygen minimum zones in the Saanich Inlet - 47 07/07/10 150m	Marine microbial communities from expanding oxygen minimum zones in the northeastern subarctic Pacific Ocean	Environmental	Aquatic	Marine	Intertidal zone	Unclassified	Marine	Saanich Inlet 47, Vancouver Island, BC, Canada	Saanich Inlet 47, Vancouver Island, BC, Canada	48.6	-123.5								150			20
3300000155	Ga0026128	Gp0054194	Gb0054194	Gs0046785	61879833	128159	no	29087368	Marine microbial communities from expanding oxygen minimum zones in the Saanich Inlet - 36 08/11/09 200m	Marine microbial communities from expanding oxygen minimum zones in the northeastern subarctic Pacific Ocean	Environmental	Aquatic	Marine	Intertidal zone	Unclassified	Marine	Saanich Inlet 36, Vancouver Island, BC, Canada	Saanich Inlet 36, Vancouver Island, BC, Canada	48.5663	-123.519								200			7
3300000157	Ga0026129	Gp0052658	Gb0052658	Gs0046785	112500286	266228	no		Marine microbial communities from expanding oxygen minimum zones in Line P, North Pacific Ocean - August 2008 P26 1000m	Marine microbial communities from expanding oxygen minimum zones in the northeastern subarctic Pacific Ocean	Environmental	Aquatic	Marine	Oceanic	Aphotic zone	Marine	Line P, North Pacific Ocean	Line P, North Pacific Ocean	48.35	-123.3								1000			0
3300000158	Ga0026130	Gp0053622	Gb0053622	Gs0046785	148206261	313803	no	29087368	Marine microbial communities from expanding oxygen minimum zones in the Saanich Inlet - 54 02/08/11 100m	Marine microbial communities from expanding oxygen minimum zones in the northeastern subarctic Pacific Ocean	Environmental	Aquatic	Marine	Intertidal zone	Unclassified	Marine	Saanich Inlet 54, Vancouver Island, BC, Canada	Saanich Inlet 54, Vancouver Island, BC, Canada	48.6	-123.5								100			20
3300000159	Ga0026145	Gp0053614	Gb0053614	Gs0046785	81858014	186418	no		Marine microbial communities from expanding oxygen minimum zones in Line P, North Pacific Ocean - August 2008 P26 10m	Marine microbial communities from expanding oxygen minimum zones in the northeastern subarctic Pacific Ocean	Environmental	Aquatic	Marine	Oceanic	Photic zone	Marine	Line P, North Pacific Ocean	P26, Pacific Ocean	50	-145								10			0
3300000160	Ga0026098	Gp0053418	Gb0053418	Gs0046785	135598311	269704	no	29087368	Marine microbial communities from expanding oxygen minimum zones in the Saanich Inlet - 48 08/11/10 135m	Marine microbial communities from expanding oxygen minimum zones in the northeastern subarctic Pacific Ocean	Environmental	Aquatic	Marine	Intertidal zone	Unclassified	Marine	Saanich Inlet 48, Vancouver Island, BC, Canada	Saanich Inlet 48, Vancouver Island, BC, Canada	48.6	-123.5								135			20
3300000161	Ga0026146	Gp0053610	Gb0053610	Gs0046785	148199099	313773	no		Marine microbial communities from expanding oxygen minimum zones in Line P, North Pacific Ocean - August 2008 P12 2000m	Marine microbial communities from expanding oxygen minimum zones in the northeastern subarctic Pacific Ocean	Environmental	Aquatic	Marine	Oceanic	Aphotic zone	Marine	Line P, North Pacific Ocean	P12, Pacific Ocean	48.97	-130.667								2000			0
3300000162	Ga0026172	Gp0053481	Gb0053481	Gs0063444	87219173	183752	no	26744812, 30581671, 30674644	Freshwater microbial communities from Trout Bog Lake, WI - Practice 03JUN2009 hypolimnion	Freshwater microbial communities from Lake Mendota and Trout Bog Lake, Wisconsin, USA	Environmental	Aquatic	Freshwater	Lentic	Hypolimnion	Freshwater	Trout Bog, Vilas County, Wisconsin, USA	Trout Bog, Vilas County, Wisconsin, USA	46.0412	-89.6864
3300000163	Ga0026175	Gp0053669	Gb0053669	Gs0046785	131118773	289920	no		Marine microbial communities from expanding oxygen minimum zones in Line P, North Pacific Ocean - June 2009 P16 2000m	Marine microbial communities from expanding oxygen minimum zones in the northeastern subarctic Pacific Ocean	Environmental	Aquatic	Marine	Oceanic	Aphotic zone	Marine	Line P, North Pacific Ocean	P16, Pacific Ocean	49.2833	-134.667								2000			0
3300000164	Ga0026176	Gp0054200	Gb0054200	Gs0046785	205213133	377999	no	29087368	Marine microbial communities from expanding oxygen minimum zones in the Saanich Inlet - 39 11/10/09 200m	Marine microbial communities from expanding oxygen minimum zones in the northeastern subarctic Pacific Ocean	Environmental	Aquatic	Marine	Intertidal zone	Unclassified	Marine	Saanich Inlet 39, Vancouver Island, BC, Canada	Saanich Inlet 39, Vancouver Island, BC, Canada	48.35	-123.29								200			20
3300000166	Ga0026177	Gp0053420	Gb0053420	Gs0046785	46618981	100117	no	29087368	Marine microbial communities from expanding oxygen minimum zones in the Saanich Inlet - 48 08/11/10 200m	Marine microbial communities from expanding oxygen minimum zones in the northeastern subarctic Pacific Ocean	Environmental	Aquatic	Marine	Intertidal zone	Unclassified	Marine	Saanich Inlet 48, Vancouver Island, BC, Canada	Saanich Inlet 48, Vancouver Island, BC, Canada	48.6	-123.5								200			20
3300000167	Ga0026178	Gp0054197	Gb0054197	Gs0046785	233577846	464696	no	29087368	Marine microbial communities from expanding oxygen minimum zones in the Saanich Inlet - 39 11/10/09 120m	Marine microbial communities from expanding oxygen minimum zones in the northeastern subarctic Pacific Ocean	Environmental	Aquatic	Marine	Intertidal zone	Unclassified	Marine	Saanich Inlet 39, Vancouver Island, BC, Canada	Saanich Inlet 39, Vancouver Island, BC, Canada	48.35	-123.29								120			20
3300000168	Ga0026179	Gp0054030	Gb0054030	Gs0046785	50896847	127111	no		Marine microbial communities from expanding oxygen minimum zones in Line P, North Pacific Ocean - June 2009 P12 10m	Marine microbial communities from expanding oxygen minimum zones in the northeastern subarctic Pacific Ocean	Environmental	Aquatic	Marine	Oceanic	Photic zone	Marine	Line P, North Pacific Ocean	P12, Pacific Ocean	48.97	-130.667								10			0
3300000169	Ga0026187	Gp0053389	Gb0053389	Gs0053053	105481652	170247	no		Feedstock adapted compost microbial communities from Newby Island compost facility, Milpitas, CA, USA - Passage 4_SG	Feedstock adapted compost microbial communities from Newby Island compost facility, Milpitas CA	Engineered	Solid waste	Feedstock	Composting	Unclassified	Feedstock adapted compost	Feedstock adapted compost from Newby Island compost facility, Milpitas, CA	Newby Island compost facility, Milpitas, CA	37.4546	-121.929
3300000170	Ga0026188	Gp0053619	Gb0053619	Gs0046785	135508012	274923	no	29087368	Marine microbial communities from expanding oxygen minimum zones in the Saanich Inlet - 36 08/11/09 135m	Marine microbial communities from expanding oxygen minimum zones in the northeastern subarctic Pacific Ocean	Environmental	Aquatic	Marine	Intertidal zone	Unclassified	Marine	Saanich Inlet 36, Vancouver Island, BC, Canada	Saanich Inlet 36, Vancouver Island, BC, Canada	48.5663	-123.519								135			7
3300000171	Ga0026189	Gp0053396	Gb0053396	Gs0046785	100249855	200932	no	29087368	Marine microbial communities from expanding oxygen minimum zones in the Saanich Inlet - 47 07/07/10 200m	Marine microbial communities from expanding oxygen minimum zones in the northeastern subarctic Pacific Ocean	Environmental	Aquatic	Marine	Intertidal zone	Unclassified	Marine	Saanich Inlet 47, Vancouver Island, BC, Canada	Saanich Inlet 47, Vancouver Island, BC, Canada	48.6	-123.5								200			20
3300000172	Ga0026190	Gp0053590	Gb0053590	Gs0046785	201262566	388542	no	29087368	Marine microbial communities from expanding oxygen minimum zones in the Saanich Inlet - 34 06/16/09 200m	Marine microbial communities from expanding oxygen minimum zones in the northeastern subarctic Pacific Ocean	Environmental	Aquatic	Marine	Intertidal zone	Unclassified	Marine	Saanich Inlet 34, Vancouver Island, BC, Canada	Saanich Inlet 34, Vancouver Island, BC, Canada	48.6	-123.5								200			20
3300000173	Ga0026191	Gp0053645	Gb0053645	Gs0046785	55538670	137661	no		Marine microbial communities from expanding oxygen minimum zones in Line P, North Pacific Ocean - February 2010 P16 500m	Marine microbial communities from expanding oxygen minimum zones in the northeastern subarctic Pacific Ocean	Environmental	Aquatic	Marine	Oceanic	Aphotic zone	Marine	Line P, North Pacific Ocean	P16, Pacific Ocean	49.2833	-134.667								500			0
3300000174	Ga0026192	Gp0053655	Gb0053655	Gs0046785	189981812	368628	no	29087368	Marine microbial communities from expanding oxygen minimum zones in the Saanich Inlet - 60 08/10/11 200m	Marine microbial communities from expanding oxygen minimum zones in the northeastern subarctic Pacific Ocean	Environmental	Aquatic	Marine	Intertidal zone	Unclassified	Marine	Saanich Inlet 60, Vancouver Island, BC, Canada	Saanich Inlet 60, Vancouver Island, BC, Canada	48.6	-123.5								200			20
3300000176	Ga0026184	Gp0052144	Gb0052144	Gs0063444	120302701	255240	no	26744812, 30581671, 30674644	Freshwater microbial communities from Trout Bog Lake, WI - Practice 03JUN2009 epilimnion	Freshwater microbial communities from Lake Mendota and Trout Bog Lake, Wisconsin, USA	Environmental	Aquatic	Freshwater	Lentic	Epilimnion	Freshwater	Trout Bog, Vilas County, Wisconsin, USA	Trout Bog, Vilas County, Wisconsin, USA	46.0412	-89.6864
3300000177	Ga0026202	Gp0053480	Gb0053480	Gs0063444	72801538	163454	no	26744812, 30581671, 30674644	Freshwater microbial communities from Trout Bog Lake, WI - Practice 18AUG2009 hypolimnion	Freshwater microbial communities from Lake Mendota and Trout Bog Lake, Wisconsin, USA	Environmental	Aquatic	Freshwater	Lentic	Hypolimnion	Freshwater	Trout Bog, Vilas County, Wisconsin, USA	Trout Bog, Vilas County, Wisconsin, USA	46.0412	-89.6864
3300000178	Ga0010863	Gp0053785	Gb0053785	Gs0056648	226623009	629705	no	20182523, 26583008	Groundwater microbial communities from Oak Ridge Integrated Field Research Center, Tennessee, USA	Groundwater microbial communities from Oak Ridge Integrated Field Research Center, Tennessee, that are pristine and uranium contaminated	Environmental	Aquatic	Freshwater	Groundwater	Unclassified	Groundwater	Oak Ridge, Tennessee, USA	Oak Ridge, Tennessee, USA	36.1157	-84.2487	7							21			256
3300000179	Ga0026205	Gp0053670	Gb0053670	Gs0046785	126211292	282180	no		Marine microbial communities from expanding oxygen minimum zones in Line P, North Pacific Ocean - June 2009 P16 500m	Marine microbial communities from expanding oxygen minimum zones in the northeastern subarctic Pacific Ocean	Environmental	Aquatic	Marine	Oceanic	Aphotic zone	Marine	Line P, North Pacific Ocean	P16, Pacific Ocean	49.2833	-134.667								500			0
3300000180	Ga0026206	Gp0053615	Gb0053615	Gs0046785	17151026	47722	no		Marine microbial communities from expanding oxygen minimum zones in Line P, North Pacific Ocean - August 2008 P26 500m	Marine microbial communities from expanding oxygen minimum zones in the northeastern subarctic Pacific Ocean	Environmental	Aquatic	Marine	Oceanic	Unclassified	Marine	Line P, North Pacific Ocean	P26, Pacific Ocean	50	-145								500			0
3300000181	Ga0026207	Gp0054028	Gb0054028	Gs0046785	110583281	262570	no		Marine microbial communities from expanding oxygen minimum zones in Line P, North Pacific Ocean - June 2008 P4 500m	Marine microbial communities from expanding oxygen minimum zones in the northeastern subarctic Pacific Ocean	Environmental	Aquatic	Marine	Oceanic	Aphotic zone	Marine	Line P, North Pacific Ocean	P4, Pacific Ocean	48.65	-126.667								500			0
3300000183	Ga0026208	Gp0053639	Gb0053639	Gs0046785	47736055	127075	no		Marine microbial communities from expanding oxygen minimum zones in Line P, North Pacific Ocean - August 2008 P20 500m	Marine microbial communities from expanding oxygen minimum zones in the northeastern subarctic Pacific Ocean	Environmental	Aquatic	Marine	Oceanic	Aphotic zone	Marine	Line P, North Pacific Ocean	P20, Pacific Ocean	49.5667	-138.667								500			0
3300000186	Ga0026217	Gp0053644	Gb0053644	Gs0046785	31667212	80181	no		Marine microbial communities from expanding oxygen minimum zones in Line P, North Pacific Ocean - February 2010 P16 2000m	Marine microbial communities from expanding oxygen minimum zones in the northeastern subarctic Pacific Ocean	Environmental	Aquatic	Marine	Oceanic	Aphotic zone	Marine	Line P, North Pacific Ocean	P16, Pacific Ocean	49.2833	-134.667								2000			0
3300000187	Ga0026218	Gp0053444	Gb0053444	Gs0046785	134562114	283252	no	29087368	Marine microbial communities from expanding oxygen minimum zones in the Saanich Inlet - 53 01/11/11 100m	Marine microbial communities from expanding oxygen minimum zones in the northeastern subarctic Pacific Ocean	Environmental	Aquatic	Marine	Intertidal zone	Unclassified	Marine	Saanich Inlet 53, Vancouver Island, BC, Canada	Saanich Inlet 53, Vancouver Island, BC, Canada	48.6	-123.5								100			20
3300000188	Ga0026219	Gp0053654	Gb0053654	Gs0046785	97531493	206817	no	29087368	Marine microbial communities from expanding oxygen minimum zones in the Saanich Inlet - 60 08/10/11 150m	Marine microbial communities from expanding oxygen minimum zones in the northeastern subarctic Pacific Ocean	Environmental	Aquatic	Marine	Intertidal zone	Unclassified	Marine	Saanich Inlet 60, Vancouver Island, BC, Canada	Saanich Inlet 60, Vancouver Island, BC, Canada	48.6	-123.5								150			20
3300000190	Ga0026180	Gp0053667	Gb0053667	Gs0046785	141642190	317863	no		Marine microbial communities from expanding oxygen minimum zones in Line P, North Pacific Ocean - June 2009 P16 1000m	Marine microbial communities from expanding oxygen minimum zones in the northeastern subarctic Pacific Ocean	Environmental	Aquatic	Marine	Oceanic	Aphotic zone	Marine	Line P, North Pacific Ocean	P16, Pacific Ocean	49.2833	-134.667								1000			0
3300000192	Ga0026181	Gp0053653	Gb0053653	Gs0046785	172923984	370023	no	29087368	Marine microbial communities from expanding oxygen minimum zones in the Saanich Inlet - 60 08/10/11 100m	Marine microbial communities from expanding oxygen minimum zones in the northeastern subarctic Pacific Ocean	Environmental	Aquatic	Marine	Intertidal zone	Unclassified	Marine	Saanich Inlet 60, Vancouver Island, BC, Canada	Saanich Inlet 60, Vancouver Island, BC, Canada	48.6	-123.5								100			20
3300000193	Ga0026193	Gp0053393	Gb0053393	Gs0046785	181431103	351631	no	29087368	Marine microbial communities from expanding oxygen minimum zones in the Saanich Inlet - 47 07/07/10 135m	Marine microbial communities from expanding oxygen minimum zones in the northeastern subarctic Pacific Ocean	Environmental	Aquatic	Marine	Intertidal zone	Unclassified	Marine	Saanich Inlet 47, Vancouver Island, BC, Canada	Saanich Inlet 47, Vancouver Island, BC, Canada	48.6	-123.5								135			20
3300000195	Ga0026194	Gp0054199	Gb0054199	Gs0046785	70968149	160709	no	29087368	Marine microbial communities from expanding oxygen minimum zones in the Saanich Inlet - 39 11/10/09 150m	Marine microbial communities from expanding oxygen minimum zones in the northeastern subarctic Pacific Ocean	Environmental	Aquatic	Marine	Intertidal zone	Unclassified	Marine	Saanich Inlet 39, Vancouver Island, BC, Canada	Saanich Inlet 39, Vancouver Island, BC, Canada	48.35	-123.29								150			20
3300000196	Ga0026211	Gp0053642	Gb0053642	Gs0046785	48511828	117853	no		Marine microbial communities from expanding oxygen minimum zones in Line P, North Pacific Ocean - August 2009 P16 2000m	Marine microbial communities from expanding oxygen minimum zones in the northeastern subarctic Pacific Ocean	Environmental	Aquatic	Marine	Oceanic	Aphotic zone	Marine	Line P, North Pacific Ocean	P16, Pacific Ocean	49.2833	-134.667								2000			0
3300000198	Ga0025990	Gp0052387	Gb0052387	Gs0046785	156793823	306148	no	29087368	Marine microbial communities from expanding oxygen minimum zones in Line P, North Pacific Ocean - sample_F_10_SI03_200	Marine microbial communities from expanding oxygen minimum zones in the northeastern subarctic Pacific Ocean	Environmental	Aquatic	Marine	Oceanic	Aphotic zone	Marine	Line P, North Pacific Ocean	Line P, North Pacific Ocean	48.35	-123.3								200			0
3300000199	Ga0025992	Gp0054195	Gb0054195	Gs0046785	60312205	147465	no	29087368	Marine microbial communities from expanding oxygen minimum zones in the Saanich Inlet - 39 11/10/09 10m	Marine microbial communities from expanding oxygen minimum zones in the northeastern subarctic Pacific Ocean	Environmental	Aquatic	Marine	Intertidal zone	Unclassified	Marine	Saanich Inlet 39, Vancouver Island, BC, Canada	Saanich Inlet 39, Vancouver Island, BC, Canada	48.35	-123.29								10			20
3300000200	Ga0025993	Gp0053419	Gb0053419	Gs0046785	64731131	145636	no	29087368	Marine microbial communities from expanding oxygen minimum zones in the Saanich Inlet - 48 08/11/10 150m	Marine microbial communities from expanding oxygen minimum zones in the northeastern subarctic Pacific Ocean	Environmental	Aquatic	Marine	Intertidal zone	Unclassified	Marine	Saanich Inlet 48, Vancouver Island, BC, Canada	Saanich Inlet 48, Vancouver Island, BC, Canada	48.6	-123.5								150			20
3300000201	Ga0025994	Gp0053651	Gb0053651	Gs0046785	76691166	163854	no	29087368	Marine microbial communities from expanding oxygen minimum zones in the Saanich Inlet - 54 02/08/11 135m	Marine microbial communities from expanding oxygen minimum zones in the northeastern subarctic Pacific Ocean	Environmental	Aquatic	Marine	Intertidal zone	Unclassified	Marine	Saanich Inlet 54, Vancouver Island, BC, Canada	Saanich Inlet 54, Vancouver Island, BC, Canada	48.6	-123.5								135			20
3300000202	Ga0026112	Gp0054056	Gb0054056	Gs0053053	43993739	67703	no		Feedstock adapted compost microbial communities from Newby Island compost facility, Milpitas, CA, USA - Passage 4_MCC	Feedstock adapted compost microbial communities from Newby Island compost facility, Milpitas CA	Engineered	Solid waste	Feedstock	Composting	Unclassified	Feedstock adapted compost	Feedstock adapted compost from Newby Island compost facility, Milpitas, CA	Newby Island compost facility, Milpitas, CA	37.4546	-121.929											5
3300000204	Ga0025998	Gp0053620	Gb0053620	Gs0046785	43319669	105962	no	29087368	Marine microbial communities from expanding oxygen minimum zones in the Saanich Inlet - 36 08/11/09 150m	Marine microbial communities from expanding oxygen minimum zones in the northeastern subarctic Pacific Ocean	Environmental	Aquatic	Marine	Intertidal zone	Unclassified	Marine	Saanich Inlet 36, Vancouver Island, BC, Canada	Saanich Inlet 36, Vancouver Island, BC, Canada	48.5663	-123.519								150			7
3300000205	Ga0025999	Gp0053410	Gb0053410	Gs0053053	125878829	182439	no		Feedstock adapted compost microbial communities from Newby Island compost facility, Milpitas, CA, USA - Passage 4_Xylan	Feedstock adapted compost microbial communities from Newby Island compost facility, Milpitas CA	Engineered	Solid waste	Feedstock	Composting	Unclassified	Feedstock adapted compost	Feedstock adapted compost from Newby Island compost facility, Milpitas, CA	Newby Island compost facility, Milpitas, CA	37.4546	-121.929											5
3300000206	Ga0010845	Gp0051880	Gb0051880	Gs0054941	276241763	1014764	no		Lotic microbial communities from Mississippi River at two locations in the state of Minnesota, sample from River Site 1, Mississippi Headwaters	Lotic microbial communities from Mississippi River at two locations in the state of Minnesota	Environmental	Aquatic	Freshwater	Lotic	Unclassified	Lotic	Sample was obtained in the Mississipi River. Bacteria were isolated via filtering in a lab at the University of Minnesota.	USA: Solway, Minnesota	47.3496	-95.1828								0			430
3300000207	Ga0026122	Gp0053395	Gb0053395	Gs0046785	58467364	133148	no	29087368	Marine microbial communities from expanding oxygen minimum zones in the Saanich Inlet - 48 08/11/10 10m	Marine microbial communities from expanding oxygen minimum zones in the northeastern subarctic Pacific Ocean	Environmental	Aquatic	Marine	Intertidal zone	Unclassified	Marine	Saanich Inlet 48, Vancouver Island, BC, Canada	Saanich Inlet 48, Vancouver Island, BC, Canada	48.6	-123.5								10			20
3300000208	Ga0026123	Gp0053411	Gb0053411	Gs0053053	177830987	269848	no		Feedstock adapted compost microbial communities from Newby Island compost facility, Milpitas, CA, USA - Passage 4_AFX	Feedstock adapted compost microbial communities from Newby Island compost facility, Milpitas CA	Engineered	Solid waste	Feedstock	Composting	Unclassified	Feedstock adapted compost	Feedstock adapted compost from Newby Island compost facility, Milpitas, CA	Newby Island compost facility, Milpitas, CA	37.4546	-121.929											5
3300000209	Ga0026144	Gp0053613	Gb0053613	Gs0046785	64433866	147783	no		Marine microbial communities from expanding oxygen minimum zones in Line P, North Pacific Ocean - August 2008 P20 2000m	Marine microbial communities from expanding oxygen minimum zones in the northeastern subarctic Pacific Ocean	Environmental	Aquatic	Marine	Oceanic	Aphotic zone	Marine	Line P, North Pacific Ocean	P20, Pacific Ocean	49.5667	-138.667								2000			0
3300000211	Ga0026162	Gp0053446	Gb0053446	Gs0046785	107300597	207017	no	29087368	Marine microbial communities from expanding oxygen minimum zones in the Saanich Inlet - 53 01/11/11 135m	Marine microbial communities from expanding oxygen minimum zones in the northeastern subarctic Pacific Ocean	Environmental	Aquatic	Marine	Intertidal zone	Unclassified	Marine	Saanich Inlet 53, Vancouver Island, BC, Canada	Saanich Inlet 53, Vancouver Island, BC, Canada	48.6	-123.5								135			20
3300000212	Ga0026163	Gp0053392	Gb0053392	Gs0046785	176866804	339529	no	29087368	Marine microbial communities from expanding oxygen minimum zones in the Saanich Inlet - 47 07/07/10 120m	Marine microbial communities from expanding oxygen minimum zones in the northeastern subarctic Pacific Ocean	Environmental	Aquatic	Marine	Intertidal zone	Unclassified	Marine	Saanich Inlet 47, Vancouver Island, BC, Canada	Saanich Inlet 47, Vancouver Island, BC, Canada	48.6	-123.5								120			20
3300000213	Ga0026164	Gp0052386	Gb0052386	Gs0046785	139108472	268237	no	29087368	Marine microbial communities from expanding oxygen minimum zones in Line P, North Pacific Ocean - sample_F_10_SI03_150	Marine microbial communities from expanding oxygen minimum zones in the northeastern subarctic Pacific Ocean	Environmental	Aquatic	Marine	Oceanic	Photic zone	Marine	Line P, North Pacific Ocean	Line P, North Pacific Ocean	48.35	-123.3								150			0
3300000214	Ga0026166	Gp0053652	Gb0053652	Gs0046785	97968869	186731	no	29087368	Marine microbial communities from expanding oxygen minimum zones in the Saanich Inlet - 54 02/08/11 200m	Marine microbial communities from expanding oxygen minimum zones in the northeastern subarctic Pacific Ocean	Environmental	Aquatic	Marine	Intertidal zone	Unclassified	Marine	Saanich Inlet 54, Vancouver Island, BC, Canada	Saanich Inlet 54, Vancouver Island, BC, Canada	48.6	-123.5								200			20
3300000215	Ga0026167	Gp0053445	Gb0053445	Gs0046785	166997272	321955	no	29087368	Marine microbial communities from expanding oxygen minimum zones in the Saanich Inlet - 53 01/11/11 120m	Marine microbial communities from expanding oxygen minimum zones in the northeastern subarctic Pacific Ocean	Environmental	Aquatic	Marine	Intertidal zone	Unclassified	Marine	Saanich Inlet 53, Vancouver Island, BC, Canada	Saanich Inlet 53, Vancouver Island, BC, Canada	48.6	-123.5								120			20
3300000216	Ga0026168	Gp0053447	Gb0053447	Gs0046785	206743907	388322	no	29087368	Marine microbial communities from expanding oxygen minimum zones in the Saanich Inlet - 53 01/11/11 150m	Marine microbial communities from expanding oxygen minimum zones in the northeastern subarctic Pacific Ocean	Environmental	Aquatic	Marine	Intertidal zone	Unclassified	Marine	Saanich Inlet 53, Vancouver Island, BC, Canada	Saanich Inlet 53, Vancouver Island, BC, Canada	48.6	-123.5								150			20
3300000218	Ga0026169	Gp0053674	Gb0053674	Gs0046785	42025244	102315	no		Marine microbial communities from expanding oxygen minimum zones in Line P, North Pacific Ocean - June 2009 P20 2000m	Marine microbial communities from expanding oxygen minimum zones in the northeastern subarctic Pacific Ocean	Environmental	Aquatic	Marine	Oceanic	Aphotic zone	Marine	Line P, North Pacific Ocean	P20, Pacific Ocean	49.5667	-138.667								2000			0
3300000219	Ga0026182	Gp0053649	Gb0053649	Gs0046785	168607881	384376	no		Marine microbial communities from expanding oxygen minimum zones in Line P, North Pacific Ocean - February 2010 P16 1000m	Marine microbial communities from expanding oxygen minimum zones in the northeastern subarctic Pacific Ocean	Environmental	Aquatic	Marine	Oceanic	Aphotic zone	Marine	Line P, North Pacific Ocean	P16, Pacific Ocean	49.2833	-134.667								1000			0
3300000221	Ga0026465	Gp0054009	Gb0054009	Gs0046785	40682411	113358	no	25171894	Marine microbial communities from expanding oxygen minimum zones in Line P, North Pacific Ocean - June 2008 P12 2000m	Marine microbial communities from expanding oxygen minimum zones in the northeastern subarctic Pacific Ocean	Environmental	Aquatic	Marine	Oceanic	Aphotic zone	Marine	Line P, North Pacific Ocean	P12, Pacific Ocean	48.97	-130.667								2000			0
3300000222	Ga0026466	Gp0054029	Gb0054029	Gs0046785	174490890	430705	no		Marine microbial communities from expanding oxygen minimum zones in Line P, North Pacific Ocean - June 2009 P12 500m	Marine microbial communities from expanding oxygen minimum zones in the northeastern subarctic Pacific Ocean	Environmental	Aquatic	Marine	Oceanic	Aphotic zone	Marine	Line P, North Pacific Ocean	P12, Pacific Ocean	48.97	-130.667								500			0
3300000223	Ga0026467	Gp0054027	Gb0054027	Gs0046785	57249694	161833	no		Marine microbial communities from expanding oxygen minimum zones in Line P, North Pacific Ocean - June 2009 P4 10m	Marine microbial communities from expanding oxygen minimum zones in the northeastern subarctic Pacific Ocean	Environmental	Aquatic	Marine	Oceanic	Photic zone	Marine	Line P, North Pacific Ocean	P4, Pacific Ocean	48.65	-126.667								10			0
3300000224	Ga0026468	Gp0053589	Gb0053589	Gs0046785	148111603	347117	no	29087368	Marine microbial communities from expanding oxygen minimum zones in the Saanich Inlet - 34 06/16/09 10m	Marine microbial communities from expanding oxygen minimum zones in the northeastern subarctic Pacific Ocean	Environmental	Aquatic	Marine	Intertidal zone	Unclassified	Marine	Saanich Inlet 34, Vancouver Island, BC, Canada	Saanich Inlet 34, Vancouver Island, BC, Canada	48.6	-123.5								10			20
3300000225	Ga0026469	Gp0054165	Gb0054165	Gs0046785	213006160	457571	no	29087368	Marine microbial communities from expanding oxygen minimum zones in the Saanich Inlet - 34 06/16/09 120m	Marine microbial communities from expanding oxygen minimum zones in the northeastern subarctic Pacific Ocean	Environmental	Aquatic	Marine	Intertidal zone	Unclassified	Marine	Saanich Inlet 34, Vancouver Island, BC, Canada	Saanich Inlet 34, Vancouver Island, BC, Canada	48.6	-123.5								120			20
3300000226	Ga0026470	Gp0054166	Gb0054166	Gs0046785	237884731	502430	no	29087368	Marine microbial communities from expanding oxygen minimum zones in the Saanich Inlet - 34 06/16/09 135m	Marine microbial communities from expanding oxygen minimum zones in the northeastern subarctic Pacific Ocean	Environmental	Aquatic	Marine	Intertidal zone	Unclassified	Marine	Saanich Inlet 34, Vancouver Island, BC, Canada	Saanich Inlet 34, Vancouver Island, BC, Canada	48.6	-123.5								135			20
3300000227	Ga0026471	Gp0053357	Gb0053357	Gs0063446	300437395	538069	no		Cave water ecosystem from Acquasanta Terme, Italy	Groundwater microbial communities from subsurface biofilms in sulfidic aquifier in Frasassi Gorge, Italy	Environmental	Aquatic	Freshwater	Groundwater	Cave water	Groundwater	Acquasanta Terme, Italy	Acquasanta Terme, Italy	42.7667	13.4											470
3300000228	Ga0026073	Gp0053358	Gb0053358	Gs0063446	448373019	974097	no	25620962	Groundwater microbial communities from subsurface biofilms in sulfidic aquifier in Frasassi Gorge, Italy, sample from two redox zones- PC08_66	Groundwater microbial communities from subsurface biofilms in sulfidic aquifier in Frasassi Gorge, Italy	Environmental	Aquatic	Freshwater	Groundwater	Cave water	Groundwater	Groundwater	Pozzo dei Cristalli, Frasassi Caves, Italy	43.3833	12.95											480
3300000229	Ga0026501	Gp0052152	Gb0052152	Gs0063446	281841843	721213	no		Cave water ecosystem from the Frasassi Caves, Italy	Groundwater microbial communities from subsurface biofilms in sulfidic aquifier in Frasassi Gorge, Italy	Environmental	Aquatic	Freshwater	Groundwater	Cave water	Groundwater	Targeted biofilms from Lago Infinito, wall in 7.1m depth, Frasassi Caves, Italy	Lago Infinito, wall in 7.1 m depth, Frasassi Caves, Italy	43.3833	12.95								7.1			480
3300000230	Ga0026214	Gp0053386	Gb0053386	Gs0063446	581077747	1209977	no	25620962	Groundwater microbial communities from subsurface biofilms in sulfidic aquifier in Frasassi Gorge, Italy, sample from two redox zones- GS10_10	Groundwater microbial communities from subsurface biofilms in sulfidic aquifier in Frasassi Gorge, Italy	Environmental	Aquatic	Freshwater	Groundwater	Cave water	Groundwater	Targeted biofilms from Grotta Sulfurea, Talus Pool, Frasassi Caves, Italy	Grotta Sulfurea, Talus Pool, Frasassi Caves, Italy	43.3833	12.95											480
3300000231	Ga0026113	Gp0053360	Gb0053360	Gs0063446	654101350	1509822	no		Cave water ecosystem from Lago Infinito, wall in 6.8 m depth, Frasassi Caves, Italy	Groundwater microbial communities from subsurface biofilms in sulfidic aquifier in Frasassi Gorge, Italy	Environmental	Aquatic	Freshwater	Groundwater	Cave water	Groundwater	Targeted biofilms from Lago Infinito, wall in 6.8 m depth, Frasassi Caves, Italy	Lago Infinito, wall in 6.8 m depth, Frasassi Caves, Italy	43.3833	12.95								6.8			480
3300000232	Ga0026479	Gp0053361	Gb0053361	Gs0063446	270071044	568490	no	25620962	Groundwater microbial communities from subsurface biofilms in sulfidic aquifier in Frasassi Gorge, Italy, sample from two redox zones- PC08_64	Groundwater microbial communities from subsurface biofilms in sulfidic aquifier in Frasassi Gorge, Italy	Environmental	Aquatic	Freshwater	Groundwater	Cave water	Groundwater	Groundwater	Pozzo dei Cristalli, Frasassi Caves, Italy	43.3833	12.95											480
3300000233	Ga0026095	Gp0053571	Gb0053571	Gs0063446	242610534	471920	no	25620962	Groundwater microbial communities from subsurface biofilms in sulfidic aquifier in Frasassi Gorge, Italy, sample from two redox zones- FS06_10	Groundwater microbial communities from subsurface biofilms in sulfidic aquifier in Frasassi Gorge, Italy	Environmental	Aquatic	Freshwater	Groundwater	Cave water	Groundwater	Targeted biofilms from Fissure Spring, Frasassi Caves, Italy	Fissure Spring, Frasassi Caves, Italy	43.3833	12.95											480
3300000234	Ga0026514	Gp0053387	Gb0053387	Gs0063446	539638524	1025572	no		Groundwater microbial communities from subsurface biofilms in sulfidic aquifier in Frasassi Gorge, Italy, sample from two redox zones- GS09_5	Groundwater microbial communities from subsurface biofilms in sulfidic aquifier in Frasassi Gorge, Italy	Environmental	Aquatic	Freshwater	Groundwater	Cave water	Groundwater	Targeted biofilms from Grotta Sulfurea, Alcove, Frasassi Caves, Italy	Grotta Sulfurea, Talus Pool, Frasassi Caves, Italy	43.3833	12.95											480
3300000235	Ga0026215	Gp0053359	Gb0053359	Gs0063446	252007248	513563	no	25620962	Groundwater microbial communities from subsurface biofilms in sulfidic aquifier in Frasassi Gorge, Italy, sample from two redox zones- PC08_3	Groundwater microbial communities from subsurface biofilms in sulfidic aquifier in Frasassi Gorge, Italy	Environmental	Aquatic	Freshwater	Groundwater	Cave water	Groundwater	Groundwater	Pozzo dei Cristalli, Frasassi Caves, Italy	43.3833	12.95											480
3300000236	Ga0026216	Gp0053572	Gb0053572	Gs0063446	181303868	400347	no	25620962	Groundwater microbial communities from subsurface biofilms in sulfidic aquifier in Frasassi Gorge, Italy, sample from two redox zones- FS08_3	Groundwater microbial communities from subsurface biofilms in sulfidic aquifier in Frasassi Gorge, Italy	Environmental	Aquatic	Freshwater	Groundwater	Cave water	Groundwater	Targeted biofilms from Fissure Spring (below trough), Frasassi Caves, Italy	Fissure Spring (below trough), Frasassi Caves, Italy	43.3833	12.95											480
3300000237	Ga0026000	Gp0054193	Gb0054193	Gs0046785	77813730	193490	no	29087368	Marine microbial communities from expanding oxygen minimum zones in the Saanich Inlet - 34 06/16/09 150m	Marine microbial communities from expanding oxygen minimum zones in the northeastern subarctic Pacific Ocean	Environmental	Aquatic	Marine	Intertidal zone	Unclassified	Marine	Saanich Inlet 34, Vancouver Island, BC, Canada	Saanich Inlet 34, Vancouver Island, BC, Canada	48.6	-123.5								150			20
3300000238	Ga0026515	Gp0053617	Gb0053617	Gs0046785	102558303	258673	no	29087368	Marine microbial communities from expanding oxygen minimum zones in the Saanich Inlet - 36 08/11/09 100m	Marine microbial communities from expanding oxygen minimum zones in the northeastern subarctic Pacific Ocean	Environmental	Aquatic	Marine	Intertidal zone	Unclassified	Marine	Saanich Inlet 36, Vancouver Island, BC, Canada	Saanich Inlet 36, Vancouver Island, BC, Canada	48.5663	-123.519								100			7
3300000239	Ga0026516	Gp0053618	Gb0053618	Gs0046785	214734412	491926	no	29087368	Marine microbial communities from expanding oxygen minimum zones in the Saanich Inlet - 36 08/11/09 120m	Marine microbial communities from expanding oxygen minimum zones in the northeastern subarctic Pacific Ocean	Environmental	Aquatic	Marine	Intertidal zone	Unclassified	Marine	Saanich Inlet 36, Vancouver Island, BC, Canada	Saanich Inlet 36, Vancouver Island, BC, Canada	48.5663	-123.519								120			7
3300000241	Ga0026142	Gp0053442	Gb0053442	Gs0063447	341240362	872663	no		Marine microbial communities from chronically polluted sediments in the Baltic Sea - site KBB sample SWE 21_20.5m	Marine microbial communities from chronically polluted sediments in four geographic locations	Environmental	Aquatic	Marine	Wetlands	Sediment	Marine	KBB site, Vaertahamnen, Baltic Sea, Sweden	KBB site, Vaertahamnen, Baltic Sea, Sweden	59.3502	18.1078						11.4		20.5			10
3300000242	Ga0026459	Gp0053862	Gb0053862	Gs0063447	273897218	717592	no		Estuary ecosystem from Ushuaia Bay, Tierra del Fuego, Argentina	Marine microbial communities from chronically polluted sediments in four geographic locations	Environmental	Aquatic	Marine	Intertidal zone	Estuary	Marine	Ushuaia Bay, Tierra del Fuego, Argentina	Ushuaia Bay, Tierra del Fuego, Argentina	-54.8109	-68.2955								12.3			0
3300000243	Ga0026502	Gp0053438	Gb0053438	Gs0063447	161365800	395468	no		Svalbard Archipelago station 2 sample NOR 18_50m	Marine microbial communities from chronically polluted sediments in four geographic locations	Environmental	Aquatic	Marine	Intertidal zone	Sediment	Marine	Adventfjord, Svalbard Archipelago, Norway, station 2	Norway: Adventfjord, Svalbard Archipelago	78.2438	15.6561						3.6		50			0
3300000247	Ga0026460	Gp0053676	Gb0053676	Gs0046785	117250436	287460	no		Marine microbial communities from expanding oxygen minimum zones in Line P, North Pacific Ocean - August 2009 P26 500m	Marine microbial communities from expanding oxygen minimum zones in the northeastern subarctic Pacific Ocean	Environmental	Aquatic	Marine	Oceanic	Aphotic zone	Marine	Line P, North Pacific Ocean	P26, Pacific Ocean	50	-145								500			0
3300000248	Ga0026087	Gp0054007	Gb0054007	Gs0046785	91988334	236353	no	25171894	Marine microbial communities from expanding oxygen minimum zones in Line P, North Pacific Ocean - February 2009 P12 500m	Marine microbial communities from expanding oxygen minimum zones in the northeastern subarctic Pacific Ocean	Environmental	Aquatic	Marine	Oceanic	Aphotic zone	Marine	Line P, North Pacific Ocean	P12, Pacific Ocean	48.97	-130.667								500			0
3300000249	Ga0026088	Gp0054006	Gb0054006	Gs0046785	9631090	31919	no		Marine microbial communities from expanding oxygen minimum zones in Line P, North Pacific Ocean - February 2009 P12 1000m	Marine microbial communities from expanding oxygen minimum zones in the northeastern subarctic Pacific Ocean	Environmental	Aquatic	Marine	Oceanic	Aphotic zone	Marine	Line P, North Pacific Ocean	P12, Pacific Ocean	48.97	-130.667								1000			0
3300000250	Ga0026464	Gp0053677	Gb0053677	Gs0046785	138253367	342771	no		Marine microbial communities from expanding oxygen minimum zones in Line P, North Pacific Ocean - February 2009 P26 1000m	Marine microbial communities from expanding oxygen minimum zones in the northeastern subarctic Pacific Ocean	Environmental	Aquatic	Marine	Oceanic	Aphotic zone	Marine	Line P, North Pacific Ocean	P26, Pacific Ocean	50	-145								1000			0
3300000251	Ga0026503	Gp0053648	Gb0053648	Gs0046785	97916811	258103	no		Marine microbial communities from expanding oxygen minimum zones in Line P, North Pacific Ocean - June 2008 P16 500m	Marine microbial communities from expanding oxygen minimum zones in the northeastern subarctic Pacific Ocean	Environmental	Aquatic	Marine	Oceanic	Aphotic zone	Marine	Line P, North Pacific Ocean	P16, Pacific Ocean	49.2833	-134.667								500			0
3300000252	Ga0026517	Gp0053646	Gb0053646	Gs0046785	42773739	119520	no		Marine microbial communities from expanding oxygen minimum zones in Line P, North Pacific Ocean - June 2008 P16 1000m	Marine microbial communities from expanding oxygen minimum zones in the northeastern subarctic Pacific Ocean	Environmental	Aquatic	Marine	Oceanic	Aphotic zone	Marine	Line P, North Pacific Ocean	P16, Pacific Ocean	49.2833	-134.667								1000			0
3300000253	Ga0026089	Gp0054008	Gb0054008	Gs0046785	17706213	53397	no		Marine microbial communities from expanding oxygen minimum zones in Line P, North Pacific Ocean - June 2008 P12 1000m	Marine microbial communities from expanding oxygen minimum zones in the northeastern subarctic Pacific Ocean	Environmental	Aquatic	Marine	Oceanic	Aphotic zone	Marine	Line P, North Pacific Ocean	P12, Pacific Ocean	48.97	-130.667								1000			0
3300000254	Ga0026518	Gp0054164	Gb0054164	Gs0046785	193024673	441594	no	29087368	Marine microbial communities from expanding oxygen minimum zones in the Saanich Inlet - 34 06/16/09 100m	Marine microbial communities from expanding oxygen minimum zones in the northeastern subarctic Pacific Ocean	Environmental	Aquatic	Marine	Intertidal zone	Unclassified	Marine	Saanich Inlet 34, Vancouver Island, BC, Canada	Saanich Inlet 34, Vancouver Island, BC, Canada	48.6	-123.5								100			20
3300000255	Ga0026131	Gp0052385	Gb0052385	Gs0046785	167905077	368662	no	29087368	Marine microbial communities from expanding oxygen minimum zones in Line P, North Pacific Ocean - sample_F_10_SI03_135	Marine microbial communities from expanding oxygen minimum zones in the northeastern subarctic Pacific Ocean	Environmental	Aquatic	Marine	Oceanic	Photic zone	Marine	Line P, North Pacific Ocean	Line P, North Pacific Ocean	48.35	-123.3								135			0
3300000256	Ga0026429	Gp0052384	Gb0052384	Gs0046785	193892245	429148	no	29087368	Marine microbial communities from expanding oxygen minimum zones in Line P, North Pacific Ocean - ample_F_10_SI03_120	Marine microbial communities from expanding oxygen minimum zones in the northeastern subarctic Pacific Ocean	Environmental	Aquatic	Marine	Oceanic	Photic zone	Marine	Line P, North Pacific Ocean	Line P, North Pacific Ocean	48.35	-123.3								120			0
3300000257	Ga0026309	Gp0052414	Gb0052414	Gs0046785	194512667	519237	no	29087368	Marine microbial communities from expanding oxygen minimum zones in Line P, North Pacific Ocean - sample_F_10_SI03_100	Marine microbial communities from expanding oxygen minimum zones in the northeastern subarctic Pacific Ocean	Environmental	Aquatic	Marine	Oceanic	Photic zone	Marine	Line P, North Pacific Ocean	Line P, North Pacific Ocean	48.35	-123.3								100			0
3300000258	Ga0026134	Gp0052448	Gb0052448	Gs0046785	92615039	236870	no		Marine microbial communities from expanding oxygen minimum zones in Line P, North Pacific Ocean - sample_J_09_P20_1000	Marine microbial communities from expanding oxygen minimum zones in the northeastern subarctic Pacific Ocean	Environmental	Aquatic	Marine	Oceanic	Aphotic zone	Marine	Line P, North Pacific Ocean	Line P, North Pacific Ocean	48.35	-123.3								1000			0
3300000259	Ga0026306	Gp0052371	Gb0052371	Gs0046785	117987648	302454	no		Marine microbial communities from expanding oxygen minimum zones in Line P, North Pacific Ocean - sample_J_08_P26_500	Marine microbial communities from expanding oxygen minimum zones in the northeastern subarctic Pacific Ocean	Environmental	Aquatic	Marine	Oceanic	Aphotic zone	Marine	Line P, North Pacific Ocean	P26, Pacific Ocean	50	-145								500			0
3300000260	Ga0026136	Gp0052403	Gb0052403	Gs0046785	117112345	299546	no		Marine microbial communities from expanding oxygen minimum zones in Line P, North Pacific Ocean - sample_A_09_P20_500	Marine microbial communities from expanding oxygen minimum zones in the northeastern subarctic Pacific Ocean	Environmental	Aquatic	Marine	Oceanic	Aphotic zone	Marine	Line P, North Pacific Ocean	Line P, Station P20, Pacific Ocean	49.5667	-138.667								500			0
3300000261	Ga0026281	Gp0052332	Gb0052332	Gs0046785	100937597	259913	no		Marine microbial communities from expanding oxygen minimum zones in Line P, North Pacific Ocean - sample_A_09_P20_1000	Marine microbial communities from expanding oxygen minimum zones in the northeastern subarctic Pacific Ocean	Environmental	Aquatic	Marine	Oceanic	Aphotic zone	Marine	Line P, North Pacific Ocean	Line P, Starion P20	49.5667	-138.667								1000			0
3300000262	Ga0026274	Gp0052331	Gb0052331	Gs0046785	130918350	281305	no		Marine microbial communities from expanding oxygen minimum zones in Line P, North Pacific Ocean - sample_A_09_P04_1300	Marine microbial communities from expanding oxygen minimum zones in the northeastern subarctic Pacific Ocean	Environmental	Aquatic	Marine	Oceanic	Aphotic zone	Marine	Line P, North Pacific Ocean	Line P, Station P4	48.65	-126.667								1300			0
3300000263	Ga0026413	Gp0052330	Gb0052330	Gs0046785	57375237	146291	no		Marine microbial communities from expanding oxygen minimum zones in Line P, North Pacific Ocean - sample_A_09_P04_1000	Marine microbial communities from expanding oxygen minimum zones in the northeastern subarctic Pacific Ocean	Environmental	Aquatic	Marine	Oceanic	Aphotic zone	Marine	Line P, North Pacific Ocean	Line P, Station P4	48.65	-126.667								1000			0
3300000264	Ga0026278	Gp0052364	Gb0052364	Gs0046785	100368729	259887	no		Marine microbial communities from expanding oxygen minimum zones in Line P, North Pacific Ocean - sample_A_09_P04_500	Marine microbial communities from expanding oxygen minimum zones in the northeastern subarctic Pacific Ocean	Environmental	Aquatic	Marine	Oceanic	Aphotic zone	Marine	Line P, North Pacific Ocean	Line P, Station P4	48.65	-126.667								500			0
3300000265	Ga0026090	Gp0052363	Gb0052363	Gs0046785	161683159	387725	no		Marine microbial communities from expanding oxygen minimum zones in Line P, North Pacific Ocean - sample_A_09_P04_10	Marine microbial communities from expanding oxygen minimum zones in the northeastern subarctic Pacific Ocean	Environmental	Aquatic	Marine	Oceanic	Photic zone	Marine	Line P, North Pacific Ocean	Line P, Station P4	48.65	-126.667								10			0
3300000266	Ga0026001	Gp0052146	Gb0052146	Gs0046785	68022008	164510	no		Marine microbial communities from expanding oxygen minimum zones in Line P, North Pacific Ocean - sample_J_09_P20_500	Marine microbial communities from expanding oxygen minimum zones in the northeastern subarctic Pacific Ocean	Environmental	Aquatic	Marine	Oceanic	Aphotic zone	Marine	Line P, North Pacific Ocean	Pacific Ocean	49.5667	-138.667								500			0
3300000269	Ga0011189	Gp0053776	Gb0053776	Gs0054941	183070581	545416	no		Freshwater ecosystem from Hastings, Minnesota, USA	Lotic microbial communities from Mississippi River at two locations in the state of Minnesota	Environmental	Aquatic	Freshwater	Lotic	Unclassified	Lotic	Sample was obtained in the Mississipi River. Bacteria were isolated via filtering in a lab at the University of Minnesota.	In downtown Hastings	44.7458	-92.8501								0			200
3300000271	Ga0011191	Gp0054084	Gb0054084	Gs0054992	164692310	350699	no	23913425	Photobioreactor incubated ecosystem from Hamburg, Germany	Photobioreactor incubated microbial communities from Hamburg, Germany	Engineered	Biotransformation	Microbial enhanced oil recovery	Unclassified	Unclassified	Photobioreactor incubated	Hamburg, Germany	Hamburg, Germany	53.5605	10.15
3300000312	Ga0026462	Gp0053973	Gb0053973	Gs0063443	61310069	187974	no	25991679	Wetland microbial communities from Twitchell Island in the Sacramento Delta, sample from surface sediment Feb2011 Site B2 Bulk	Wetland microbial communities from Twitchell Island in the Sacramento Delta	Environmental	Aquatic	Marine	Wetlands	Sediment	Wetland	Mo Bio PowerLyzer PowerSoil DNA Isolation Kit	Twitchell Island in the Sacramento/San Joaquin Delta, CA	38.1073	-121.649								0.1		-1.6
3300000313	Ga0026210	Gp0053970	Gb0053970	Gs0063443	291270262	747866	no	25991679	Wetland microbial communities from Twitchell Island in the Sacramento Delta, sample from surface sediment Feb2011 Site B1 Cattail	Wetland microbial communities from Twitchell Island in the Sacramento Delta	Environmental	Aquatic	Marine	Wetlands	Sediment	Wetland	Mo Bio PowerLyzer PowerSoil DNA Isolation Kit	Twitchell Island in the Sacramento/San Joaquin Delta, CA	38.1073	-121.649								1.6
3300000316	Ga0026048	Gp0053971	Gb0053971	Gs0063443	90589564	284068	no	25991679	Wetland microbial communities from Twitchell Island in the Sacramento Delta, sample from surface Sediment Feb2011 Site B2 Cattail	Wetland microbial communities from Twitchell Island in the Sacramento Delta	Environmental	Aquatic	Marine	Wetlands	Sediment	Wetland	Mo Bio PowerLyzer PowerSoil DNA Isolation Kit	Twitchell Island in the Sacramento/San Joaquin Delta, CA	38.1073	-121.649								0.1		-1.6
3300000317	Ga0026147	Gp0053968	Gb0053968	Gs0063443	111737537	334653	no	25991679	Wetland microbial communities from Twitchell Island in the Sacramento Delta, sample from surface sediment Feb2011 Site L2 Tule	Wetland microbial communities from Twitchell Island in the Sacramento Delta	Environmental	Aquatic	Marine	Wetlands	Sediment	Wetland	Mo Bio PowerLyzer PowerSoil DNA Isolation Kit	Twitchell Island in the Sacramento/San Joaquin Delta, CA	38.1068	-121.646								0.1		-1.6
3300000318	Ga0025862	Gp0053972	Gb0053972	Gs0063443	296519018	679305	no	25991679	Wetland microbial communities from Twitchell Island in the Sacramento Delta, sample from surface sediment Feb2011 Site L1 Cattail	Wetland microbial communities from Twitchell Island in the Sacramento Delta	Environmental	Aquatic	Marine	Wetlands	Sediment	Wetland	Mo Bio PowerLyzer PowerSoil DNA Isolation Kit	Twitchell Island in the Sacramento/San Joaquin Delta, CA	38.1068	-121.646								0	0.12
3300000322	Ga0026522	Gp0053608	Gb0053608	Gs0046785	93120578	234472	no		Marine microbial communities from expanding oxygen minimum zones in Line P, North Pacific Ocean - August 2008 P12 1000m	Marine microbial communities from expanding oxygen minimum zones in the northeastern subarctic Pacific Ocean	Environmental	Aquatic	Marine	Oceanic	Aphotic zone	Marine	Line P, North Pacific Ocean	P12, Pacific Ocean	48.97	-130.667								1000			0
3300000323	Ga0026138	Gp0053672	Gb0053672	Gs0046785	131828122	323509	no		Marine microbial communities from expanding oxygen minimum zones in Line P, North Pacific Ocean - August 2009 P20 2000m	Marine microbial communities from expanding oxygen minimum zones in the northeastern subarctic Pacific Ocean	Environmental	Aquatic	Marine	Oceanic	Aphotic zone	Marine	Line P, North Pacific Ocean	P20, Pacific Ocean	49.5667	-138.667								2000			0
3300000324	Ga0026472	Gp0053416	Gb0053416	Gs0046785	174860176	414335	no	29087368	Marine microbial communities from expanding oxygen minimum zones in the Saanich Inlet - 48 08/11/10 100m	Marine microbial communities from expanding oxygen minimum zones in the northeastern subarctic Pacific Ocean	Environmental	Aquatic	Marine	Intertidal zone	Unclassified	Marine	Saanich Inlet 48, Vancouver Island, BC, Canada	Saanich Inlet 48, Vancouver Island, BC, Canada	48.6	-123.5								100			20
3300000325	Ga0026523	Gp0054196	Gb0054196	Gs0046785	194717589	443187	no	29087368	Marine microbial communities from expanding oxygen minimum zones in the Saanich Inlet - 39 11/10/09 100m	Marine microbial communities from expanding oxygen minimum zones in the northeastern subarctic Pacific Ocean	Environmental	Aquatic	Marine	Intertidal zone	Unclassified	Marine	Saanich Inlet 39, Vancouver Island, BC, Canada	Saanich Inlet 39, Vancouver Island, BC, Canada	48.35	-123.29								100			20
3300000327	Ga0011156	Gp0054711	Gb0054711	Gs0072209	8401934	9317	no	23518919	Hydrothermal vent ecosystem from Loihi Seamount, Hawaii, USA	Marine microbial communities from a deep-sea hydrothermal vent at Loihi Seamount, Hawaii	Environmental	Aquatic	Marine	Hydrothermal vents	Microbial mats	Marine	Biomats	Loihi Seamount, Hawaii	18.91	-155.26	8			Halophile		4		1271
3300000333	Ga0026094	Gp0052707	Gb0052707	Gs0067856	250451513	619364	no		Honey bee gut microbial communities from New Haven, Connecticut, USA - Honey Bee colony	European and Africanized bee gut microbial communities from the USDA-ARS Beltsville Bee Research Center	Host-associated	Arthropoda	Digestive system	Gut	Unclassified	Honey bee gut	Honey bee gut	USA: New Haven, Connecticut	41.31	-72.92							Apis mellifera				23
3300000342	Ga0026155	Gp0054462	Gb0054462	Gs0067861	53771850	97492	no	26913020	Ferrous microbial mat communities from One Hundred Spring Plain, Yellowstone National Park, USA - T=74-76	Saline, thermophilic phototrophic and chemotrophic mat microbial communities from various locations in USA and Mexico	Environmental	Aquatic	Non-marine Saline and Alkaline	Unclassified	Unclassified	Ferrous mat	One Hundred Spring Plain, Yellowstone National Park, Wyoming, USA	One Hundred Spring Plain, Yellowstone National Park, Wyoming, USA	44.733	-110.709	3.6					70		2286			2300
3300000347	Ga0026496	Gp0053859	Gb0053859	Gs0067861	152203650	354269	no	29167704	Hot spring microbial communities from Elkhorn Slough, Monterey Bay, USA - CD2A	Saline, thermophilic phototrophic and chemotrophic mat microbial communities from various locations in USA and Mexico	Environmental	Aquatic	Non-marine Saline and Alkaline	Saline	Microbial mats	Hypersaline mat	Elkhorn Slough, Monterey Bay, California, USA	Elkhorn Slough, Monterey Bay, California, USA	36.8219	-121.744											1
3300000350	Ga0026170	Gp0054153	Gb0054153	Gs0063439	318457321	700745	no		Alkaline brine water microbial communities from Lake Bitter, Kulunda Steppe, Russia - 5KL_010_BRINE	Alkaline sediment microbial communities from Soda lakes and Soda Solonchak soils	Environmental	Aquatic	Non-marine Saline and Alkaline	Alkaline	Sediment	Alkaline brine water	lake brine water	Russia: Kulunda Steppe, Lake Bitter	51.4	79.54											580
3300000351	Ga0026139	Gp0054161	Gb0054161	Gs0063439	45604573	70546	no		Alkaline sediment microbial communities from bioreactor in Germany - Reactor TP_S2	Alkaline sediment microbial communities from Soda lakes and Soda Solonchak soils	Environmental	Aquatic	Non-marine Saline and Alkaline	Alkaline	Sediment	Alkaline sediment	bioreactor in Germany	Germany	53.109	8.845											580
3300000352	Ga0026140	Gp0054162	Gb0054162	Gs0063439	57866727	100117	no		Alkaline sediment microbial communities from bioreactor in Germany - TP_S3	Alkaline sediment microbial communities from Soda lakes and Soda Solonchak soils	Environmental	Aquatic	Non-marine Saline and Alkaline	Alkaline	Sediment	Alkaline sediment	bioreactor in Germany	Germany	53.109	8.845											580
3300000353	Ga0026171	Gp0054045	Gb0054045	Gs0067861	178522206	389398	no	29167704	Hot spring microbial communities from Elkhorn Slough, Monterey Bay, USA - MD6A	Saline, thermophilic phototrophic and chemotrophic mat microbial communities from various locations in USA and Mexico	Environmental	Aquatic	Non-marine Saline and Alkaline	Hypersaline	Unclassified	Hypersaline mat	Elkhorn Slough, Monterey Bay, California, USA	Elkhorn Slough, Monterey Bay, California, USA	36.8219	-121.744											1
3300000354	Ga0026141	Gp0054619	Gb0054619	Gs0067861	90602774	206164	no	29167704	Microbialites ecosystem from Elkhorn Slough, Monterey Bay, CA	Saline, thermophilic phototrophic and chemotrophic mat microbial communities from various locations in USA and Mexico	Environmental	Aquatic	Non-marine Saline and Alkaline	Hypersaline	Microbial mats	Hypersaline mat	Elkhorn Slough, Monterey Bay, California, USA	Elkhorn Slough, Monterey Bay, California, USA	36.8219	-121.744											1
3300000355	Ga0026476	Gp0054504	Gb0054504	Gs0067861	62954724	82099	no		Heterotroph microbial communities from Hot Lake, Washington, USA - coculture lab enrichment 2	Saline, thermophilic phototrophic and chemotrophic mat microbial communities from various locations in USA and Mexico	Environmental	Aquatic	Non-marine Saline and Alkaline	Hypersaline	Unclassified	Hypersaline mat enrichment	Pacific Northwest National Laboratory, Washington, USA	Pacific Northwest National Laboratory, Washington, USA	46.3492	-119.281											120
3300000361	Ga0026667	Gp0054155	Gb0054155	Gs0063439	246640645	479001	no		Alkaline brine water microbial communities from Soda crystalizer, Kulunda Steppe, Russia - 6KL_011_BRINE	Alkaline sediment microbial communities from Soda lakes and Soda Solonchak soils	Environmental	Aquatic	Non-marine Saline and Alkaline	Alkaline	Sediment	Alkaline brine water	Soda crystalizer brine water	Russia: Kulunda Steppe	51.64	79.73											580
3300000362	Ga0026672	Gp0054158	Gb0054158	Gs0063439	641318510	1394818	no		Alkaline sediment microbial communities from Cock Soda Lake, Kulunda Steppe, Russia - 1KL_011_SED	Alkaline sediment microbial communities from Soda lakes and Soda Solonchak soils	Environmental	Aquatic	Non-marine Saline and Alkaline	Alkaline	Sediment	Alkaline sediment	lake sediment	Russia: Kulunda Steppe, Cock Lake	52.06	79.09											580
3300000363	Ga0026028	Gp0052523	Gb0052523	Gs0060780	2545560584	6496175	no	30158906	Soil microbial communities from Great Prairies - Iowa, Continuous Corn soil	Soil microbial communities from Great Prairies (Kansas, Wisconsin and Iowa)	Environmental	Terrestrial	Soil	Unclassified	Grasslands	Soil	Iowa, USA	USA: Maryland: Natonal Institute of Health	39.0043	-77.1012								0.1016
3300000364	Ga0026339	Gp0052587	Gb0052587	Gs0060780	3522441772	8508638	no		Soil microbial communities from Great Prairies - Iowa, Native Prairie soil	Soil microbial communities from Great Prairies (Kansas, Wisconsin and Iowa)	Environmental	Terrestrial	Soil	Unclassified	Grasslands	Soil	Iowa, USA	USA: Maryland: Natonal Institute of Health	39.0043	-77.1012	6.2
3300000365	Ga0026663	Gp0054157	Gb0054157	Gs0063439	642499223	1446424	no		Alkaline sediment microbial communities from Lake Tanatar, Kulunda Steppe, Russia - 9KL_010_SED	Alkaline sediment microbial communities from Soda lakes and Soda Solonchak soils	Environmental	Aquatic	Non-marine Saline and Alkaline	Alkaline	Sediment	Alkaline sediment	lake sediment	Russia: Kulunda Steppe, Lake Tanatar	51.39	79.48											580
3300000366	Ga0026664	Gp0054160	Gb0054160	Gs0063439	413268194	969041	no		Alkaline soda soil microbial communities from Kulunda Steppe, Russia - 3KL_010_SOIL	Alkaline sediment microbial communities from Soda lakes and Soda Solonchak soils	Environmental	Aquatic	Non-marine Saline and Alkaline	Alkaline	Sediment	Alkaline sediment	alkaline soda soil	Russia: Kulunda Steppe	52.98	82.1											580
3300000367	Ga0026665	Gp0054159	Gb0054159	Gs0063439	488672021	1166904	no		Alkaline soda soil microbial communities from Kulunda Steppe, Russia - 2KS_010_SOIL	Alkaline sediment microbial communities from Soda lakes and Soda Solonchak soils	Environmental	Aquatic	Non-marine Saline and Alkaline	Alkaline	Sediment	Alkaline sediment	alkaline soda soil	Russia: Kulunda Steppe	52.1	79.14											580
3300000369	Ga0026381	Gp0053723	Gb0053723	Gs0053056	17102308	18170	no		Marine microbial community from Union City, CA, USA - Pond 2C Liquid 3	Environmental microbial communities from Fremont, CA and La Paraguera, Puerto Rico	Environmental	Aquatic	Marine	Unclassified	Unclassified	Enviromental	Eden Landing Ponds, San Francisco, CA, USA	Eden Landing Ponds, San Francisco, CA, USA	37.5688	-122.103								0.11
3300000371	Ga0026666	Gp0053696	Gb0053696	Gs0053056	47212914	125124	no		Marine microbial community from Union City, CA, USA - Pond 1C Liquid 3	Environmental microbial communities from Fremont, CA and La Paraguera, Puerto Rico	Environmental	Aquatic	Marine	Unclassified	Unclassified	Enviromental	Eden Landing Ponds, San Francisco, CA, USA	Eden Landing Ponds, San Francisco, CA, USA	37.5693	-122.103								0.29
3300000374	Ga0026668	Gp0053697	Gb0053697	Gs0053056	214760258	550194	no		Salt pond sediment microbial community from Union City, CA, USA - Pond 1C Sediment 2	Environmental microbial communities from Fremont, CA and La Paraguera, Puerto Rico	Environmental	Aquatic	Non-marine Saline and Alkaline	Saline	Sediment	Salt pond	Eden Landing Ponds, San Francisco, CA, USA	Eden Landing Ponds, San Francisco, CA, USA	37.5691	-122.103								0.3
3300000381	Ga0026679	Gp0053346	Gb0053346	Gs0053056	42856762	93075	no		Salt pond microbial community from Fremont, CA, USA - Pond A23 Liquid 1	Environmental microbial communities from Fremont, CA and La Paraguera, Puerto Rico	Environmental	Aquatic	Non-marine Saline and Alkaline	Saline	Unclassified	Salt pond	Alviso Ponds, San Francisco, CA, USA	Alviso Ponds, San Francisco, CA, USA	37.4754	-121.973								0.09
3300000383	Ga0026682	Gp0053788	Gb0053788	Gs0063625	58951776	100364	no		Microcrystalline cellulose adapted microbial communities from mini bioreactor at UC Davis - Sample JP60#7	Switchgrass adapted compost microbial communities from mini bioreactor at UC Davis	Engineered	Solid waste	Grass	Composting	Bioreactor	Switchgrass adapted compost	University of California, Davis, USA	University of California, Davis, USA	38.546	-121.753
3300000385	Ga0026677	Gp0054271	Gb0054271	Gs0053056	210351197	409868	no		Marine microbial community from Cabo Rojo, Puerto Rico - PR CR 10% Liquid 1	Environmental microbial communities from Fremont, CA and La Paraguera, Puerto Rico	Environmental	Aquatic	Marine	Unclassified	Unclassified	Enviromental	Cabo Rojo, Puerto Rico	Cabo Rojo, Puerto Rico	17.9511	-67.1932								0.05
3300000386	Ga0026675	Gp0053703	Gb0053703	Gs0053056	100432077	247601	no		Salt pond microbial communities from the Eden Landing Ponds, San Francisco, California, USA	Environmental microbial communities from Fremont, CA and La Paraguera, Puerto Rico	Environmental	Aquatic	Non-marine Saline and Alkaline	Saline	Unclassified	Salt pond	Eden Landing Ponds, San Francisco, CA, USA	Eden Landing Ponds, San Francisco, CA, USA	37.5691	-122.103								0.67
3300000389	Ga0011440	Gp0054542	Gb0054542	Gs0074055	19482316	43619	no	22699508	Coral reef ecosystem from Palm Island, Great Barrier Reef, Australia	Porifera Rhopaloeides odorabile microbial communities from Palm Island, Great Barrier Reef	Environmental	Aquatic	Marine	Intertidal zone	Coral reef	Porifera Rhopaloeides odorabile	Palm Island, Great Barrier Reef, Australia	Palm Island, Great Barrier Reef, Australia	-18.68	146.58								8			0
3300000392	Ga0011448	Gp0054544	Gb0054544	Gs0074055	20555004	48166	no	22699508	Rhopaloeides odorabile ecosystem from Palm Island, Great Barrier Reef, Australia - Rhopaloeides odorabile metagenome replicate 3	Porifera Rhopaloeides odorabile microbial communities from Palm Island, Great Barrier Reef	Host-associated	Porifera	Unclassified	Unclassified	Unclassified	Porifera Rhopaloeides odorabile	Palm Island, Great Barrier Reef, Australia	Palm Island, Great Barrier Reef, Australia	-18.68	146.58							Rhopaloeides odorabile	8			0
3300000394	Ga0026680	Gp0054425	Gb0054425	Gs0067861	54905536	73757	no		Heterotroph microbial communities from Hot Lake, Washington, USA - coculture lab enrichment 1	Saline, thermophilic phototrophic and chemotrophic mat microbial communities from various locations in USA and Mexico	Environmental	Aquatic	Non-marine Saline and Alkaline	Hypersaline	Unclassified	Hypersaline mat enrichment	Pacific Northwest National Laboratory, Washington, USA	Pacific Northwest National Laboratory, Washington, USA	46.3492	-119.281											120
3300000396	Ga0026678	Gp0052674	Gb0052674	Gs0051396	1006284	3755	no		Amended soil microbial communities from Kansas Great Prairies, USA - acetate and BrdU F2.3 B, extraction BrdU only, no abundance	Soil microbial communities from Kansas Great Prairie, USA, amended with BrdU	Environmental	Terrestrial	Soil	Loam	Grasslands	Soil	Kanza Prairie, Kansas, USA	USA: Maryland: Natonal Institute of Health	39.0043	-77.1012
3300000400	Ga0011438	Gp0054543	Gb0054543	Gs0074055	48887561	108812	no	22699508	Rhopaloeides odorabile ecosystem from Palm Island, Great Barrier Reef, Australia - Rhopaloeides odorabile metagenome replicate 1	Porifera Rhopaloeides odorabile microbial communities from Palm Island, Great Barrier Reef	Host-associated	Porifera	Unclassified	Unclassified	Unclassified	Porifera Rhopaloeides odorabile	Palm Island, Great Barrier Reef, Australia	Palm Island, Great Barrier Reef, Australia	-18.68	146.58							Rhopaloeides odorabile	8			0
3300000401	Ga0026670	Gp0053666	Gb0053666	Gs0053056	92453987	234083	no		Bioluminescent Bay community from La Parguera, Puerto Rico - BB Mangrove B Liquid	Environmental microbial communities from Fremont, CA and La Paraguera, Puerto Rico	Environmental	Aquatic	Non-marine Saline and Alkaline	Unclassified	Unclassified	Bioluminescent Bay	Bioluminescent Bay, La Paraguera, Puerto Rico	Bioluminescent Bay, La Paraguera, Puerto Rico	17.9667	-67								0.39
3300000403	Ga0026681	Gp0054272	Gb0054272	Gs0053056	898328	2770	no		Marine sediment microbial community from La Parguera, Puerto Rico - PR Tt Sediment 2	Environmental microbial communities from Fremont, CA and La Paraguera, Puerto Rico	Environmental	Aquatic	Marine	Unclassified	Unclassified	Enviromental	Bioluminescent Bay, La Paraguera, Puerto Rico	Bioluminescent Bay, La Paraguera, Puerto Rico	17.9673	-67.0188								0.72
3300000405	Ga0026671	Gp0053633	Gb0053633	Gs0067859	168052752	452833	no		Hypersaline microbial communities from Lake Vida, Antarctica - sample: Brine Hole Two 0.1-0.2 micron	Hypersaline microbial communities from Lake Vida, Antarctica	Environmental	Aquatic	Non-marine Saline and Alkaline	Hypersaline	Unclassified	Hypersaline	Lake Vida, Antarctica	Lake Vida, Antarctica	-77.3886	161.931
3300000408	Ga0009255	Gp0054483	Gb0054483	Gs0047444	18846681	25476	no	23889694	Petrochemical wastewater ecosystem from Bowden, Alberta, Canada	Hydrocarbon resource environments microbial communities from Canada and USA	Engineered	Lab enrichment	Defined media	Anaerobic media	Unclassified	Hydrocarbon resource environments	Bowden, Alberta, Canada	Bowden, Alberta, Canada	51.974	-113.805
3300000409	Ga0026676	Gp0053724	Gb0053724	Gs0053056	24779847	77851	no		Marine sediment microbial community from Union City, CA, USA - Pond 2C Sediment 1	Environmental microbial communities from Fremont, CA and La Paraguera, Puerto Rico	Environmental	Aquatic	Marine	Unclassified	Unclassified	Enviromental	Eden Landing Ponds, San Francisco, CA, USA	Eden Landing Ponds, San Francisco, CA, USA	37.5692	-122.102								0.13
3300000412	Ga0026683	Gp0054269	Gb0054269	Gs0053056	56932073	124618	no		Salt pond microbial community from Fremont, CA, USA - Pond A23 Liquid 3	Environmental microbial communities from Fremont, CA and La Paraguera, Puerto Rico	Environmental	Aquatic	Non-marine Saline and Alkaline	Saline	Unclassified	Salt pond	Alviso Ponds, San Francisco, CA, USA	Alviso Ponds, San Francisco, CA, USA	37.4725	-121.973								0.08
3300000418	Ga0026674	Gp0053855	Gb0053855	Gs0053056	194495031	424469	no		Marine microbial community from Union City, CA, USA - Pond 2C Liquid 1	Environmental microbial communities from Fremont, CA and La Paraguera, Puerto Rico	Environmental	Aquatic	Marine	Unclassified	Unclassified	Enviromental	Eden Landing Ponds, San Francisco, CA, USA	Eden Landing Ponds, San Francisco, CA, USA	37.5692	-122.102								0.13
3300000422	Ga0026669	Gp0053857	Gb0053857	Gs0053056	71866427	188469	no		Bioluminescent Bay sediment microbial community from La Parguera, Puerto Rico - BB Mangrove A Sediment	Environmental microbial communities from Fremont, CA and La Paraguera, Puerto Rico	Environmental	Aquatic	Non-marine Saline and Alkaline	Saline	Sediment	Bioluminescent Bay	Bioluminescent Bay, La Paraguera, Puerto Rico	Bioluminescent Bay, La Paraguera, Puerto Rico	17.9667	-67								0.39
3300000425	Ga0026461	Gp0053722	Gb0053722	Gs0053056	131906500	297522	no		Marine microbial community from Union City, CA, USA - Pond 2C Liquid 2	Environmental microbial communities from Fremont, CA and La Paraguera, Puerto Rico	Environmental	Aquatic	Marine	Unclassified	Unclassified	Enviromental	Eden Landing Ponds, San Francisco, CA, USA	Eden Landing Ponds, San Francisco, CA, USA	37.569	-122.102								0.11
3300000426	Ga0026743	Gp0053721	Gb0053721	Gs0053056	90642744	224856	no		Marine sediment microbial community from Union City, CA, USA - Pond 1C Sediment 3	Environmental microbial communities from Fremont, CA and La Paraguera, Puerto Rico	Environmental	Aquatic	Marine	Unclassified	Unclassified	Enviromental	Eden Landing Ponds, San Francisco, CA, USA	Eden Landing Ponds, San Francisco, CA, USA	37.5691	-122.103								0.29
3300000427	Ga0026741	Gp0054242	Gb0054242	Gs0053056	65780205	180395	no		Salt pond microbial community from Union City, CA, USA - Pond 1C Liquid 2	Environmental microbial communities from Fremont, CA and La Paraguera, Puerto Rico	Environmental	Aquatic	Non-marine Saline and Alkaline	Saline	Unclassified	Salt pond	Eden Landing Ponds, San Francisco, CA, USA	Eden Landing Ponds, San Francisco, CA, USA	37.5693	-122.103
3300000436	Ga0026252	Gp0052360	Gb0052360	Gs0063445	81013524	128691	no	25926821	Soil microbial communities from Colorado Plateau, Greene Butte sample - Light Crust, Colorado Plateau, Green Butte	Soil microbial communities from four geographically distinct crusts in the Colorado Plateau and Sonoran desert	Environmental	Terrestrial	Soil	Sand	Desert	Soil	DNA isolation method: MoBio Ultraclean Mega Soil DNA Extraction Kit, RNase treatment with CI/alcohol ppn	Moab, Utah	38.715	-109.693											1340
3300000444	Ga0026742	Gp0053856	Gb0053856	Gs0053056	10852089	26822	no		Marine sediment microbial community from La Parguera, Puerto Rico - PR Tt Sediment 1	Environmental microbial communities from Fremont, CA and La Paraguera, Puerto Rico	Environmental	Aquatic	Marine	Intertidal zone	Unclassified	Enviromental	Bioluminescent Bay, La Parguera, Puerto Rico	Bioluminescent Bay, La Parguera, Puerto Rico	17.9675	-67.0188								0.82
3300000447	Ga0026744	Gp0054163	Gb0054163	Gs0063439	49322233	72801	no		Alkaline sediment microbial communities from bioreactor in Netherlands - Reactor TP_S13sol	Alkaline sediment microbial communities from Soda lakes and Soda Solonchak soils	Environmental	Aquatic	Non-marine Saline and Alkaline	Alkaline	Sediment	Alkaline sediment	bioreactor in Netherlands	Netherlands	52.002	4.371											580
3300000457	Ga0011537	Gp0055249	Gb0055249	Gs0075640	4013635	4023	no		Halophilic bacterium cultivated from rock salt, sample 2	Enriched halophilic microbial communities from rock salt Saint-Guen, France	Environmental	Aquatic	Marine	Intertidal zone	Sediment	Enriche halophilic	fleur de sel rock salt	Saint-Guen, France	48.202	-2.93264											160
3300000458	Ga0011538	Gp0055248	Gb0055248	Gs0075640	1100691	2610	no		Halophilic archaeon cultivated from rock salt, sample 1	Enriched halophilic microbial communities from rock salt Saint-Guen, France	Environmental	Aquatic	Marine	Intertidal zone	Unclassified	Enriche halophilic	fleur de sel rock salt	Saint-Guen, France	48.202	-2.93264											160
3300000463	Ga0026805	Gp0053345	Gb0053345	Gs0053056	38427200	111900	no		Marine sediment microbial community from Union City, CA, USA - Pond 2C Sediment 3	Environmental microbial communities from Fremont, CA and La Paraguera, Puerto Rico	Environmental	Aquatic	Marine	Oceanic	Oil-contaminated sediment	Enviromental	Eden Landing Ponds, San Francisco, CA, USA	Eden Landing Ponds, San Francisco, CA, USA	37.5688	-122.103								0.11
3300000470	Ga0011585	Gp0055224	Gb0055224	Gs0075607	55293564	91037	no		Microbial Communities from Little Sippewissett Salt Marsh, Woods Hole, MA that are anoxygenic and photosynthetic, Photosynthetic Consortia grown using light of 590nm sample 1	Salt marsh microbial communities from Little Sippewissett, Woods Hole, MA that are anoxygenic and photosynthetic	Environmental	Aquatic	Marine	Intertidal zone	Salt marsh	Salt Marsh	Littoral region of Little Sippewissett Salt Marsh, 1 foot depth	Little Sippewissett Salt Marsh, Woods Hole, MA	41.5759	-70.6358											1
3300000476	Ga0011579	Gp0054480	Gb0054480	Gs0073241	19180390	39032	no	27941956	Compost ecosystem from Sao Paulo Zoo, Brazil -ZC3D78	Compost microbial communities from Sao Paulo Zoo, Brazil	Engineered	Solid waste	Zoo waste	Composting	Unclassified	Compost	Sao Paulo Zoo Park	Sao Paulo Zoo Park	-23.6511	-46.6207
3300000477	Ga0026747	Gp0053562	Gb0053562	Gs0063439	312269109	692367	no		Alkaline sediment microbial communities from Lake Bitter, Kulunda Steppe, Russia - 5KL_010_SED	Alkaline sediment microbial communities from Soda lakes and Soda Solonchak soils	Environmental	Aquatic	Non-marine Saline and Alkaline	Alkaline	Sediment	Alkaline sediment	lake sediment	Russia: Kulunda Steppe, Lake Bitter	51.4	79.54											580
3300000483	Ga0011570	Gp0054479	Gb0054479	Gs0073241	16023538	28427	no	27941956	Compost ecosystem from Sao Paulo Zoo, Brazil -ZC3D30	Compost microbial communities from Sao Paulo Zoo, Brazil	Engineered	Solid waste	Zoo waste	Composting	Unclassified	Compost	Sao Paulo Zoo Park	Sao Paulo Zoo Park	-23.6511	-46.6207
3300000489	Ga0011586	Gp0054316	Gb0054316	Gs0073241	20493222	36883	no	27941956	Compost ecosystem from Sao Paulo Zoo, Brazil -ZC3D64	Compost microbial communities from Sao Paulo Zoo, Brazil	Engineered	Solid waste	Zoo waste	Composting	Unclassified	Compost	Sao Paulo Zoo Park	Sao Paulo Zoo Park	-23.6511	-46.6207
3300000496	Ga0011580	Gp0054458	Gb0054458	Gs0074289	32285121	59770	no		Lentic microbial communities from Wellesley MA, that are anoxygenic and photosynthetic, sample Photosynthetic Consortia 720nm	Lentic microbial communities from Lake Waban, Wellesley MA, that are anoxygenic and photosynthetic	Environmental	Aquatic	Freshwater	Lentic	Littoral zone	Lentic	Littoral region of Lake Waban, 1 foot depth	Lake Waban, Wellesley MA	42.2876	-71.3012								0.3			30
3300000497	Ga0011572	Gp0055180	Gb0055180	Gs0074289	39148893	76567	no		Lentic microbial communities from Lake Waban, Wellesley MA, that are anoxygenic and photosynthetic, photosynthetic consortia incandescent light	Lentic microbial communities from Lake Waban, Wellesley MA, that are anoxygenic and photosynthetic	Environmental	Aquatic	Freshwater	Lentic	Littoral zone	Lentic	Littoral region of Lake Waban, 1 foot depth	Lake Waban, Wellesley MA	42.2876	-71.3012								0.3			30
3300000499	Ga0011576	Gp0055184	Gb0055184	Gs0075607	55916564	117246	no		Microbial Communities from Little Sippewissett Salt Marsh, Woods Hole, MA that are anoxygenic and photosynthetic, Marine photosynthetic community that grows at 940nm with malate	Salt marsh microbial communities from Little Sippewissett, Woods Hole, MA that are anoxygenic and photosynthetic	Environmental	Aquatic	Marine	Intertidal zone	Salt marsh	Salt Marsh	Littoral region of Little Sippewissett Salt Marsh, 1 foot depth	Little Sippewissett Salt Marsh, Woods Hole, MA	41.5759	-70.6358											1
3300000500	Ga0011587	Gp0055181	Gb0055181	Gs0075607	70281472	142537	no		Microbial Communities from Little Sippewissett Salt Marsh, Woods Hole, MA that are anoxygenic and photosynthetic, sample photosynthetic consortia 740nm	Salt marsh microbial communities from Little Sippewissett, Woods Hole, MA that are anoxygenic and photosynthetic	Environmental	Aquatic	Marine	Intertidal zone	Salt marsh	Salt Marsh	Littoral region of Little Sippewissett Salt Marsh, 1 foot depth	Little Sippewissett Salt Marsh, Woods Hole, MA	41.5759	-70.6358											1
3300000501	Ga0011577	Gp0055226	Gb0055226	Gs0047444	16836501	28729	no	23889694	Petrochemical ecosystem from Medicine Hat, Alberta Canada	Hydrocarbon resource environments microbial communities from Canada and USA	Engineered	Wastewater	Industrial wastewater	Petrochemical	Unclassified	Hydrocarbon resource environments	Medicine Hat, Alberta Canada	Medicine Hat, Alberta Canada	50.0333	-110.667	7.2					30		800
3300000502	Ga0011581	Gp0055225	Gb0055225	Gs0075607	77135858	146661	no		Microbial Communities from Little Sippewissett Salt Marsh, Woods Hole, MA that are anoxygenic and photosynthetic, Photosynthetic Consortia grown using light of 590nm sample 2	Salt marsh microbial communities from Little Sippewissett, Woods Hole, MA that are anoxygenic and photosynthetic	Environmental	Aquatic	Marine	Intertidal zone	Salt marsh	Salt Marsh	Littoral region of Little Sippewissett Salt Marsh, 1 foot depth	Little Sippewissett Salt Marsh, Woods Hole, MA	41.5759	-70.6358											1
3300000503	Ga0011555	Gp0055183	Gb0055183	Gs0075607	81212271	161897	no		Microbial Communities from Little Sippewissett Salt Marsh, Woods Hole, MA that are anoxygenic and photosynthetic, Photosynthetic Consortia grown using light of 750nm	Salt marsh microbial communities from Little Sippewissett, Woods Hole, MA that are anoxygenic and photosynthetic	Environmental	Aquatic	Marine	Intertidal zone	Salt marsh	Salt Marsh	Littoral region of Little Sippewissett Salt Marsh, 1 foot depth	Little Sippewissett Salt Marsh, Woods Hole, MA	41.5759	-70.6358											1
3300000504	Ga0011556	Gp0055182	Gb0055182	Gs0075607	84361702	163520	no		Microbial Communities from Little Sippewissett Salt Marsh, Woods Hole, MA that are anoxygenic and photosynthetic, Marine photosynthetic community that grows at 940nm	Salt marsh microbial communities from Little Sippewissett, Woods Hole, MA that are anoxygenic and photosynthetic	Environmental	Aquatic	Marine	Intertidal zone	Salt marsh	Salt Marsh	Littoral region of Little Sippewissett Salt Marsh, 1 foot depth	Little Sippewissett Salt Marsh, Woods Hole, MA	41.5759	-70.6358											1
3300000505	Ga0011583	Gp0054315	Gb0054315	Gs0073241	12921476	21790	no	27941956	Compost ecosystem from Sao Paulo Zoo, Brazil -ZC3D1	Compost microbial communities from Sao Paulo Zoo, Brazil	Engineered	Solid waste	Zoo waste	Composting	Unclassified	Compost	Sao Paulo Zoo Park	Sao Paulo Zoo Park	-23.6511	-46.6207
3300000507	Ga0011578	Gp0054550	Gb0054550	Gs0047444	28712273	40166	no	23889694	Coal-degrading lab enrichment microbial communities from Bowden, Alberta, Canada- QSAFCN5	Hydrocarbon resource environments microbial communities from Canada and USA	Engineered	Wastewater	Industrial wastewater	Petrochemical	Unclassified	Hydrocarbon resource environments	Bowden, Alberta, Canada	Bowden, Alberta, Canada	51.974	-113.805						30		324
3300000514	Ga0011589	Gp0054481	Gb0054481	Gs0073241	18198123	33515	no	27941956	Compost microbial communities from Sao Paulo Zoo, Brazil - ZC3D99	Compost microbial communities from Sao Paulo Zoo, Brazil	Engineered	Solid waste	Zoo waste	Composting	Unclassified	Compost	Sao Paulo Zoo Park	Sao Paulo Zoo Park	-23.6511	-46.6207
3300000517	Ga0026755	Gp0053373	Gb0053373	Gs0053056	120470807	242233	no		Marine microbial community from Cabo Rojo, Puerto Rico - PR CR 10% Liquid 3	Environmental microbial communities from Fremont, CA and La Paraguera, Puerto Rico	Environmental	Aquatic	Marine	Unclassified	Unclassified	Enviromental	Cabo Rojo, Puerto Rico	Cabo Rojo, Puerto Rico	17.9506	-67.1934								0.05
3300000519	Ga0026756	Gp0054041	Gb0054041	Gs0051396	71016757	182892	no		Amended soil microbial communities from Kansas Great Prairies, USA - acetate and BrdU F2.1B	Soil microbial communities from Kansas Great Prairie, USA, amended with BrdU	Environmental	Terrestrial	Soil	Loam	Grasslands	Soil	Kanza Prairie, Kansas, USA	Kanza Prairie, Kansas, USA	39.101	-96.6083
3300000520	Ga0026359	Gp0053720	Gb0053720	Gs0063444	2370415	2466	no	26744812, 30581671, 30674644	Freshwater microbial communities from Trout Bog Lake, WI - 28JUN2007 epilimnion	Freshwater microbial communities from Lake Mendota and Trout Bog Lake, Wisconsin, USA	Environmental	Aquatic	Freshwater	Lentic	Epilimnion	Freshwater	Trout Bog, Vilas County, Wisconsin, USA	Trout Bog, Vilas County, Wisconsin, USA	46.041	-89.686
3300000526	Ga0026764	Gp0054245	Gb0054245	Gs0053056	56340557	121526	no		Salt pond microbial community from Fremont, CA, USA - Pond A23 Liquid 2	Environmental microbial communities from Fremont, CA and La Paraguera, Puerto Rico	Environmental	Aquatic	Non-marine Saline and Alkaline	Saline	Unclassified	Salt pond	Alviso Ponds, San Francisco, CA, USA	Alviso Ponds, San Francisco, CA, USA	37.4741	-121.973								0.075
3300000558	Ga0010867	Gp0053789	Gb0053789	Gs0047444	1148076561	3021632	no	23889694	Petrochemical wastewater ecosystem from Syncrude, Ft. McMurray, Alberta, Canada	Hydrocarbon resource environments microbial communities from Canada and USA	Engineered	Wastewater	Industrial wastewater	Petrochemical	Unclassified	Hydrocarbon resource environments	Syncrude, Ft. McMurray, Alberta	Syncrude, Ft. McMurray, Alberta	57.02	-111.55
3300000563	Ga0026745	Gp0054156	Gb0054156	Gs0063439	1014733126	2206504	no		Alkaline sediment microbial communities from Cock Soda Lake, Kulunda Steppe, Russia - 3KL_010_SED	Alkaline sediment microbial communities from Soda lakes and Soda Solonchak soils	Environmental	Aquatic	Non-marine Saline and Alkaline	Alkaline	Sediment	Alkaline sediment	lake sediment	Russia: Kulunda Steppe, Cock Lake	52.06	79.09											580
3300000564	Ga0026729	Gp0054426	Gb0054426	Gs0051396	66568642	214837	no		Amended soil microbial communities from Kansas Great Prairies, USA - BrdU F1.2B	Soil microbial communities from Kansas Great Prairie, USA, amended with BrdU	Environmental	Terrestrial	Soil	Loam	Grasslands	Soil	Kanza Prairie, Kansas, USA	Kanza Prairie, Kansas, USA	39.101	-96.6083
3300000568	Ga0011268	Gp0052798	Gb0052798	Gs0047444	646672477	1513645	no	23889694	Tailings pond microbial communities from Northern Alberta -Short chain hydrocarbon degrading methanogenic enrichment culture SCADC:	Hydrocarbon resource environments microbial communities from Canada and USA	Engineered	Wastewater	Industrial wastewater	Petrochemical	Unclassified	Hydrocarbon resource environments	Northern Alberta, Canada	USA: Maryland: Natonal Institute of Health	39.0043	-77.1012	7.26					28
3300000575	Ga0026730	Gp0054152	Gb0054152	Gs0063439	551273204	1241114	no		Alkaline brine water microbial communities from Picturesque Lake, Kulunda Steppe, Russia - 4KL_010_BRINE	Alkaline sediment microbial communities from Soda lakes and Soda Solonchak soils	Environmental	Aquatic	Non-marine Saline and Alkaline	Alkaline	Sediment	Alkaline brine water	lake brine water	Russia: Kulunda Steppe, Picturesque Lake	51.43	79.52											580
3300000576	Ga0026746	Gp0054154	Gb0054154	Gs0063439	418364148	886079	no		Alkaline brine water microbial communities from Lake Tanatar, Kulunda Steppe, Russia - 7KL_010_BRINE	Alkaline sediment microbial communities from Soda lakes and Soda Solonchak soils	Environmental	Aquatic	Non-marine Saline and Alkaline	Alkaline	Sediment	Alkaline brine water	lake brine water	Russia: Kulunda Steppe, Lake Tanatar	51.37	79.5											580
3300000579	Ga0026452	Gp0053661	Gb0053661	Gs0067860	198863308	572460	no	30083144	Forest soil microbial communities from Amazon forest - Pasture72 2010 replicate I A01	Forest soil microbial communities from Amazon Forest, Brazil	Environmental	Terrestrial	Soil	Unclassified	Forest Soil	Forest soil	Amazon forest, Fazenda Nova Vida, City of Ariquemes, State of Rondonia, Brazil	Amazon forest, Fazenda Nova Vida, City of Ariquemes, State of Rondonia, Brazil	-10.1717	-62.7875
3300000580	Ga0026100	Gp0053635	Gb0053635	Gs0067860	155587673	419065	no	30083144	Forest soil microbial communities from Amazon forest - 2010 replicate II A01	Forest soil microbial communities from Amazon Forest, Brazil	Environmental	Terrestrial	Soil	Unclassified	Forest Soil	Forest soil	Amazon forest, Fazenda Nova Vida, City of Ariquemes, State of Rondonia, Brazil	Amazon forest, Fazenda Nova Vida, City of Ariquemes, State of Rondonia, Brazil	-10.1717	-62.7875
3300000584	Ga0011633	Gp0054950	Gb0054950	Gs0047444	2155597	3734	no	23889694	Coal bed microbial communities from San Jean Basin, New Mexico, USA - CG13	Hydrocarbon resource environments microbial communities from Canada and USA	Engineered	Wastewater	Industrial wastewater	Petrochemical	Unclassified	Hydrocarbon resource environments	San Juan Basin, New Mexico, USA	San Juan Basin, New Mexico, USA	37	-108	7.88					28.7
3300000586	Ga0011309	Gp0055154	Gb0055154	Gs0047444	6638892	10839	no	23889694	Coal bed microbial communities from San Jean Basin, New Mexico, USA - production water: CG7:	Hydrocarbon resource environments microbial communities from Canada and USA	Engineered	Wastewater	Industrial wastewater	Petrochemical	Unclassified	Hydrocarbon resource environments	San Juan Basin, New Mexico, USA	San Juan Basin, New Mexico, USA	37	-108	7.74					32.4
3300000589	Ga0011527	Gp0055155	Gb0055155	Gs0047444	4731096	8390	no	23889694	Coal bed microbial communities from San Jean Basin, New Mexico, USA - CG8	Hydrocarbon resource environments microbial communities from Canada and USA	Engineered	Wastewater	Industrial wastewater	Petrochemical	Unclassified	Hydrocarbon resource environments	San Juan Basin, New Mexico, USA	San Juan Basin, New Mexico, USA	37	-108	7.05					31
3300000594	Ga0009304	Gp0055185	Gb0055185	Gs0047444	2121302	4128	no	23889694	Coal bed microbial communities from San Jean Basin, New Mexico, USA - CG19	Hydrocarbon resource environments microbial communities from Canada and USA	Engineered	Wastewater	Industrial wastewater	Petrochemical	Unclassified	Hydrocarbon resource environments	San Juan Basin, New Mexico, USA	San Juan Basin, New Mexico, USA	37	-108	7.07					32.6
3300000596	Ga0026737	Gp0054717	Gb0054717	Gs0051396	118917357	353727	no		Amended soil microbial communities from Kansas Great Prairies, USA - Total DNA no BrdU F1.4TC	Soil microbial communities from Kansas Great Prairie, USA, amended with BrdU	Environmental	Terrestrial	Soil	Loam	Grasslands	Soil	Kanza Prairie, Kansas, USA	Kanza Prairie, Kansas, USA	39.101	-96.6083
3300000597	Ga0026798	Gp0053637	Gb0053637	Gs0067860	321952212	768309	no	30083144	Forest soil microbial communities from Amazon forest - 2010 replicate II A1	Forest soil microbial communities from Amazon Forest, Brazil	Environmental	Terrestrial	Soil	Unclassified	Forest Soil	Forest soil	Amazon forest, Fazenda Nova Vida, City of Ariquemes, State of Rondonia, Brazil	Amazon forest, Fazenda Nova Vida, City of Ariquemes, State of Rondonia, Brazil	-10.1717	-62.7875
3300000650	Ga0026784	Gp0053662	Gb0053662	Gs0067860	72355858	228780	no	30083144	Forest soil microbial communities from Amazon forest - Pasture72 2010 replicate I A1	Forest soil microbial communities from Amazon Forest, Brazil	Environmental	Terrestrial	Soil	Unclassified	Forest Soil	Forest soil	Amazon forest, Fazenda Nova Vida, City of Ariquemes, State of Rondonia, Brazil	Amazon forest, Fazenda Nova Vida, City of Ariquemes, State of Rondonia, Brazil	-10.1717	-62.7875
3300000651	Ga0026832	Gp0053663	Gb0053663	Gs0067860	155914064	453690	no	30083144	Forest soil microbial communities from Amazon forest - Pasture72 2010 replicate I A10	Forest soil microbial communities from Amazon Forest, Brazil	Environmental	Terrestrial	Soil	Unclassified	Forest Soil	Forest soil	Amazon forest, Fazenda Nova Vida, City of Ariquemes, State of Rondonia, Brazil	Amazon forest, Fazenda Nova Vida, City of Ariquemes, State of Rondonia, Brazil	-10.1717	-62.7875
3300000652	Ga0026785	Gp0053784	Gb0053784	Gs0046726	72903435	220291	no	22859206	Arabidopsis rhizosphere microbial communities from the University of North Carolina - sample from Col-0 young rhizosphere DNA	Arabidopsis rhizosphere microbial communities from the University of North Carolina	Host-associated	Plants	Rhizoplane	Epiphytes	Unclassified	Arabidopsis rhizosphere	Arabidopsis rhizosphere from growth chamber and greenhouse at University of North Carolina, USA	University of North Carolina, USA	35.9	-79.05							Arabidopsis thaliana
3300000655	Ga0026787	Gp0053791	Gb0053791	Gs0067860	217059300	598165	no	30083144	Forest soil microbial communities from Amazon forest - 2010 replicate II A100	Forest soil microbial communities from Amazon Forest, Brazil	Environmental	Terrestrial	Soil	Unclassified	Forest Soil	Forest soil	Amazon forest, Fazenda Nova Vida, City of Ariquemes, State of Rondonia, Brazil	Amazon forest, Fazenda Nova Vida, City of Ariquemes, State of Rondonia, Brazil	-10.1717	-62.7875
3300000709	Ga0026033	Gp0052673	Gb0052673	Gs0051396	84550804	270522	no		Amended soil microbial communities from Kansas Great Prairies, USA - Total DNA F1.4 TB amended with BrdU and acetate no abondance	Soil microbial communities from Kansas Great Prairie, USA, amended with BrdU	Environmental	Terrestrial	Soil	Loam	Grasslands	Soil	Kanza Prairie, Kansas, USA	USA: Maryland: Natonal Institute of Health	39.0043	-77.1012
3300000754	Ga0026796	Gp0053800	Gb0053800	Gs0051396	30174236	99902	no		Amended soil microbial communities from Kansas Great Prairies, USA - acetate Total DNA F2.4TB	Soil microbial communities from Kansas Great Prairie, USA, amended with BrdU	Environmental	Terrestrial	Soil	Loam	Grasslands	Soil	Kanza Prairie, Kansas, USA	Kanza Prairie, Kansas, USA	39.101	-96.6083
3300000792	Ga0026825	Gp0053899	Gb0053899	Gs0063447	435329878	1121357	no		Marine microbial communities from chronically polluted sediments in the Baltic Sea - site KBA sample SWE 02_21m	Marine microbial communities from chronically polluted sediments in four geographic locations	Environmental	Aquatic	Marine	Intertidal zone	Sediment	Marine	KBA site, Vaertahamnen, Baltic Sea, Sweden	KBA site, Vaertahamnen, Baltic Sea, Sweden	59.3633	18.1192						11.2		21
3300000793	Ga0026783	Gp0054058	Gb0054058	Gs0067860	297027237	799655	no	30083144	Forest soil microbial communities from Amazon forest - 2010 replicate II A001	Forest soil microbial communities from Amazon Forest, Brazil	Environmental	Terrestrial	Soil	Unclassified	Forest Soil	Forest soil	Amazon forest, Fazenda Nova Vida, City of Ariquemes, State of Rondonia, Brazil	Amazon forest, Fazenda Nova Vida, City of Ariquemes, State of Rondonia, Brazil	-10.1717	-62.7875
3300000816	Ga0026826	Gp0053636	Gb0053636	Gs0067860	67531173	175204	no	30083144	Forest soil microbial communities from Amazon forest - 2010 replicate II A10	Forest soil microbial communities from Amazon Forest, Brazil	Environmental	Terrestrial	Soil	Unclassified	Forest Soil	Forest soil	Amazon forest, Fazenda Nova Vida, City of Ariquemes, State of Rondonia, Brazil	Amazon forest, Fazenda Nova Vida, City of Ariquemes, State of Rondonia, Brazil	-10.1717	-62.7875
3300000823	Ga0024973	Gp0054261	Gb0054261	Gs0063444	2903509	2878	no	26744812, 30581671, 30674644	Freshwater microbial communities from Trout Bog Lake, WI - 28MAY2007 hypolimnion	Freshwater microbial communities from Lake Mendota and Trout Bog Lake, Wisconsin, USA	Environmental	Aquatic	Freshwater	Lentic	Hypolimnion	Freshwater	Trout Bog, Vilas County, Wisconsin, USA	Trout Bog, Vilas County, Wisconsin, USA	46.041	-89.686
3300000824	Ga0011319	Gp0053343	Gb0053343	Gs0045205	6740218	12825	no		Subaerial biofilm microbial communities from sulfidic caves, Italy, that are extremely acidic - Ramo Sulfureo RS9	Subaerial biofilm microbial communities from sulfidic caves, Italy, that are extremely acidic	Environmental	Terrestrial	Rock-dwelling (subaerial biofilms)	Unclassified	Unclassified	Subaerial biofilm	Frasassi cave system, Italy	Frasassi cave system, Italy	43.3984	12.9621
3300000825	Ga0011317	Gp0053344	Gb0053344	Gs0045205	8590020	17561	no		Subaerial biofilm microbial communities from sulfidic caves, Italy, that are extremely acidic - Acquasanta AS5	Subaerial biofilm microbial communities from sulfidic caves, Italy, that are extremely acidic	Environmental	Terrestrial	Rock-dwelling (subaerial biofilms)	Unclassified	Unclassified	Subaerial biofilm	Acquasanta Cave System, Italy	Grotta Nuova di Rio Garrafo, near Acquasanta Terme, Italy	42.755	13.4111
3300000826	Ga0011707	Gp0055194	Gb0055194	Gs0084172	114252819	173949	no		Compost ecosystem from Hangzhou, China	Compost microbial communities from Hongzhou City, China	Engineered	Solid waste	Grass	Composting	Unclassified	Compost	Hongzhou city, China	866 Yuhangtang Road, Hangzhou 310058, China	30.2959	120.102
3300000837	Ga0026819	Gp0053664	Gb0053664	Gs0067860	148610418	396511	no	30083144	Forest soil microbial communities from Amazon forest - Pasture72 2010 replicate I A100	Forest soil microbial communities from Amazon Forest, Brazil	Environmental	Terrestrial	Soil	Unclassified	Forest Soil	Forest soil	Amazon forest, Fazenda Nova Vida, City of Ariquemes, State of Rondonia, Brazil	Amazon forest, Fazenda Nova Vida, City of Ariquemes, State of Rondonia, Brazil	-10.1717	-62.7875
3300000838	Ga0026055	Gp0054016	Gb0054016	Gs0050939	77567223	206349	no		Passalidae beetle gut microbial communities from Costa Rica -Larvae (5ML+5BL)	Passalidae beetle gut microbial communities from Costa Rica	Host-associated	Arthropoda	Digestive system	Midgut	Unclassified	Passalidae beetle gut	Quebrada Gonzales Sector, Braulio Carrillo National Park, Costa Rica	Quebrada Gonzales Sector, Braulio Carrillo National Park, Costa Rica	10.2072	-84.0077							Veturius
3300000839	Ga0026079	Gp0054014	Gb0054014	Gs0050939	804003313	1802552	no		Passalidae beetle gut microbial communities from Costa Rica -Larvae (3ML+3BL)	Passalidae beetle gut microbial communities from Costa Rica	Host-associated	Arthropoda	Digestive system	Midgut	Unclassified	Passalidae beetle gut	Quebrada Gonzales Sector, Braulio Carrillo National Park, Costa Rica	Quebrada Gonzales Sector, Braulio Carrillo National Park, Costa Rica	10.2072	-84.0077							Veturius
3300000843	Ga0011302	Gp0055498	Gb0055498	Gs0084963	5297491	13316	no	26536246	Freshwater microbial communities from the Columbia River, along salinity gradients	Freshwater and marine microbial communities from the Columbia River, USA, of estuaries and plumes across salinity gradients	Environmental	Aquatic	Freshwater	Lotic	Unclassified	Freshwater and marine	University of Maryland Center for Environmental Science Horn Point Laboratory	Columbia River freshwater tidal region	46.184	-123.182								1			0
3300000853	Ga0009253	Gp0055526	Gb0055526	Gs0084963	7327946	18177	no	26536246	Marine plume microbial communities from the Columbia River - Metatranscriptome 15 PSU	Freshwater and marine microbial communities from the Columbia River, USA, of estuaries and plumes across salinity gradients	Environmental	Aquatic	Marine	Neritic zone	Unclassified	Freshwater and marine	University of Maryland Center for Environmental Science Horn Point Laboratory	Columbia River plume, coastal ocean	46.239	-124.161								1
3300000854	Ga0026111	Gp0053967	Gb0053967	Gs0063443	105539119	321832	no	25991679	Wetland microbial communities from Twitchell Island in the Sacramento Delta, sample from surface sediment Feb2011 Site B2 Tule	Wetland microbial communities from Twitchell Island in the Sacramento Delta	Environmental	Aquatic	Marine	Wetlands	Sediment	Wetland	Mo Bio PowerLyzer PowerSoil DNA Isolation Kit	Twitchell Island in the Sacramento/San Joaquin Delta, CA	38.1073	-121.649								0	0.12
3300000857	Ga0026797	Gp0054586	Gb0054586	Gs0046212	9673283	13828	no		Marine sediment archaeal communities from Santa Barbara Basin, CA, that are anaerobic and methane-oxidizing - ANME Fosmids Round 1	Marine sediment archaeal communities from Santa Barbara Basin, CA, that are anaerobic and methane-oxidizing	Environmental	Aquatic	Marine	Oceanic	Sediment	Marine sediment	Santa Barbara Basin, California, USA	Santa Barbara Basin, California, USA	34.3874	-119.71
3300000858	Ga0026077	Gp0051439	Gb0051439	Gs0060780	581758822	2215907	no	30158906	Soil microbial communities from Great Prairies - Wisconsin Native Prairie soil	Soil microbial communities from Great Prairies (Kansas, Wisconsin and Iowa)	Environmental	Terrestrial	Soil	Unclassified	Grasslands	Soil	Wisconsin, USA	Wisconsin, USA	43.3122	-89.3708	7.8
3300000860	Ga0011713	Gp0057246	Gb0057246	Gs0084963	9628445	23293	no	26536246	Marine microbial communities from the coastal margin of the Columbia River, USA - metatranscriptome 33 PSU, 16m	Freshwater and marine microbial communities from the Columbia River, USA, of estuaries and plumes across salinity gradients	Environmental	Aquatic	Marine	Neritic zone	Unclassified	Freshwater and marine	University of Maryland Center for Environmental Science Horn Point Laboratory	Columbia River plume, coastal ocean	46.233	-124.16								16
3300000864	Ga0011724	Gp0056399	Gb0056399	Gs0084963	24148901	56425	no	26536246	Marine plume microbial communities from the Columbia River - Metatranscriptome 25 PSU	Freshwater and marine microbial communities from the Columbia River, USA, of estuaries and plumes across salinity gradients	Environmental	Aquatic	Marine	Neritic zone	Unclassified	Freshwater and marine	University of Maryland Center for Environmental Science Horn Point Laboratory	Columbia River plume, coastal ocean	46.235	-124.16								1
3300000865	Ga0011738	Gp0056412	Gb0056412	Gs0085294	71805996	93343	no	26814032	Hot spring sediment from Gongxiaoshe in Tengchong, China	Hot springs sediment microbial communities from Tengchong, China, analyzing PIRE metagenomes	Environmental	Aquatic	Thermal springs	Hot (42-90C)	Sediment	Hot springs sediment	Gongxiaoshe pool, Tengchong, China	Gongxiaoshe pool, Tengchong, China	25.4401	98.4408	7.29					73.8
3300000866	Ga0011730	Gp0056413	Gb0056413	Gs0085294	94676878	136697	no	26814032	Hot spring sediment from Jinze in Tengchong, China	Hot springs sediment microbial communities from Tengchong, China, analyzing PIRE metagenomes	Environmental	Aquatic	Thermal springs	Hot (42-90C)	Sediment	Hot springs sediment	Jinze pool, Tengchong, China	Baoshan, Yunnan, China	25.4414	98.46	6.71					81.6
3300000867	Ga0011727	Gp0055525	Gb0055525	Gs0084963	58151542	137277	no	26536246	Estuary microbial communities from the Columbia River - metatranscriptome 5 PSU	Freshwater and marine microbial communities from the Columbia River, USA, of estuaries and plumes across salinity gradients	Environmental	Aquatic	Marine	Intertidal zone	Estuary	Freshwater and marine	University of Maryland Center for Environmental Science Horn Point Laboratory	Columbia River estuary	46.235	-123.91								1
3300000881	Ga0026344	Gp0051540	Gb0051540	Gs0060780	259370859	706571	no	30158906	Soil microbial communities from Great Prairies - Wisconsin Restored Prairie soil	Soil microbial communities from Great Prairies (Kansas, Wisconsin and Iowa)	Environmental	Terrestrial	Soil	Unclassified	Grasslands	Soil	Wisconsin, USA	Wisconsin, USA	43.3036	-89.3328	6.8
3300000882	Ga0011726	Gp0056386	Gb0056386	Gs0084963	292906435	767282	no	26536246	Freshwater microbial communities from the Columbia River	Freshwater and marine microbial communities from the Columbia River, USA, of estuaries and plumes across salinity gradients	Environmental	Aquatic	Freshwater	Lotic	Unclassified	Freshwater and marine	University of Maryland Center for Environmental Science Horn Point Laboratory	Columbia River freshwater tidal region	46.18	-123.18								1
3300000883	Ga0011763	Gp0055499	Gb0055499	Gs0084963	339832607	816259	no	26536246	Estuary microbial communities from the Columbia River - 5 PSU	Freshwater and marine microbial communities from the Columbia River, USA, of estuaries and plumes across salinity gradients	Environmental	Aquatic	Marine	Intertidal zone	Estuary	Freshwater and marine	University of Maryland Center for Environmental Science Horn Point Laboratory	Columbia River estuary	46.235	-123.91								1			0
3300000891	Ga0026749	Gp0051440	Gb0051440	Gs0060780	1463277025	4632915	no		Soil microbial communities from Great Prairies - Wisconsin, Continuous corn soil	Soil microbial communities from Great Prairies (Kansas, Wisconsin and Iowa)	Environmental	Terrestrial	Soil	Unclassified	Grasslands	Soil	Iowa, USA	Iowa, USA	43.3033	-89.3342	6.7
3300000893	Ga0026860	Gp0053638	Gb0053638	Gs0067860	176302076	437816	no	30083144	Forest soil microbial communities from Amazon forest - Pasture72 2010 replicate I A001	Forest soil microbial communities from Amazon Forest, Brazil	Environmental	Terrestrial	Soil	Unclassified	Forest Soil	Forest soil	Amazon forest, Fazenda Nova Vida, City of Ariquemes, State of Rondonia, Brazil	Amazon forest, Fazenda Nova Vida, City of Ariquemes, State of Rondonia, Brazil	-10.1717	-62.7875
3300000894	Ga0026047	Gp0053965	Gb0053965	Gs0063443	70007605	199148	no	25991679	Wetland microbial communities from Twitchell Island in the Sacramento Delta, sample from surface sediment Feb2011 Site L1 Bulk	Wetland microbial communities from Twitchell Island in the Sacramento Delta	Environmental	Aquatic	Marine	Wetlands	Sediment	Wetland	Mo Bio PowerLyzer PowerSoil DNA Isolation Kit	Twitchell Island in the Sacramento/San Joaquin Delta, CA	38.1068	-121.646								0	0.12
3300000917	Ga0026045	Gp0053969	Gb0053969	Gs0063443	146925476	408994	no	25991679	Wetland microbial communities from Twitchell Island in the Sacramento Delta, sample from surface sediment Feb2011 Site A2 Cattail	Wetland microbial communities from Twitchell Island in the Sacramento Delta	Environmental	Aquatic	Marine	Wetlands	Sediment	Wetland	Mo Bio PowerLyzer PowerSoil DNA Isolation Kit	Twitchell Island in the Sacramento/San Joaquin Delta, CA	38.1071	-121.648								0	0.12
3300000928	Ga0011753	Gp0055546	Gb0055546	Gs0084963	465382374	999698	no	26536246	Marine plume microbial communities from the Columbia River - 25 PSU	Freshwater and marine microbial communities from the Columbia River, USA, of estuaries and plumes across salinity gradients	Environmental	Aquatic	Marine	Neritic zone	Unclassified	Freshwater and marine	University of Maryland Center for Environmental Science Horn Point Laboratory	Columbia River plume, coastal ocean	46.233	-124.16								1
3300000929	Ga0011774	Gp0055300	Gb0055300	Gs0084963	448564426	1055341	no	26536246	Marine plume microbial communities from the Columbia River - 15 PSU	Freshwater and marine microbial communities from the Columbia River, USA, of estuaries and plumes across salinity gradients	Environmental	Aquatic	Marine	Neritic zone	Unclassified	Freshwater and marine	University of Maryland Center for Environmental Science Horn Point Laboratory	Columbia River plume, coastal ocean	46.239	-124.161								1
3300000930	Ga0011775	Gp0057518	Gb0057518	Gs0084963	501097358	1075152	no	26536246	Marine microbial communities from the coastal margin of the Columbia River, USA - 33 PSU, 16m	Freshwater and marine microbial communities from the Columbia River, USA, of estuaries and plumes across salinity gradients	Environmental	Aquatic	Marine	Neritic zone	Unclassified	Freshwater and marine	University of Maryland Center for Environmental Science Horn Point Laboratory	Columbia River plume, coastal ocean	46.233	-124.16								16
3300000942	Ga0011768	Gp0057689	Gb0057689	Gs0085351	171424941	815585	no		Macroalgal surface ecosystem from Botany Bay, Sydney, Australia - BBAY89	Macroalgal surface microbial communities	Host-associated	Algae	Green algae	Ectosymbionts	Unclassified	Macroalgal surface	Botany Bay, Sydney, NSW, Australia	Botany Bay, Sydney, NSW, Australia	-33.9666	151.167							Chlorophyta
3300000944	Ga0011769	Gp0056476	Gb0056476	Gs0085351	331353260	1099834	no		Macroalgal surface ecosystem from Botany Bay, Sydney, Australia - BBAY81	Macroalgal surface microbial communities	Host-associated	Algae	Green algae	Ectosymbionts	Unclassified	Macroalgal surface	Botany Bay, Sydney, NSW, Australia	Botany Bay, Sydney, NSW, Australia	-33.9666	151.167							Ecklonia radiata
3300000947	Ga0011770	Gp0056510	Gb0056510	Gs0085351	681735661	2563270	no		Macroalgal surface ecosystem from Botany Bay, Sydney, Australia - BBAY92	Macroalgal surface microbial communities	Host-associated	Algae	Green algae	Ectosymbionts	Unclassified	Macroalgal surface	Botany Bay, Sydney, NSW, Australia	Botany Bay, Sydney, NSW, Australia	-33.9666	151.167							Chlorophyta
3300000948	Ga0011771	Gp0056455	Gb0056455	Gs0085351	892332173	2933844	no		Macroalgal surface ecosystem from Botany Bay, Sydney, Australia - BBAY77	Macroalgal surface microbial communities	Host-associated	Algae	Green algae	Ectosymbionts	Unclassified	Macroalgal surface	Botany Bay, Sydney, NSW, Australia	Botany Bay, Sydney, NSW, Australia	-33.9666	151.167							Phyllospora comosa
3300000949	Ga0011741	Gp0056516	Gb0056516	Gs0085351	763008964	2947437	no		Macroalgal surface ecosystem from Botany Bay, Sydney, Australia - BBAY94	Macroalgal surface microbial communities	Host-associated	Algae	Green algae	Ectosymbionts	Unclassified	Macroalgal surface	Botany Bay, Sydney, NSW, Australia	Botany Bay, Sydney, NSW, Australia	-33.9666	151.167							Chlorophyta
3300000953	Ga0026447	Gp0053311	Gb0053311	Gs0060780	1342147687	5393094	no	30158906	Soil microbial communities from Great Prairies - Kansas Corn soil	Soil microbial communities from Great Prairies (Kansas, Wisconsin and Iowa)	Environmental	Terrestrial	Soil	Unclassified	Grasslands	Soil	Kansas, USA	Kansas, USA	39.2117	-96.5948	6.6
3300000956	Ga0026071	Gp0051441	Gb0051441	Gs0060780	9280824611	31876498	no	30158906	Soil microbial communities from Great Prairies - Kansas, Native Prairie soil	Soil microbial communities from Great Prairies (Kansas, Wisconsin and Iowa)	Environmental	Terrestrial	Soil	Unclassified	Grasslands	Soil	Kansas, USA	Kansas, USA	39.214	-96.5853	7.6
3300000968	Ga0011755	Gp0056475	Gb0056475	Gs0085351	532793868	1962331	no		Macroalgal surface ecosystem from Botany Bay, Sydney, Australia - BBAY80	Macroalgal surface microbial communities	Host-associated	Algae	Green algae	Ectosymbionts	Unclassified	Macroalgal surface	Botany Bay, Sydney, NSW, Australia	Botany Bay, Sydney, NSW, Australia	-33.9666	151.167							Ecklonia radiata
3300000969	Ga0011743	Gp0056477	Gb0056477	Gs0085351	621148518	2100957	no		Macroalgal surface ecosystem from Botany Bay, Sydney, Australia - BBAY82	Macroalgal surface microbial communities	Host-associated	Algae	Green algae	Ectosymbionts	Unclassified	Macroalgal surface	Botany Bay, Sydney, NSW, Australia	Botany Bay, Sydney, NSW, Australia	-33.9666	151.167							Ecklonia radiata
3300000970	Ga0011746	Gp0056515	Gb0056515	Gs0085351	653523679	2218337	no		Macroalgal surface ecosystem from Botany Bay, Sydney, Australia - BBAY66	Macroalgal surface microbial communities	Host-associated	Algae	Green algae	Ectosymbionts	Unclassified	Macroalgal surface	Botany Bay, Sydney, NSW, Australia	Botany Bay, Sydney, NSW, Australia	-33.9666	151.167							Ulva australis
3300000972	Ga0011747	Gp0057686	Gb0057686	Gs0085351	726310724	2356350	no		Macroalgal surface ecosystem from Botany Bay, Sydney, Australia - BBAY73	Macroalgal surface microbial communities	Host-associated	Algae	Green algae	Ectosymbionts	Unclassified	Macroalgal surface	Botany Bay, Sydney, NSW, Australia	Botany Bay, Sydney, NSW, Australia	-33.9666	151.167							Delisea pulchra
3300000973	Ga0011748	Gp0056511	Gb0056511	Gs0085351	637825377	2406355	no		Macroalgal surface ecosystem from Botany Bay, Sydney, Australia - BBAY93	Macroalgal surface microbial communities	Host-associated	Algae	Green algae	Ectosymbionts	Unclassified	Macroalgal surface	Botany Bay, Sydney, NSW, Australia	Botany Bay, Sydney, NSW, Australia	-33.9666	151.167							Chlorophyta
3300000976	Ga0011749	Gp0056454	Gb0056454	Gs0085351	919132919	2773683	no		Macroalgal surface ecosystem from Botany Bay, Sydney, Australia - BBAY71	Macroalgal surface microbial communities	Host-associated	Algae	Green algae	Ectosymbionts	Unclassified	Macroalgal surface	Botany Bay, Sydney, NSW, Australia	Botany Bay, Sydney, NSW, Australia	-33.9666	151.167							Delisea pulchra
3300000977	Ga0011750	Gp0056453	Gb0056453	Gs0085351	859331921	2795653	no		Macroalgal surface ecosystem from Botany Bay, Sydney, Australia - BBAY70	Macroalgal surface microbial communities	Host-associated	Algae	Green algae	Ectosymbionts	Unclassified	Macroalgal surface	Botany Bay, Sydney, NSW, Australia	Botany Bay, Sydney, NSW, Australia	-33.9666	151.167							Caulerpa filiformis
3300000979	Ga0011789	Gp0057688	Gb0057688	Gs0085351	880526102	2888506	no		Macroalgal surface ecosystem from Botany Bay, Sydney, Australia - BBAY78	Macroalgal surface microbial communities	Host-associated	Algae	Green algae	Ectosymbionts	Unclassified	Macroalgal surface	Botany Bay, Sydney, NSW, Australia	Botany Bay, Sydney, NSW, Australia	-33.9666	151.167							Phyllospora comosa
3300000980	Ga0011721	Gp0056456	Gb0056456	Gs0085351	941135696	3067013	no		Macroalgal surface ecosystem from Botany Bay, Sydney, Australia - BBAY79	Macroalgal surface microbial communities	Host-associated	Algae	Green algae	Ectosymbionts	Unclassified	Macroalgal surface	Botany Bay, Sydney, NSW, Australia	Botany Bay, Sydney, NSW, Australia	-33.9666	151.167							Phyllospora comosa
3300000983	Ga0011756	Gp0056434	Gb0056434	Gs0085351	1000271158	3357739	no		Macroalgal surface ecosystem from Botany Bay, Sydney, Australia - BBAY69	Macroalgal surface microbial communities	Host-associated	Algae	Green algae	Ectosymbionts	Unclassified	Macroalgal surface	Botany Bay, Sydney, NSW, Australia	Botany Bay, Sydney, NSW, Australia	-33.9666	151.167							Caulerpa filiformis
3300001012	Ga0011723	Gp0057687	Gb0057687	Gs0085351	747106004	3238012	no		Macroalgal surface ecosystem from Botany Bay, Sydney, Australia - BBAY76	Macroalgal surface microbial communities	Host-associated	Algae	Green algae	Ectosymbionts	Unclassified	Macroalgal surface	Botany Bay, Sydney, NSW, Australia	Botany Bay, Sydney, NSW, Australia	-33.9666	151.167							Amphiroa anceps
3300001035	Ga0026859	Gp0053836	Gb0053836	Gs0055735	3467620	3488	no	20148930	Wastewater treatment Type I Accumulibacter community from EBPR Bioreactor in Madison, WI - Accumulibacter clade IA genome-pooled fosmids	Wastewater treatment Type I Accumulibacter community from EBPR Bioreactor in Madison, WI, USA	Engineered	Wastewater	Nutrient removal	Biological phosphorus removal	Bioreactor	Wastewater treatment	Madison, WI, USA	Madison, WI, USA	43.0784	-89.3865	7	7.5				23					263
3300001095	Ga0026857	Gp0054472	Gb0054472	Gs0056652	217084359	377258	no	20686509, 25615435	Wastewater bioreactor microbial communities from Singapore -Terephthalate degrading community TA Biofilm	Wastewater bioreactor microbial communities from Singapore and Univ of Illinois at Urbana, that are terephthalate-degrading	Engineered	Bioremediation	Terephthalate	Wastewater	Unclassified	Wastewater bioreactor	National University of Singapore, Singapore	National University of Singapore, Singapore	1.29973	103.772
3300001096	Ga0026856	Gp0054536	Gb0054536	Gs0056652	287381823	501692	no	20686509	Wastewater bioreactor microbial communities from Singapore -Terephthalate degrading community TA Sludge	Wastewater bioreactor microbial communities from Singapore and Univ of Illinois at Urbana, that are terephthalate-degrading	Engineered	Bioremediation	Terephthalate	Wastewater	Unclassified	Wastewater bioreactor	National University of Singapore, Singapore	National University of Singapore, Singapore	1.29973	103.772
3300001102	Ga0012563	Gp0054842	Gb0054842	Gs0085351	409968234	1284655	no		Macroalgal surface ecosystem from Botany Bay, Sydney, Australia - BBAY67	Macroalgal surface microbial communities	Host-associated	Algae	Green algae	Ectosymbionts	Unclassified	Macroalgal surface	Botany Bay, Sydney, NSW, Australia	Botany Bay, Sydney, NSW, Australia	-33.9666	151.167							Ulva australis
3300001139	Ga0026390	Gp0051542	Gb0051542	Gs0060780	1904119593	8302685	no	30158906	Soil microbial communities from Great Prairies - Wisconsin, Switchgrass soil	Soil microbial communities from Great Prairies (Kansas, Wisconsin and Iowa)	Environmental	Terrestrial	Soil	Unclassified	Grasslands	Soil	Iowa, USA	Iowa, USA	43.3033	-89.3325	6.8
3300001196	Ga0012390	Gp0055906	Gb0055906	Gs0047444	62289397	147854	no	23889694	Oil-contaminated ecosystem from Alberta, Canada	Hydrocarbon resource environments microbial communities from Canada and USA	Environmental	Terrestrial	Soil	Clay	Oil-contaminated	Hydrocarbon resource environments	Alberta, Canada	Alberta, Canada	56.04	-118.13
3300001197	Ga0012413	Gp0055907	Gb0055907	Gs0047444	89229498	204944	no	23889694	Sediment ecosystem from Alberta, Canada	Hydrocarbon resource environments microbial communities from Canada and USA	Environmental	Terrestrial	Oil reservoir	Unclassified	Unclassified	Hydrocarbon resource environments	Alberta, Canada	Alberta, Canada	56.04	-118.13
3300001200	Ga0012575	Gp0054609	Gb0054609	Gs0085351	729179300	2488507	no		Macroalgal surface ecosystem from Botany Bay, Sydney, Australia - BBAY65	Macroalgal surface microbial communities	Host-associated	Algae	Green algae	Ectosymbionts	Unclassified	Macroalgal surface	Botany Bay, Sydney, NSW, Australia	Botany Bay, Sydney, NSW, Australia	-33.9666	151.167							Ulva australis
3300001201	Ga0012426	Gp0056495	Gb0056495	Gs0085351	844150743	2910756	no		Macroalgal surface ecosystem from Botany Bay, Sydney, Australia - BBAY86	Macroalgal surface microbial communities	Host-associated	Algae	Green algae	Ectosymbionts	Unclassified	Macroalgal surface	Botany Bay, Sydney, NSW, Australia	Botany Bay, Sydney, NSW, Australia	-33.9666	151.167							Posidonia australis
3300001202	Ga0012427	Gp0054669	Gb0054669	Gs0085351	959642480	3496956	no		Macroalgal surface ecosystem from Botany Bay, Sydney, Australia - BBAY72	Macroalgal surface microbial communities	Host-associated	Algae	Green algae	Ectosymbionts	Unclassified	Macroalgal surface	Botany Bay, Sydney, NSW, Australia	Botany Bay, Sydney, NSW, Australia	-33.9666	151.167							Delisea pulchra
3300001203	Ga0012576	Gp0056494	Gb0056494	Gs0085351	984156678	3775020	no		Macroalgal surface ecosystem from Botany Bay, Sydney, Australia - BBAY85	Macroalgal surface microbial communities	Host-associated	Algae	Green algae	Ectosymbionts	Unclassified	Macroalgal surface	Botany Bay, Sydney, NSW, Australia	Botany Bay, Sydney, NSW, Australia	-33.9666	151.167							Halophila ovalis
3300001220	Ga0012442	Gp0055916	Gb0055916	Gs0087863	1284512	4324	no		Switchgrass rhizosphere microbial communities from Knoxville, Tennessee, USA - 11_1	Switchgrass rhizosphere microbial communities from Knoxville, Tennessee, USA	Host-associated	Plants	Rhizosphere	Epiphytes	Unclassified	Switchgrass rhizosphere	East Tennessee Research and Education Center, Knoxville, Tennessee, USA	East Tennessee Research and Education Center, Knoxville, Tennessee, USA	35.9606	-83.9208							Panicum virgatum
3300001221	Ga0012428	Gp0055918	Gb0055918	Gs0087863	1956787	6509	no		Switchgrass rhizosphere microbial communities from Knoxville, Tennessee, USA - 12_2	Switchgrass rhizosphere microbial communities from Knoxville, Tennessee, USA	Host-associated	Plants	Rhizosphere	Epiphytes	Unclassified	Switchgrass rhizosphere	East Tennessee Research and Education Center, Knoxville, Tennessee, USA	East Tennessee Research and Education Center, Knoxville, Tennessee, USA	35.9606	-83.9208							Panicum virgatum
3300001262	Ga0012394	Gp0054608	Gb0054608	Gs0085351	1315585172	4851665	no		Macroalgal surface ecosystem from Botany Bay, Sydney, Australia - BBAY74	Macroalgal surface microbial communities	Host-associated	Algae	Green algae	Ectosymbionts	Unclassified	Macroalgal surface	Botany Bay, Sydney, NSW, Australia	Botany Bay, Sydney, NSW, Australia	-33.9666	151.167							Amphiroa anceps
3300001263	Ga0012584	Gp0055728	Gb0055728	Gs0085351	1255905782	5009041	no		Macroalgal surface ecosystem from Botany Bay, Sydney, Australia - BBAY83	Macroalgal surface microbial communities	Host-associated	Algae	Green algae	Ectosymbionts	Unclassified	Macroalgal surface	Botany Bay, Sydney, NSW, Australia	Botany Bay, Sydney, NSW, Australia	-33.9666	151.167							Halophila ovalis
3300001264	Ga0012585	Gp0054515	Gb0054515	Gs0085351	1426429068	5125338	no		Macroalgal surface ecosystem from Botany Bay, Sydney, Australia - BBAY68	Macroalgal surface microbial communities	Host-associated	Algae	Green algae	Ectosymbionts	Unclassified	Macroalgal surface	Botany Bay, Sydney, NSW, Australia	Botany Bay, Sydney, NSW, Australia	-33.9666	151.167							Caulerpa filiformis
3300001265	Ga0012459	Gp0053823	Gb0053823	Gs0085351	1227405394	5247803	no		Macroalgal surface ecosystem from Botany Bay, Sydney, Australia - BBAY84	Macroalgal surface microbial communities	Host-associated	Algae	Green algae	Ectosymbionts	Unclassified	Macroalgal surface	Botany Bay, Sydney, NSW, Australia	Australia: Botany Bay, Sydney, NSW	-33.9666	151.167							Halophila ovalis
3300001269	Ga0012408	Gp0055729	Gb0055729	Gs0085351	1741990476	6508319	no		Macroalgal surface ecosystem from Botany Bay, Sydney, Australia - BBAY87	Macroalgal surface microbial communities	Host-associated	Algae	Green algae	Ectosymbionts	Unclassified	Macroalgal surface	Botany Bay, Sydney, NSW, Australia	Botany Bay, Sydney, NSW, Australia	-33.9666	151.167							Posidonia australis
3300001270	Ga0012395	Gp0056029	Gb0056029	Gs0085351	1438004797	6631114	no		Macroalgal surface ecosystem from Botany Bay, Sydney, Australia - BBAY91	Macroalgal surface microbial communities	Host-associated	Algae	Green algae	Ectosymbionts	Unclassified	Macroalgal surface	Botany Bay, Sydney, NSW, Australia	Botany Bay, Sydney, NSW, Australia	-33.9666	151.167							Chlorophyta
3300001271	Ga0012383	Gp0054666	Gb0054666	Gs0085351	1616966484	7979208	no		Macroalgal surface ecosystem from Botany Bay, Sydney, Australia - BBAY90	Macroalgal surface microbial communities	Host-associated	Algae	Green algae	Ectosymbionts	Unclassified	Macroalgal surface	Botany Bay, Sydney, NSW, Australia	Botany Bay, Sydney, NSW, Australia	-33.9666	151.167							Chlorophyta
3300001278	Ga0012513	Gp0055730	Gb0055730	Gs0085351	1573782393	5620449	no		Macroalgal surface ecosystem from Botany Bay, Sydney, Australia - BBAY75	Macroalgal surface microbial communities	Host-associated	Algae	Green algae	Ectosymbionts	Unclassified	Macroalgal surface	Botany Bay, Sydney, NSW, Australia	Botany Bay, Sydney, NSW, Australia	-33.9666	151.167							Amphiroa anceps
3300001282	Ga0026543	Gp0053482	Gb0053482	Gs0063444	402979547	839453	no		Freshwater microbial communities from Lake Mendota, WI - Practice 20APR2010 epilimnion	Freshwater microbial communities from Lake Mendota and Trout Bog Lake, Wisconsin, USA	Environmental	Aquatic	Freshwater	Lentic	Epilimnion	Freshwater	Lake Mendota, Madison, WI	Lake Mendota, Madison, WI	43.0983	-89.4053
3300001376	Ga0012437	Gp0054929	Gb0054929	Gs0090745	64563911	172032	no		Goat rumen bacterial communities from Langston, Oklahoma, USA	Goat rumen microbial communities from Langston University, Oklahoma, USA	Host-associated	Mammals	Digestive system	Foregut	Rumen	Goat rumen	Langston University Goat Farm, Langston, Oklahoma, USA	Langston, Oklahoma, USA	35.454	-97.5159						40	Capra hircus
3300001377	Ga0012438	Gp0055789	Gb0055789	Gs0090745	83468785	230278	no		Goat rumen fungal communities from Langston, Oklahoma, USA - Assemble1	Goat rumen microbial communities from Langston University, Oklahoma, USA	Host-associated	Mammals	Digestive system	Foregut	Rumen	Goat rumen	Langston University Goat Farm, Langston, Oklahoma, USA	Langston, Oklahoma, USA	35.454	-97.5159						40	Capra hircus
3300001393	Ga0012455	Gp0055926	Gb0055926	Gs0047444	11319761	17164	no	23889694	Oil sands microbial communities from Horse River, Alberta, Canada - outcrops collected from inside the river	Hydrocarbon resource environments microbial communities from Canada and USA	Environmental	Terrestrial	Soil	Sand	Oil-contaminated	Hydrocarbon resource environments	Horse River, Fort McMurray, Alberta, Canada	Horse River, Fort McMurray, Alberta, Canada	56.7027	-111.395						25
3300001395	Ga0012457	Gp0055790	Gb0055790	Gs0090745	1577637560	8104223	no		Goat rumen fungal communities from Langston, Oklahoma, USA - velvetAssemble	Goat rumen microbial communities from Langston University, Oklahoma, USA	Host-associated	Mammals	Digestive system	Foregut	Rumen	Goat rumen	Langston University Goat Farm, Langston, Oklahoma, USA	Langston, Oklahoma, USA	35.454	-97.5159						40	Capra hircus
3300001419	Ga0026858	Gp0053623	Gb0053623	Gs0058670	451455632	963963	no		Saline surface water microbial communities from Etoliko Lagoon, Greece - halocline water (15 m)	Saline water and sediment microbial community from Etoliko Lagoon, Greece	Environmental	Aquatic	Non-marine Saline and Alkaline	Saline	Sediment	Saline water and sediment	Etoliko Lagoon, Greece	Greece: Etoliko Lagoon	38.4825	21.315								15
3300001422	Ga0012417	Gp0055927	Gb0055927	Gs0047444	23719607	35050	no	23889694	Oil sands microbial communities from Horse River, Alberta, Canada - outcrops	Hydrocarbon resource environments microbial communities from Canada and USA	Environmental	Terrestrial	Soil	Sand	Oil-contaminated	Hydrocarbon resource environments	Horse River, Fort McMurray, Alberta, Canada	Horse River, Fort McMurray, Alberta, Canada	56.7027	-111.399
3300001425	Ga0012476	Gp0055787	Gb0055787	Gs0090745	1986802579	10291528	no		Goat rumen bacterial communities from Langston, Oklahoma, USA - velvet	Goat rumen microbial communities from Langston University, Oklahoma, USA	Host-associated	Mammals	Digestive system	Foregut	Rumen	Goat rumen	Langston University Goat Farm, Langston, Oklahoma, USA	Langston, Oklahoma, USA	35.454	-97.5159						40	Capra hircus
3300001451	Ga0012466	Gp0055802	Gb0055802	Gs0090745	1986802579	10291534	no		Goat rumen bacterial communities from Langston, Oklahoma, USA - velvet Assemble	Goat rumen microbial communities from Langston University, Oklahoma, USA	Host-associated	Mammals	Digestive system	Foregut	Rumen	Goat rumen	Langston University Goat Farm, Langston, Oklahoma, USA	Langston, Oklahoma, USA	35.454	-97.5159						40	Capra hircus
3300001463	Ga0004145	Gp0057565	Gb0057565	Gs0090291	839356773	1665465	no		Ecteinascidia turbinata endosymbiont from Florida, USA - Sample 1	Ecteinascidia turbinata symbiotic microbial communities from the Caribbean mangrove	Host-associated	Tunicates	Ascidians	Unclassified	Unclassified	Ecteinascidia turbinata	Key West, Florida, United States	Key West, Florida, United States	24.5512	-81.8083							Ecteinascidia turbinata	2
3300001475	Ga0002509	Gp0054526	Gb0054526	Gs0053063	41193602	130421	no		Forest soil microbial communities from Browns Valley, California, USA, that are Nitrogen fertilized - NN102	Soil microbial communities from 10 grassland sites in CA, CO, KS, KY, MN, MO, NM, SC, TX, that have been nitrogen fertilized	Environmental	Terrestrial	Soil	Loam	Forest soil	Soil	Browns Valley, California, USA	Browns Valley, California, USA	39.2355	-121.284											197.195
3300001477	Ga0012971	Gp0055565	Gb0055565	Gs0053113	220428912	436219	no		Sheep rumen microbial communities from New Zealand - Rank02_low	Sheep rumen microbial communities from New Zealand from high and low methane emitting sheep	Host-associated	Mammals	Digestive system	Foregut	Rumen	Sheep rumen	Agresearch Grasslands, Palmerston North, New Zealand	Palmerston North, New Zealand	-40.352	175.608							Ovis aries
3300001484	Ga0012461	Gp0054959	Gb0054959	Gs0053113	456493960	956990	no		Sheep rumen microbial communities from New Zealand - Rank12_low	Sheep rumen microbial communities from New Zealand from high and low methane emitting sheep	Host-associated	Mammals	Digestive system	Foregut	Rumen	Sheep rumen	Agresearch Grasslands, Palmerston North, New Zealand	Palmerston North, New Zealand	-40.352	175.608							Ovis aries
3300001490	Ga0026097	Gp0054693	Gb0054693	Gs0071049	3532881	3698	no		Soil ecosystem from the Amazon Forest, Brazil	Forest soil microbial communities from the Amazon forest, Brazil, of fosmid clones	Environmental	Terrestrial	Soil	Unclassified	Unclassified	Forest soil	soil Moj¿ ¿ PA (north of Brazil).	Moj¿ ¿ PA (north of Brazil).	-2.5871	-49.041
3300001547	Ga0066314	Gp0056241	Gb0056241	Gs0017769	160092211	432551	no		Wetland microbial communities from Twitchell Island in the Sacramento Delta, sample from surface sediment Aug2011 Site C1 Bulk	Microbial community impact on carbon sequestration in managed wetland Carbon farming	Environmental	Aquatic	Freshwater	Groundwater	Unclassified	Wetland	Twitchell Island, Sacramento and San Joaquin Delta, California, USA	Twitchell Island, Sacramento and San Joaquin Delta, California, USA	38.1075	-121.65								0			0
3300001567	Ga0010763	Gp0053498	Gb0053498	Gs0047444	605635502	1184637	no	23889694	Hydrocarbon contaminated oil fields microbial communities from Alberta, Canada - degrading Toluene	Hydrocarbon resource environments microbial communities from Canada and USA	Engineered	Wastewater	Industrial wastewater	Petrochemical	Unclassified	Hydrocarbon resource environments	Northern Alberta, Canada	Northern Alberta, Canada	54	-114
3300001580	Ga0012966	Gp0055766	Gb0055766	Gs0047444	1282178941	3205687	no	23889694	Petrochemical ecosystem from Nothern Alberta	Hydrocarbon resource environments microbial communities from Canada and USA	Engineered	Wastewater	Industrial wastewater	Petrochemical	Unclassified	Hydrocarbon resource environments	Suncor Tailings Pond 6, Northern Alberta, Canada	Suncor Tailings Pond 6, Northern Alberta, Canada	57.05	-111.55	6.8	7.1						6
3300001594	Ga0011553	Gp0054589	Gb0054589	Gs0047444	1085936204	2443758	no	23889694	Petrochemical wastewater ecosystem from Medicine Hat, Alberta, Canada	Hydrocarbon resource environments microbial communities from Canada and USA	Engineered	Wastewater	Industrial wastewater	Petrochemical	Unclassified	Hydrocarbon resource environments	Medicine Hat, Alberta, Canada	Medicine Hat, Alberta, Canada	50.0333	-110.667	7.2					30		800
3300001598	Ga0012990	Gp0055761	Gb0055761	Gs0095566	929519943	1068385	no	25208077	Elephant fecal ecosystem from Hagenbeck zoo, Hamburg, Germany	Asian elephant fecal microbial communities from Hamburg Zoo, Germany	Host-associated	Mammals	Digestive system	Large intestine	Fecal	Asian elephant fecal	elephants dung in Hagenbeck zoo/Hamburg, Germany	Hagenbeck zoo/Hamburg, Germany	53.5953	9.94157							Elephas maximus
3300001600	Ga0026085	Gp0053466	Gb0053466	Gs0063447	65605680	181347	no		Marine microbial communities from chronically polluted sediments in Tierra del Fuego - site OR sample ARG 06_12.3m	Marine microbial communities from chronically polluted sediments in four geographic locations	Environmental	Aquatic	Marine	Intertidal zone	Sediment	Marine	OR site, Ushuaia Bay, Tierra del Fuego, Argentina	OR site, Ushuaia Bay, Tierra del Fuego, Argentina	-54.8041	-68.2882						8.6		12.3			10
3300001601	Ga0026500	Gp0053464	Gb0053464	Gs0063447	153670253	444833	no		Marine microbial communities from chronically polluted sediments in Tierra del Fuego - site MC sample ARG 03_11.3m	Marine microbial communities from chronically polluted sediments in four geographic locations	Environmental	Aquatic	Marine	Intertidal zone	Sediment	Marine	MC site, Ushuaia Bay, Tierra del Fuego, Argentina	MC site, Ushuaia Bay, Tierra del Fuego, Argentina	-54.8109	-68.2955						8.5		11.3			8
3300001605	Ga0011564	Gp0054484	Gb0054484	Gs0047444	1619957270	3740874	no	23889694	Petrochemical wastewater ecosystem from Near Fort McMurray in northeastern Alberta, Canada	Hydrocarbon resource environments microbial communities from Canada and USA	Engineered	Wastewater	Industrial wastewater	Petrochemical	Unclassified	Hydrocarbon resource environments	Fort McMurray in northeastern Alberta, Canada	Fort McMurray in northeastern Alberta, Canada	57.0112	-111.6	8.69					28		0	0.1
3300001676	Ga0012486	Gp0056629	Gb0056629	Gs0096894	107945955	143298	no		Black smokers ecosystem from Tui Malila, ELSC, Pacific Ocean	Black smokers hydrothermal plume microbial communities from Tui Malila, Lau Basin, Pacific Ocean	Environmental	Aquatic	Marine	Hydrothermal vents	Black smokers	Black smokers hydrothermal plume	Tui Malila, Lau Basin, Pacific Ocean	Tui Malila, Lau Basin, Pacific Ocean	-21.99	-176.569				Halotolerant		2		2000
3300001678	Ga0012515	Gp0056577	Gb0056577	Gs0096893	160783924	205440	no		Black smokers hydrothermal plume microbial communities from Mariner, Lau Basin, Pacific Ocean -IDBA	Black smokers hydrothermal plume microbial communities from Mariner, Lau Basin, Pacific Ocean	Environmental	Aquatic	Marine	Hydrothermal vents	Black smokers	Black smokers hydrothermal plume	Mariner, Lau Basin, Pacific Ocean	Mariner, Lau Basin, Pacific Ocean	-20.1801	-176.601				Halophile		2		1900
3300001679	Ga0012516	Gp0056578	Gb0056578	Gs0096892	213649834	270314	no		Black smokers hydrothermal plume microbial communities from Tahi Moana, Lau Basin, Pacific Ocean	Black smokers hydrothermal plume microbial communities from Tahi Moana, Lau Basin, Pacific Ocean	Environmental	Aquatic	Marine	Hydrothermal vents	Black smokers	Black smokers hydrothermal plume	Tahi Moana, Lau Basin, Pacific Ocean	Tahi Moana, Lau Basin, Pacific Ocean	-20.6821	-176.183				Halophile		2		2230
3300001680	Ga0012543	Gp0056605	Gb0056605	Gs0096891	317764985	406469	no		Black smokers hydrothermal plume microbial communities from Kilo Moana, Pacific Ocean	Black smokers hydrothermal plume microbial communities from Kilo Moana, Pacific Ocean	Environmental	Aquatic	Marine	Hydrothermal vents	Black smokers	Black smokers hydrothermal plume	Kilo Moana, Lau Basin, Pacific Ocean	Kilo Moana, Lau Basin, Pacific Ocean	-20.0541	-176.134						2		2600
3300001681	Ga0012984	Gp0056574	Gb0056574	Gs0096890	429147887	672341	no		Black smokers ecosystem from Abe, ELSC, Pacific Ocean	Black smokers hydrothermal plume microbial communities from Abe, Lau Basin, Pacific Ocean	Environmental	Aquatic	Marine	Hydrothermal vents	Black smokers	Black smokers hydrothermal plume	Abe, ELSC, Pacific Ocean	Abe, ELSC, Pacific Ocean	-20.1113	-176.989				Halotolerant		2
3300001683	Ga0012985	Gp0056757	Gb0056757	Gs0097384	572189614	955942	no	24789974	Hydrothermal vent ecosystem from Guaymas Basin, Gulf of California	Hydrothermal vent plume microbial communities from Guaymas Basin, Pacific Ocean	Environmental	Aquatic	Marine	Hydrothermal vents	Unclassified	Hydrothermal vent plume	Guyams Basin, Gulf of California, Pacific Ocean	Guyams Basin, Gulf of California, Pacific Ocean	27.0158	-111.425						2.91		1993
3300001689	Ga0004772	Gp0055931	Gb0055931	Gs0090291	847549657	1690681	no		Ecteinascidia turbinata endosymbiont from Florida, USA - Sample 4	Ecteinascidia turbinata symbiotic microbial communities from the Caribbean mangrove	Host-associated	Tunicates	Ascidians	Unclassified	Unclassified	Ecteinascidia turbinata	Key West, Florida, United States	Key West, Florida, United States	24.5512	-81.8083							Ecteinascidia turbinata	2
3300001748	Ga0026868	Gp0053918	Gb0053918	Gs0058670	109757507	274724	no		Saline surface water microbial communities from Etoliko Lagoon, Greece - surface water (0 m)	Saline water and sediment microbial community from Etoliko Lagoon, Greece	Environmental	Aquatic	Non-marine Saline and Alkaline	Saline	Epilimnion	Saline water and sediment	Etoliko Lagoon, Greece	Etoliko Lagoon, Greece	38.4825	21.315								0			0
3300001753	Ga0004510	Gp0059785	Gb0059785	Gs0095508	719684507	1773993	no	26824177	Marine sediment microbial communities from White Oak River estuary, North Carolina - WOR-3-24_28	Marine sediment microbial communities from White Oak River estuary, North Carolina	Environmental	Aquatic	Marine	Oceanic	Sediment	Marine sediment	White Oak River estuary, North Carolina, USA	White Oak River estuary, North Carolina, USA	34.6402	-77.1094
3300001781	Ga0013020	Gp0056348	Gb0056348	Gs0094242	218214362	314848	no		Hydrothermal vent plume microbial communities from the Mid Cayman Rise - Deep Sites	Hydrothermal vent plume microbial communities from the Cayman Rise, Cayman Islands	Environmental	Aquatic	Marine	Hydrothermal vents	Unclassified	Hydrothermal vent plume	Mid Cayman Rise, multiple sites combined	Mid Cayman Rise, Cayman Islands, UK	18.35	-81.85								4000
3300001782	Ga0013017	Gp0056361	Gb0056361	Gs0095508	449385852	488203	no	26824177	Marine sediment microbial communities from White Oak River estuary, North Carolina - WOR_deep_samples	Marine sediment microbial communities from White Oak River estuary, North Carolina	Environmental	Aquatic	Marine	Intertidal zone	Sediment	Marine sediment	White Oak River estuary, North Carolina, USA	White Oak River estuary, North Carolina, USA	34.6478	-77.1112
3300001835	Ga0016746	Gp0056349	Gb0056349	Gs0094242	160839103	168378	no		Hydrothermal vent plume microbial communities from the Mid Cayman Rise - Shallow Sites - gte4kb	Hydrothermal vent plume microbial communities from the Cayman Rise, Cayman Islands	Environmental	Aquatic	Marine	Hydrothermal vents	Unclassified	Hydrothermal vent plume	Mid Cayman Rise, multiple sites combined	Mid Cayman Rise, Cayman Islands, UK	18.35	-81.85								2000
3300001913	Ga0004771	Gp0055930	Gb0055930	Gs0090291	837783164	1656429	no		Ecteinascidia turbinata endosymbiont from Florida, USA - Sample 3	Ecteinascidia turbinata symbiotic microbial communities from the Caribbean mangrove	Host-associated	Tunicates	Ascidians	Unclassified	Unclassified	Ecteinascidia turbinata	Key West, Florida, United States	Key West, Florida, United States	24.5512	-81.8083							Ecteinascidia turbinata	2
3300001915	Ga0005028	Gp0056914	Gb0056914	Gs0090294	220220936	603196	no		Corn rhizosphere microbial communities from Kellogg Biological Station, Michigan, USA - C7	Corn, switchgrass and miscanthus rhizosphere microbial communities from Kellogg Biological Station, Michigan, USA	Host-associated	Plants	Rhizoplane	Epiphytes	Unclassified	Corn rhizosphere	Kellogg Biological Station, Michigan, USA	Kellogg Biological Station, Michigan, USA	42.3948	-85.3738							Zea mays subsp. mays				288
3300001919	Ga0016904	Gp0060317	Gb0060317	Gs0095566	138494152	173380	no	25208077	Elephant fecal microbiome from Asian Elephant baby in Hamburg Zoo, Germany	Asian elephant fecal microbial communities from Hamburg Zoo, Germany	Host-associated	Mammals	Digestive system	Unclassified	Unclassified	Asian elephant fecal	elephants dung in Hagenbeck zoo/Hamburg, Germany	Hagenbeck zoo/Hamburg, Germany	53.5953	9.94157							Elephas maximus
3300001922	Ga0016839	Gp0055695	Gb0055695	Gs0055716	336890	629	no	17355176	Marine microbial communities from Polynesia - GS046	Marine microbial communities from Global Ocean Sampling (GOS)	Environmental	Aquatic	Marine	Oceanic	Unclassified	Marine	Polynesia	Polynesia	-9.57111	-131.492				Halophile		28.7		1.9
3300001923	Ga0016825	Gp0056501	Gb0056501	Gs0055716	451181	795	no	17355176	Marine microbial communities from the Tropical South Pacific Ocean - GS038	Marine microbial communities from Global Ocean Sampling (GOS)	Environmental	Aquatic	Marine	Oceanic	Unclassified	Marine	South Pacific Ocean	South Pacific Ocean	-2.58194	-97.8514				Halophile		28.4		1.8
3300001924	Ga0016840	Gp0055807	Gb0055807	Gs0055716	467458	887	no	17355176	Marine ecosystem from Tikehau Lagoon, Polynesia Archipelagos	Marine microbial communities from Global Ocean Sampling (GOS)	Environmental	Aquatic	Marine	Intertidal zone	Unclassified	Marine	Tikehau Lagoon, Polynesia Archipelagos	Tikehau Lagoon, Polynesia Archipelagos	-15.2778	-148.224				Halophile		27.8		1.2
3300001925	Ga0016841	Gp0056503	Gb0056503	Gs0055716	494549	909	no	17355176	Marine microbial communities from the Tropical South Pacific Ocean - GS041	Marine microbial communities from Global Ocean Sampling (GOS)	Environmental	Aquatic	Marine	Oceanic	Unclassified	Marine	South Pacific Ocean	South Pacific Ocean	-5.93	-108.687				Halophile		28		2
3300001926	Ga0016842	Gp0056504	Gb0056504	Gs0055716	542583	953	no	17355176	Marine microbial communities from the Tropical South Pacific Ocean - GS042	Marine microbial communities from Global Ocean Sampling (GOS)	Environmental	Aquatic	Marine	Oceanic	Unclassified	Marine	South Pacific Ocean	South Pacific Ocean	-7.1075	-116.119				Halophile		27.6		1.7
3300001927	Ga0016843	Gp0056506	Gb0056506	Gs0055716	562395	1015	no	17355176	Marine microbial communities from Polynesia - GS044	Marine microbial communities from Global Ocean Sampling (GOS)	Environmental	Aquatic	Marine	Oceanic	Unclassified	Marine	Polynesia	Polynesia	-8.415	-124.24				Halophile		27.6		2
3300001928	Ga0016844	Gp0056505	Gb0056505	Gs0055716	612652	1073	no	17355176	Marine microbial communities from the Tropical South Pacific Ocean - GS043	Marine microbial communities from Global Ocean Sampling (GOS)	Environmental	Aquatic	Marine	Oceanic	Unclassified	Marine	South Pacific Ocean	South Pacific Ocean	-7.66111	-116.119				Halophile		27.6		1.9
3300001929	Ga0016861	Gp0056502	Gb0056502	Gs0055716	610868	1093	no	17355176	Marine microbial communities from the Tropical South Pacific Ocean - GS040	Marine microbial communities from Global Ocean Sampling (GOS)	Environmental	Aquatic	Marine	Oceanic	Unclassified	Marine	South Pacific Ocean	South Pacific Ocean	-4.49889	-105.07				Halophile		27.8		2.2
3300001930	Ga0016906	Gp0055694	Gb0055694	Gs0055716	641644	1142	no	17355176	Marine microbial communities from the Tropical South Pacific Ocean - GS039	Marine microbial communities from Global Ocean Sampling (GOS)	Environmental	Aquatic	Marine	Oceanic	Unclassified	Marine	South Pacific Ocean	South Pacific Ocean	-3.34333	-101.374				Halophile		28.6		2
3300001931	Ga0016907	Gp0056507	Gb0056507	Gs0055716	636185	1152	no	17355176	Marine microbial communities from Polynesia - GS045	Marine microbial communities from Global Ocean Sampling (GOS)	Environmental	Aquatic	Marine	Oceanic	Unclassified	Marine	Polynesia	Polynesia	-9.0175	-127.767				Halophile		28.3		1.7
3300001932	Ga0016854	Gp0056038	Gb0056038	Gs0055716	638416	1194	no	17355176	Marine microbial communities from Moorea, Cooks Bay, Polynesia Archipelagos - GS049	Marine microbial communities from Global Ocean Sampling (GOS)	Environmental	Aquatic	Marine	Intertidal zone	Unclassified	Marine	Moorea, Cooks Bay, Polynesia Archipelagos	Moorea, Cooks Bay, Polynesia Archipelagos	-17.4531	-149.799				Halophile		28.8		1.4
3300001933	Ga0016855	Gp0055242	Gb0055242	Gs0055716	666592	1245	no	17355176	Marine microbial communities from Moorea, Cooks Bay - GS048a	Marine microbial communities from Global Ocean Sampling (GOS)	Environmental	Aquatic	Marine	Intertidal zone	Unclassified	Marine	Moorea, Cooks Bay, Polynesia Archipelagos	Moorea, Outside Cooks Bay, Polynesia Archipelagos	-17.4758	-149.812				Halophile		28.9		1.4
3300001934	Ga0016856	Gp0056302	Gb0056302	Gs0055716	8669668	18293	no	17355176	Estuary microbial communities from Chesapeake Bay, Maryland, USA - MOVE858	Marine microbial communities from Global Ocean Sampling (GOS)	Environmental	Aquatic	Marine	Intertidal zone	Unclassified	Marine	Chesapeake Bay, Maryland, USA	Chesapeake Bay, Maryland, USA	38.1333	-76.3833				Halophile		15.02		2.07
3300001935	Ga0016857	Gp0055469	Gb0055469	Gs0055716	32214377	54370	no	17355176	Marine ecosystem from Northern Gulf of Maine, Canada	Marine microbial communities from Global Ocean Sampling (GOS)	Environmental	Aquatic	Marine	Intertidal zone	Unclassified	Marine	Northern Gulf of Maine, Canada	Northern Gulf of Maine, Canada	43.6322	-66.8472				Halophile		17.9		1
3300001936	Ga0016858	Gp0055692	Gb0055692	Gs0055716	33043040	56286	no	17355176	Marine ecosystem from Halifax, Nova Scotia, Canada	Marine microbial communities from Global Ocean Sampling (GOS)	Environmental	Aquatic	Marine	Intertidal zone	Unclassified	Marine	Outside Halifax, Nova Scotia, Canada	Halifax, Nova Scotia, Canada	44.1372	-63.6444				Halophile		17.3		2
3300001937	Ga0016859	Gp0056500	Gb0056500	Gs0055716	36191958	63262	no	17355176	Marine ecosystem from Equatorial Pacific Ocean	Marine microbial communities from Global Ocean Sampling (GOS)	Environmental	Aquatic	Marine	Oceanic	Unclassified	Marine	Equatorial Pacific Ocean	Equatorial Pacific Ocean	-1.97389	-95.0147				Halophile		28		1.8
3300001938	Ga0016862	Gp0055448	Gb0055448	Gs0055716	37780382	64231	no	17355176	Marine ecosystem from Bedford Basin, Nova Scotia, Canada	Marine microbial communities from Global Ocean Sampling (GOS)	Environmental	Aquatic	Marine	Intertidal zone	Unclassified	Marine	Bedford Basin, Nova Scotia, Canada	Bedford Basin, Nova Scotia, Canada	44.6903	-63.6372				Halophile		15		1
3300001939	Ga0016914	Gp0056451	Gb0056451	Gs0055716	37747991	70271	no	17355176	Marine ecosystem from Block Island, New York, USA	Marine microbial communities from Global Ocean Sampling (GOS)	Environmental	Aquatic	Marine	Intertidal zone	Unclassified	Marine	Block Island, New York, USA	Block Island, New York, USA	41.0911	-71.6022				Halophile		11		1
3300001940	Ga0016725	Gp0056450	Gb0056450	Gs0055716	40280931	72308	no	17355176	Estuary ecosystem from Bay of Fundy, Nova Scotia, Canada	Marine microbial communities from Global Ocean Sampling (GOS)	Environmental	Aquatic	Marine	Intertidal zone	Unclassified	Marine	Bay of Fundy, Nova Scotia, Canada	Bay of Fundy, Nova Scotia, Canada	45.1117	-64.9467				Halophile		11.2		1
3300001941	Ga0016726	Gp0055446	Gb0055446	Gs0055716	43542027	80361	no	17355176	Marine ecosystem from Browns Bank, Gulf of Maine, Canada	Marine microbial communities from Global Ocean Sampling (GOS)	Environmental	Aquatic	Marine	Intertidal zone	Unclassified	Marine	Browns Bank, Gulf of Maine, Canada	Browns Bank, Gulf of Maine, Canada	42.8528	-66.2172				Halophile		11.7		1
3300001942	Ga0016700	Gp0056508	Gb0056508	Gs0055716	50627822	92716	no	17355176	Marine microbial communities from Polynesia - GS047	Marine microbial communities from Global Ocean Sampling (GOS)	Environmental	Aquatic	Marine	Oceanic	Unclassified	Marine	Polynesia	Polynesia	-10.1314	-135.449				Halophile		28.6		30
3300001943	Ga0016731	Gp0055471	Gb0055471	Gs0055716	57052860	104685	no	17355176	Marine ecosystem from Cape May, New Jersey, USA	Marine microbial communities from Global Ocean Sampling (GOS)	Environmental	Aquatic	Marine	Intertidal zone	Unclassified	Marine	Cape May, New Jersey, USA	Cape May, New Jersey, USA	38.94	-74.685				Halophile		12		1
3300001944	Ga0016899	Gp0055506	Gb0055506	Gs0055716	59116625	109167	no	17355176	Marine ecosystem from Cabo Marshall, Isabella Island, Equador	Marine microbial communities from Global Ocean Sampling (GOS)	Environmental	Aquatic	Marine	Intertidal zone	Unclassified	Marine	Cabo Marshall, Isabella Island, Equador	Cabo Marshall, Isabella Island, Equador	-0.0208333	-91.1978				Halophile		25.8		2.1
3300001945	Ga0016879	Gp0056491	Gb0056491	Gs0055716	63080825	112133	no	17355176	Marine ecosystem from Galapagos, Equador	Marine microbial communities from Global Ocean Sampling (GOS)	Environmental	Aquatic	Marine	Oceanic	Unclassified	Marine	Galapagos, Equador	Galapagos, Equador	1.26417	-90.295				Halophile		27.8		2
3300001946	Ga0016915	Gp0055500	Gb0055500	Gs0055716	66821013	121471	no	17355176	Marine ecosystem from North James Bay, Santigo Island, Equador	Marine microbial communities from Global Ocean Sampling (GOS)	Environmental	Aquatic	Marine	Intertidal zone	Unclassified	Marine	North James Bay, Santigo Island, Equador	North James Bay, Santigo Island, Equador	-0.2	-90.8353				Halophile		26.2		2.1
3300001947	Ga0016732	Gp0056449	Gb0056449	Gs0055716	74202974	125810	no	17355176	Marine ecosystem from Gulf of Maine, Canada	Marine microbial communities from Global Ocean Sampling (GOS)	Environmental	Aquatic	Marine	Intertidal zone	Unclassified	Marine	Gulf of Maine, Canada	Gulf of Maine, Canada	42.5031	-67.24				Halophile		18		1
3300001948	Ga0016701	Gp0056486	Gb0056486	Gs0055716	75617290	128025	no	17355176	Marine microbial communities from Chesapeake Bay, Maryland, USA - GS012	Marine microbial communities from Global Ocean Sampling (GOS)	Environmental	Aquatic	Marine	Intertidal zone	Unclassified	Marine	Chesapeake Bay, Maryland, USA	Chesapeake Bay, Maryland, USA	38.9469	-76.4172				Halophile		1		13.2
3300001949	Ga0016702	Gp0056488	Gb0056488	Gs0055716	76322024	131400	no	17355176	Marine ecosystem from Panama City, Panama	Marine microbial communities from Global Ocean Sampling (GOS)	Environmental	Aquatic	Marine	Oceanic	Unclassified	Marine	Panama City, Panama	Panama City, Panama	6.49278	-82.9039				Halophile		29.3		2
3300001950	Ga0016900	Gp0056452	Gb0056452	Gs0055716	79799345	138086	no	17355176	Marine ecosystem from Delaware Bay, New Jersey, USA	Marine microbial communities from Global Ocean Sampling (GOS)	Environmental	Aquatic	Marine	Intertidal zone	Unclassified	Marine	Delaware Bay, New Jersey, USA	Delaware Bay, New Jersey, USA	39.4178	-75.5042				Halophile		11		1
3300001951	Ga0016901	Gp0055504	Gb0055504	Gs0055716	78699872	138832	no	17355176	Marine ecosystem from North Seamore Island, Equador	Marine microbial communities from Global Ocean Sampling (GOS)	Environmental	Aquatic	Marine	Intertidal zone	Unclassified	Marine	North Seamore Island, Equador	North Seamore Island, Equador	-0.383056	-90.2797				Halophile		27.5		2.1
3300001952	Ga0016703	Gp0055470	Gb0055470	Gs0055716	85651166	142390	no	17355176	Marine ecosystem from Newport Harbor, Rhode Island, USA	Marine microbial communities from Global Ocean Sampling (GOS)	Environmental	Aquatic	Marine	Intertidal zone	Unclassified	Marine	Newport Harbor, Rhode Island, USA	Newport Harbor, Rhode Island, USA	41.4858	-71.3511				Halophile		9.4		1
3300001953	Ga0016733	Gp0055473	Gb0055473	Gs0055716	84693422	146422	no	17355176	Marine ecosystem from Off Key West, Florida, USA	Marine microbial communities from Global Ocean Sampling (GOS)	Environmental	Aquatic	Marine	Intertidal zone	Unclassified	Marine	Key West, Florida, USA	Key West, Florida, USA	24.4883	-83.07				Halophile		25		1.7
3300001954	Ga0016734	Gp0055476	Gb0055476	Gs0055716	86398015	149187	no	17355176	Marine ecosystem from northeast of Colon, Panama	Marine microbial communities from Global Ocean Sampling (GOS)	Environmental	Aquatic	Marine	Intertidal zone	Unclassified	Marine	Colon, Panama	Colon, Panama	10.7164	-80.2545				Halophile		27.7		1.7
3300001955	Ga0016742	Gp0055478	Gb0055478	Gs0055716	85347158	150154	no	17355176	Marine ecosystem from Gulf of Panama, Panama	Marine microbial communities from Global Ocean Sampling (GOS)	Environmental	Aquatic	Marine	Intertidal zone	Unclassified	Marine	Gulf of Panama, Panama	Gulf of Panama, Panama	8.12917	-79.6911				Halophile		27.6		1.6
3300001956	Ga0016715	Gp0056301	Gb0056301	Gs0055716	83225611	150651	no	17355176	Coral reef ecosystem from Rangirora Atoll, Polynesia Archipelagos	Marine microbial communities from Global Ocean Sampling (GOS)	Environmental	Aquatic	Marine	Intertidal zone	Unclassified	Marine	Rangirora Atoll, Polynesia Archipelagos	Rangirora Atoll, Polynesia Archipelagos	-15.1436	-147.435				Halophile		27.3		1
3300001957	Ga0016735	Gp0055505	Gb0055505	Gs0055716	88794277	150749	no	17355176	Marine ecosystem from Wolf Island, Equador	Marine microbial communities from Global Ocean Sampling (GOS)	Environmental	Aquatic	Marine	Intertidal zone	Unclassified	Marine	Wolf Island, Equador	Wolf Island, Equador	1.38917	-91.817				Halophile		21.8		1.7
3300001958	Ga0016736	Gp0055474	Gb0055474	Gs0055716	88679928	152380	no	17355176	Marine ecosystem from Gulf of Mexico, USA	Marine microbial communities from Global Ocean Sampling (GOS)	Environmental	Aquatic	Marine	Intertidal zone	Unclassified	Marine	Gulf of Mexico, USA	Gulf of Mexico, USA	24.1747	-84.3444				Halophile		26.4		2
3300001959	Ga0016737	Gp0055503	Gb0055503	Gs0055716	89398486	153552	no	17355176	Mangrove swamp ecosystem from Isabella Island, Equador	Marine microbial communities from Global Ocean Sampling (GOS)	Environmental	Aquatic	Marine	Intertidal zone	Unclassified	Marine	Isabella Island, Equador	Isabella Island, Equador	-0.593889	-91.0694				Halophile		25.4		0.1
3300001960	Ga0016908	Gp0055472	Gb0055472	Gs0055716	90953628	159679	no	17355176	Marine ecosystem from South of Charleston, South Carolina, USA	Marine microbial communities from Global Ocean Sampling (GOS)	Environmental	Aquatic	Marine	Intertidal zone	Unclassified	Marine	Charleston, South Carolina, USA	Charleston, South Carolina, USA	32.5069	-79.2639				Halophile		18		1
3300001961	Ga0016738	Gp0056490	Gb0056490	Gs0055716	88355364	163872	no	17355176	Coral reef ecosystem from Dirty Rock, Cocos Island, Costa Rica	Marine microbial communities from Global Ocean Sampling (GOS)	Environmental	Aquatic	Marine	Intertidal zone	Unclassified	Marine	Dirty Rock, Cocos Island, Costa Rica	Dirty Rock, Cocos Island, Costa Rica	5.55278	-87.0878				Halophile		28.3		1.1
3300001962	Ga0016909	Gp0056489	Gb0056489	Gs0055716	93108667	176476	no	17355176	Marine ecosystem from Cocos Island, Costa Rica	Marine microbial communities from Global Ocean Sampling (GOS)	Environmental	Aquatic	Marine	Oceanic	Unclassified	Marine	Cocos Island, Costa Rica	Cocos Island, Costa Rica	5.64	-86.5653				Halophile		28.7		2
3300001963	Ga0016902	Gp0056487	Gb0056487	Gs0055716	98893834	189765	no	17355176	Marine ecosystem from Nags Head, North Carolina, USA	Marine microbial communities from Global Ocean Sampling (GOS)	Environmental	Aquatic	Marine	Intertidal zone	Unclassified	Marine	Nags Head, North Carolina, USA	Nags Head, North Carolina, USA	35.6	-75.82				Halophile		9.3		2.1
3300001964	Ga0016739	Gp0055693	Gb0055693	Gs0055716	105952902	195732	no	17355176	Marine ecosystem from Rosario Bank, Honduras	Marine microbial communities from Global Ocean Sampling (GOS)	Environmental	Aquatic	Marine	Oceanic	Unclassified	Marine	Rosario Bank, Honduras	Rosario Bank, Honduras	18.0367	-83.7847				Halophile		27.4		1.7
3300001965	Ga0016916	Gp0055479	Gb0055479	Gs0055716	135719211	247934	no	17355176	Marine ecosystem from Coastal Floreana, Equador	Marine microbial communities from Global Ocean Sampling (GOS)	Environmental	Aquatic	Marine	Intertidal zone	Unclassified	Marine	Coastal Floreana, Equador	Coastal Floreana, Equador	-1.21694	-90.3197				Halophile				2
3300001966	Ga0016727	Gp0055501	Gb0055501	Gs0055716	149020677	269933	no	17355176	Marine ecosystem from Warm seep, Roca Redonda, Equador	Marine microbial communities from Global Ocean Sampling (GOS)	Environmental	Aquatic	Marine	Oceanic	Unclassified	Marine	Roca Redonda, Equador	Roca Redonda, Equador	0.272222	-91.6333				Halophile		26.9		19
3300001967	Ga0016740	Gp0056492	Gb0056492	Gs0055716	155936908	288098	no	17355176	Marine ecosystem from Devil's Crown, Floreana Island, Equador	Marine microbial communities from Global Ocean Sampling (GOS)	Environmental	Aquatic	Marine	Intertidal zone	Unclassified	Marine	Devil's Crown, Floreana Island, Equador	Devil's Crown, Floreana Island, Equador	-1.21611	-90.4228				Halophile		25.5		2.2
3300001968	Ga0016863	Gp0055477	Gb0055477	Gs0055716	166403274	296358	no	17355176	Marine ecosystem from Lake Gatun, Panama	Marine microbial communities from Global Ocean Sampling (GOS)	Environmental	Aquatic	Marine	Intertidal zone	Unclassified	Marine	Lake Gatun, Panama	Lake Gatun, Panama	9.16444	-79.8361						28.6		2
3300001969	Ga0016864	Gp0055475	Gb0055475	Gs0055716	174719720	322314	no	17355176	Marine ecosystem from Yucatan Channel, Mexico	Marine microbial communities from Global Ocean Sampling (GOS)	Environmental	Aquatic	Marine	Oceanic	Unclassified	Marine	Yucatan Channel, Mexico	Yucatan Channel, Mexico	20.5225	-85.4136				Halophile		27		2
3300001970	Ga0016865	Gp0056493	Gb0056493	Gs0055716	210753851	328077	no	17355176	Hypersaline ecosystem from Punta Cormorant, Floreana Island, Equador	Marine microbial communities from Global Ocean Sampling (GOS)	Environmental	Aquatic	Non-marine Saline and Alkaline	Hypersaline	Unclassified	Hypersaline	Punta Cormorant, Floreana Island, Equador	Punta Cormorant, Floreana Island, Equador	-1.22833	-90.4292				Halophile		37		0.2
3300001971	Ga0016910	Gp0055447	Gb0055447	Gs0055716	234314346	409070	no	17355176	Marine ecosystem from Sargasso Station 3	Marine microbial communities from Global Ocean Sampling (GOS)	Environmental	Aquatic	Marine	Oceanic	Unclassified	Marine	Station 3, Sargasso Sea	Sargasso Sea	32.1748	-64.0102				Halophile		19.8		5
3300001972	Ga0016860	Gp0055445	Gb0055445	Gs0055716	238012998	443409	no	17355176	Marine ecosystem from Sargasso Station 13	Marine microbial communities from Global Ocean Sampling (GOS)	Environmental	Aquatic	Marine	Oceanic	Unclassified	Marine	Station 13, Sargasso Sea	Sargasso Sea	31.175	-64.3243				Halophile		20		5
3300001973	Ga0016716	Gp0056448	Gb0056448	Gs0055716	244454478	459878	no	17355176	Marine ecosystem from Hydrostation S, Bermuda, Atlantic Ocean	Marine microbial communities from Global Ocean Sampling (GOS)	Environmental	Aquatic	Marine	Oceanic	Unclassified	Marine	Hydrostation S, Bermuda, Atlantic Ocean	Bermuda, Atlantic Ocean	32.1667	-64.5				Halophile		22.9		5
3300001974	Ga0016866	Gp0055502	Gb0055502	Gs0055716	269217765	475367	no	17355176	Marine ecosystem from Upwelling, Fernandina Island, Equador	Marine microbial communities from Global Ocean Sampling (GOS)	Environmental	Aquatic	Marine	Intertidal zone	Unclassified	Marine	Upwelling, Fernandina Island, Equador	Upwelling, Fernandina Island, Equador	-0.301111	-91.6517				Halophile		18		12
3300001976	Ga0005039	Gp0056943	Gb0056943	Gs0090294	185557620	541838	no		Switchgrass rhizosphere microbial communities from Kellogg Biological Station, Michigan, USA - S7	Corn, switchgrass and miscanthus rhizosphere microbial communities from Kellogg Biological Station, Michigan, USA	Host-associated	Plants	Rhizoplane	Epiphytes	Unclassified	Corn, switchgrass and miscanthus rhizosphere	Kellogg Biological Station, Michigan, USA	Kellogg Biological Station, Michigan, USA	42.3948	-85.3738							Panicum virgatum				288
3300001977	Ga0005033	Gp0056937	Gb0056937	Gs0090294	229366434	678307	no		Miscanthus rhizosphere microbial communities from Kellogg Biological Station, Michigan, USA - M5	Corn, switchgrass and miscanthus rhizosphere microbial communities from Kellogg Biological Station, Michigan, USA	Host-associated	Plants	Rhizoplane	Epiphytes	Unclassified	Corn, switchgrass and miscanthus rhizosphere	Kellogg Biological Station, Michigan, USA	Kellogg Biological Station, Michigan, USA	42.3948	-85.3738							Miscanthus				288
3300001978	Ga0005034	Gp0056938	Gb0056938	Gs0090294	146205161	449990	no		Miscanthus rhizosphere microbial communities from Kellogg Biological Station, Michigan, USA - M6	Corn, switchgrass and miscanthus rhizosphere microbial communities from Kellogg Biological Station, Michigan, USA	Host-associated	Plants	Rhizoplane	Epiphytes	Unclassified	Corn, switchgrass and miscanthus rhizosphere	Kellogg Biological Station, Michigan, USA	Kellogg Biological Station, Michigan, USA	42.3948	-85.3738							Miscanthus				288
3300001979	Ga0005027	Gp0056913	Gb0056913	Gs0090294	512580866	1302461	no		Corn rhizosphere microbial communities from Kellogg Biological Station, Michigan, USA - C6	Corn, switchgrass and miscanthus rhizosphere microbial communities from Kellogg Biological Station, Michigan, USA	Host-associated	Plants	Rhizoplane	Epiphytes	Unclassified	Corn rhizosphere	Kellogg Biological Station, Michigan, USA	Kellogg Biological Station, Michigan, USA	42.3948	-85.3738							Zea mays subsp. mays				288
3300001986	Ga0004524	Gp0056845	Gb0056845	Gs0095507	8676194	11634	no		Hot spring thermophilic microbial communities from Obsidian Pool, Yellowstone National Park, USA - site 3 B9	Hot spring microbial communities from Yellowstone National Park	Environmental	Aquatic	Thermal springs	Hot (42-90C)	Unclassified	Hot spring	Yellowstone National Park, Wyoming, USA	Yellowstone National Park, Wyoming, USA	44.6102	-110.439											2400
3300001989	Ga0005026	Gp0056912	Gb0056912	Gs0090294	585198443	1474782	no		Corn rhizosphere microbial communities from Kellogg Biological Station, Michigan, USA - C5	Corn, switchgrass and miscanthus rhizosphere microbial communities from Kellogg Biological Station, Michigan, USA	Host-associated	Plants	Rhizoplane	Epiphytes	Unclassified	Corn rhizosphere	Kellogg Biological Station, Michigan, USA	Kellogg Biological Station, Michigan, USA	42.3948	-85.3738							Zea mays subsp. mays				288
3300001990	Ga0005024	Gp0056910	Gb0056910	Gs0090294	591915408	1530919	no		Corn rhizosphere microbial communities from Kellogg Biological Station, Michigan, USA - C3	Corn, switchgrass and miscanthus rhizosphere microbial communities from Kellogg Biological Station, Michigan, USA	Host-associated	Plants	Rhizoplane	Epiphytes	Unclassified	Corn rhizosphere	Kellogg Biological Station, Michigan, USA	Kellogg Biological Station, Michigan, USA	42.3948	-85.3738							Zea mays subsp. mays				288
3300001991	Ga0005030	Gp0056916	Gb0056916	Gs0090294	391415732	1131090	no		Miscanthus rhizosphere microbial communities from Kellogg Biological Station, Michigan, USA - M2	Corn, switchgrass and miscanthus rhizosphere microbial communities from Kellogg Biological Station, Michigan, USA	Host-associated	Plants	Rhizoplane	Epiphytes	Unclassified	Corn, switchgrass and miscanthus rhizosphere	Kellogg Biological Station, Michigan, USA	Kellogg Biological Station, Michigan, USA	42.3948	-85.3738							Miscanthus				288
3300002009	Ga0012440	Gp0054925	Gb0054925	Gs0090732	21648289	27680	no		Simulated communities ecosystem from Bremen, Germany	Nitrate-dependent Fe(III)-oxidizing enrichment culture microbial communities	Engineered	Modeled	Simulated communities (microbial mixture)	Unclassified	Unclassified	Nitrate-dependent Fe(III)-oxidizing enrichment culture	City ditch in Bremen, Germany	Bremen, Germany	53.0769	8.8089
3300002033	Ga0016812	Gp0056440	Gb0056440	Gs0055716	1080847652	1295471	no	17355176	Marine ecosystem from Sargasso Station 11 and 13, Bermuda	Marine microbial communities from Global Ocean Sampling (GOS)	Environmental	Aquatic	Marine	Oceanic	Unclassified	Marine	Sargasso Sea	Sargasso Sea	31.175	-64.3243				Halophile		20		5
3300002035	Ga0016927	Gp0060392	Gb0060392	Gs0103015	568844424	2020037	no	28419766	Delisea pulchra microbial communities from Sydney, Australia, affected by bleaching disease - 2012_LB_B2	Delisea pulchra microbial communities from Sydney, Australia, affected by bleaching disease	Host-associated	Algae	Red algae	Ectosymbionts	Unclassified	Delisea pulchra	Long Bay, Sydney, Australia	Long Bay, Sydney, Australia	-33.57	151.15							Delisea pulchra	5
3300002036	Ga0016875	Gp0060496	Gb0060496	Gs0103015	713039852	2278718	no	28419766	Delisea pulchra microbial communities from Sydney, Australia, affected by bleaching disease - 2012_BI_B3	Delisea pulchra microbial communities from Sydney, Australia, affected by bleaching disease	Host-associated	Algae	Red algae	Ectosymbionts	Unclassified	Delisea pulchra	Bare Island, Sydney, Australia	Bare Island, Sydney, Australia	-33.59	151.13							Delisea pulchra	5
3300002037	Ga0016928	Gp0060464	Gb0060464	Gs0103015	800993314	2631172	no	28419766	Delisea pulchra microbial communities from Sydney, Australia, affected by bleaching disease - 2012_BI_B1	Delisea pulchra microbial communities from Sydney, Australia, affected by bleaching disease	Host-associated	Algae	Red algae	Ectosymbionts	Unclassified	Delisea pulchra	Bare Island, Sydney, Australia	Bare Island, Sydney, Australia	-33.59	151.13							Delisea pulchra	5
3300002038	Ga0016876	Gp0060493	Gb0060493	Gs0103015	909199916	3508503	no	28419766	Delisea pulchra microbial communities from Sydney, Australia, affected by bleaching disease - 2012_BI_B2	Delisea pulchra microbial communities from Sydney, Australia, affected by bleaching disease	Host-associated	Algae	Red algae	Ectosymbionts	Unclassified	Delisea pulchra	Bare Island, Sydney, Australia	Bare Island, Sydney, Australia	-33.59	151.13							Delisea pulchra	5
3300002039	Ga0016929	Gp0060411	Gb0060411	Gs0103015	1010422860	3581828	no	28419766	Delisea pulchra microbial communities from Sydney, Australia, affected by bleaching disease - 2012_LB_B3	Delisea pulchra microbial communities from Sydney, Australia, affected by bleaching disease	Host-associated	Algae	Red algae	Ectosymbionts	Unclassified	Delisea pulchra	Long Bay, Sydney, Australia	Long Bay, Sydney, Australia	-33.57	151.15							Delisea pulchra	5
3300002042	Ga0016729	Gp0060373	Gb0060373	Gs0103015	895471522	3029783	no	28419766	Delisea pulchra microbial communities from Sydney, Australia, affected by bleaching disease - 2012_LB_B1	Delisea pulchra microbial communities from Sydney, Australia, affected by bleaching disease	Host-associated	Algae	Red algae	Ectosymbionts	Unclassified	Delisea pulchra	Long Bay, Sydney, Australia	Long Bay, Sydney, Australia	-33.57	151.15							Delisea pulchra	5
3300002053	Ga0010992	Gp0060652	Gb0060652	Gs0095508	799007063	857807	no	26824177	Marine sediment microbial communities from White Oak River estuary, North Carolina - WOR_SMTZ	Marine sediment microbial communities from White Oak River estuary, North Carolina	Environmental	Aquatic	Marine	Intertidal zone	Sediment	Marine sediment	White Oak River estuary, North Carolina, USA	White Oak River estuary, North Carolina, USA	34.6478	-77.1112								0.24	0.32
3300002054	Ga0010886	Gp0061076	Gb0061076	Gs0085351	102504616	289748	no		Macroalgal surface ecosystem from Botany Bay, Sydney, Australia - A-A3	Macroalgal surface microbial communities	Host-associated	Algae	Green algae	Ectosymbionts	Unclassified	Macroalgal surface	Botany Bay, Sydney, NSW, Australia	Botany Bay, Sydney, NSW, Australia	-33.9666	151.167							Ulva australis
3300002055	Ga0010873	Gp0061075	Gb0061075	Gs0085351	101444815	311095	no		Macroalgal surface ecosystem from Botany Bay, Sydney, Australia - A-A2	Macroalgal surface microbial communities	Host-associated	Algae	Green algae	Ectosymbionts	Unclassified	Macroalgal surface	Botany Bay, Sydney, NSW, Australia	Botany Bay, Sydney, NSW, Australia	-33.9666	151.167							Ulva australis
3300002057	Ga0011054	Gp0061081	Gb0061081	Gs0085351	173710691	673795	no		Macroalgal surface ecosystem from Botany Bay, Galicia, Spain - SA1-P2	Macroalgal surface microbial communities	Host-associated	Algae	Green algae	Ectosymbionts	Unclassified	Macroalgal surface	Vigo, Galicia, Spain	Vigo, Galicia, Spain	42.52	-8.82							Ulva australis
3300002058	Ga0016719	Gp0061084	Gb0061084	Gs0085351	228606952	769106	no		Macroalgal surface ecosystem from Botany Bay, Galicia, Spain - SR1-P2	Macroalgal surface microbial communities	Host-associated	Algae	Green algae	Ectosymbionts	Unclassified	Macroalgal surface	Vigo, Galicia, Spain	Vigo, Galicia, Spain	42.52	-8.82							Ulva rigida
3300002059	Ga0011295	Gp0061086	Gb0061086	Gs0085351	241239446	769259	no		Macroalgal surface ecosystem from Botany Bay, Galicia, Spain - SR3-P2	Macroalgal surface microbial communities	Host-associated	Algae	Green algae	Ectosymbionts	Unclassified	Macroalgal surface	Vigo, Galicia, Spain	Vigo, Galicia, Spain	42.52	-8.82							Ulva rigida
3300002060	Ga0011230	Gp0061078	Gb0061078	Gs0085351	199348342	805100	no		Macroalgal surface ecosystem from Botany Bay, Sydney, Australia - A-R1	Macroalgal surface microbial communities	Host-associated	Algae	Green algae	Ectosymbionts	Unclassified	Macroalgal surface	Botany Bay, Sydney, NSW, Australia	Botany Bay, Sydney, NSW, Australia	-33.9666	151.167							Ulva rigida
3300002061	Ga0016880	Gp0061079	Gb0061079	Gs0085351	218991193	834370	no		Macroalgal surface ecosystem from Botany Bay, Sydney, Australia - A-R2	Macroalgal surface microbial communities	Host-associated	Algae	Green algae	Ectosymbionts	Unclassified	Macroalgal surface	Botany Bay, Sydney, NSW, Australia	Botany Bay, Sydney, NSW, Australia	-33.9666	151.167							Ulva rigida
3300002062	Ga0011271	Gp0061082	Gb0061082	Gs0085351	257199987	836746	no		Macroalgal surface microbial communities from Vigo, Galicia, Spain - SA2-P2	Macroalgal surface microbial communities	Host-associated	Algae	Green algae	Ectosymbionts	Unclassified	Macroalgal surface	Vigo, Galicia, Spain	Vigo, Galicia, Spain	42.52	-8.82							Ulva australis
3300002063	Ga0011296	Gp0061080	Gb0061080	Gs0085351	231184377	885451	no		Macroalgal surface ecosystem from Botany Bay, Sydney, Australia - A-R4	Macroalgal surface microbial communities	Host-associated	Algae	Green algae	Ectosymbionts	Unclassified	Macroalgal surface	Botany Bay, Sydney, NSW, Australia	Botany Bay, Sydney, NSW, Australia	-33.9666	151.167							Ulva rigida
3300002064	Ga0011235	Gp0061085	Gb0061085	Gs0085351	284014369	923507	no		Macroalgal surface ecosystem from Botany Bay, Galicia, Spain - SR2-P2	Macroalgal surface microbial communities	Host-associated	Algae	Green algae	Ectosymbionts	Unclassified	Macroalgal surface	Vigo, Galicia, Spain	Vigo, Galicia, Spain	42.52	-8.82							Ulva rigida
3300002065	Ga0011311	Gp0061083	Gb0061083	Gs0085351	286829789	1120224	no		Macroalgal surface ecosystem from Botany Bay, Galicia, Spain - SA3-P2	Macroalgal surface microbial communities	Host-associated	Algae	Green algae	Ectosymbionts	Unclassified	Macroalgal surface	Vigo, Galicia, Spain	Vigo, Galicia, Spain	42.52	-8.82							Ulva australis
3300002067	Ga0005022	Gp0056908	Gb0056908	Gs0090294	560620246	1420898	no		Corn rhizosphere microbial communities from Kellogg Biological Station, Michigan, USA - C1	Corn, switchgrass and miscanthus rhizosphere microbial communities from Kellogg Biological Station, Michigan, USA	Host-associated	Plants	Rhizoplane	Epiphytes	Unclassified	Corn rhizosphere	Kellogg Biological Station, Michigan, USA	Kellogg Biological Station, Michigan, USA	42.3948	-85.3738							Zea mays subsp. mays				288
3300002070	Ga0005037	Gp0056941	Gb0056941	Gs0090294	246552581	719525	no		Switchgrass rhizosphere microbial communities from Kellogg Biological Station, Michigan, USA - S4	Corn, switchgrass and miscanthus rhizosphere microbial communities from Kellogg Biological Station, Michigan, USA	Host-associated	Plants	Rhizoplane	Epiphytes	Unclassified	Corn, switchgrass and miscanthus rhizosphere	Kellogg Biological Station, Michigan, USA	Kellogg Biological Station, Michigan, USA	42.3948	-85.3738							Panicum virgatum				288
3300002074	Ga0005035	Gp0056939	Gb0056939	Gs0090294	201171535	597851	no		Switchgrass rhizosphere microbial communities from Kellogg Biological Station, Michigan, USA - S1	Corn, switchgrass and miscanthus rhizosphere microbial communities from Kellogg Biological Station, Michigan, USA	Host-associated	Plants	Rhizoplane	Epiphytes	Unclassified	Corn, switchgrass and miscanthus rhizosphere	Kellogg Biological Station, Michigan, USA	Kellogg Biological Station, Michigan, USA	42.3948	-85.3738							Panicum virgatum				288
3300002075	Ga0005025	Gp0056911	Gb0056911	Gs0090294	395291063	1095211	no		Corn rhizosphere microbial communities from Kellogg Biological Station, Michigan, USA - C4	Corn, switchgrass and miscanthus rhizosphere microbial communities from Kellogg Biological Station, Michigan, USA	Host-associated	Plants	Rhizoplane	Epiphytes	Unclassified	Corn rhizosphere	Kellogg Biological Station, Michigan, USA	Kellogg Biological Station, Michigan, USA	42.3948	-85.3738							Zea mays subsp. mays				288
3300002076	Ga0005036	Gp0056940	Gb0056940	Gs0090294	254831552	758911	no		Switchgrass rhizosphere microbial communities from Kellogg Biological Station, Michigan, USA - S3	Corn, switchgrass and miscanthus rhizosphere microbial communities from Kellogg Biological Station, Michigan, USA	Host-associated	Plants	Rhizoplane	Epiphytes	Unclassified	Corn, switchgrass and miscanthus rhizosphere	Kellogg Biological Station, Michigan, USA	Kellogg Biological Station, Michigan, USA	42.3948	-85.3738							Panicum virgatum				288
3300002077	Ga0005031	Gp0056917	Gb0056917	Gs0090294	304846874	859642	no		Miscanthus rhizosphere microbial communities from Kellogg Biological Station, Michigan, USA - M3	Corn, switchgrass and miscanthus rhizosphere microbial communities from Kellogg Biological Station, Michigan, USA	Host-associated	Plants	Rhizoplane	Epiphytes	Unclassified	Corn, switchgrass and miscanthus rhizosphere	Kellogg Biological Station, Michigan, USA	Kellogg Biological Station, Michigan, USA	42.3948	-85.3738							Miscanthus				288
3300002088	Ga0005637	Gp0055129	Gb0055129	Gs0099547	1663501	2873	no		Soil microbial communities from Manhattan, Kansas, USA - Sample 200um emPCR	Soil microbial communities from Kansas (Konza Prairie Natural Area and Manhattan, Kansas, USA)	Environmental	Terrestrial	Soil	Unclassified	Unclassified	Soil	Manhattan, Kansas, USA	Manhattan, Kansas, USA	39.214	-96.5852								0			0
3300002089	Ga0005636	Gp0055128	Gb0055128	Gs0099547	2068208	3551	no		Soil microbial communities from Manhattan, Kansas, USA - Sample 100um emPCR	Soil microbial communities from Kansas (Konza Prairie Natural Area and Manhattan, Kansas, USA)	Environmental	Terrestrial	Soil	Unclassified	Unclassified	Soil	Manhattan, Kansas, USA	Manhattan, Kansas, USA	39.214	-96.5852								0			0
3300002090	Ga0005632	Gp0055124	Gb0055124	Gs0099547	79013848	142297	no		Soil microbial communities from Manhattan, Kansas, USA - Sample 200um MDA	Soil microbial communities from Kansas (Konza Prairie Natural Area and Manhattan, Kansas, USA)	Environmental	Terrestrial	Soil	Unclassified	Unclassified	Soil	Manhattan, Kansas, USA	Manhattan, Kansas, USA	39.214	-96.5852								0			0
3300002091	Ga0004276	Gp0057572	Gb0057572	Gs0090293	76505445	183257	no	29848762	Lentic enriched actinobaterial ecosystem from Lake Grosse Fuchskuhle, Germany	Lentic enriched actinobacterial communities from dystrophic bog Grosse Fuchskuhle, Brandenburg, Germany	Environmental	Aquatic	Freshwater	Lentic	Unclassified	Lentic	Grosse Fuchskuhle, Brandenburg, Germany	Brandenburg, Germany	53.1666	13.0333											59
3300002092	Ga0005020	Gp0056258	Gb0056258	Gs0090293	122725202	258129	no	29848762	Lentic bog actinobacteria communities from Grosse Fuchskuhle, Germany - Sample acI-B2 co-culture F-B6 metagenome	Lentic enriched actinobacterial communities from dystrophic bog Grosse Fuchskuhle, Brandenburg, Germany	Environmental	Aquatic	Freshwater	Lentic	Unclassified	Lentic	Grosse Fuchskuhle, Brandenburg, Germany	Brandenburg, Germany	53.1527	13.0225
3300002098	Ga0005021	Gp0056259	Gb0056259	Gs0090293	118162278	265441	no	29848762	Lentic bog actinobacteria communities from Grosse Fuchskuhle, Germany - Sample acI-B2 co-culture F-B7 metagenome	Lentic enriched actinobacterial communities from dystrophic bog Grosse Fuchskuhle, Brandenburg, Germany	Environmental	Aquatic	Freshwater	Lentic	Unclassified	Lentic	Grosse Fuchskuhle, Brandenburg, Germany	Brandenburg, Germany	53.1527	13.0225
3300002099	Ga0005634	Gp0055126	Gb0055126	Gs0099547	141066729	302747	no		Wetlands ecosystem from Manhattan, Kansas, USA	Soil microbial communities from Kansas (Konza Prairie Natural Area and Manhattan, Kansas, USA)	Environmental	Terrestrial	Soil	Unclassified	Unclassified	Soil	Manhattan, Kansas, USA	Manhattan, Kansas, USA	39.214	-96.5852								0			0
3300002100	Ga0005635	Gp0055127	Gb0055127	Gs0099547	166878967	374037	no		Soil microbial communities from Manhattan, Kansas, USA - Sample 500um MDA	Soil microbial communities from Kansas (Konza Prairie Natural Area and Manhattan, Kansas, USA)	Environmental	Terrestrial	Soil	Unclassified	Unclassified	Soil	Manhattan, Kansas, USA	Manhattan, Kansas, USA	39.214	-96.5852								0			0
3300002153	Ga0057039	Gp0056865	Gb0056865	Gs0095503	500866322	1164511	no		Marine eukaryotic phytoplankton communities from the Norwegian Sea - 20m ARK-7M Metagenome	Marine eukaryotic phytoplankton communities from the Norwegian Sea, Arctic and Atlantic Ocean	Environmental	Aquatic	Marine	Oceanic	Unclassified	Marine	Norwegian Sea, Atlantic Ocean	Norwegian Sea, Atlantic Ocean	73.0188	9.8566											20
3300002154	Ga0004571	Gp0056863	Gb0056863	Gs0095503	389357413	961953	no		Marine ecosystem from Fram Strait	Marine eukaryotic phytoplankton communities from the Norwegian Sea, Arctic and Atlantic Ocean	Environmental	Aquatic	Marine	Oceanic	Unclassified	Marine	Fram Strait, South Atlantic Ocean	South Atlantic Ocean	78.8697	8.1122											10
3300002155	Ga0003953	Gp0057736	Gb0057736	Gs0090294	227111689	693632	no		Miscanthus rhizosphere microbial communities from Kellogg Biological Station, Michigan, USA, with PhiX- M7	Corn, switchgrass and miscanthus rhizosphere microbial communities from Kellogg Biological Station, Michigan, USA	Host-associated	Plants	Rhizoplane	Epiphytes	Unclassified	Corn, switchgrass and miscanthus rhizosphere	Kellogg Biological Station, Michigan, USA	Kellogg Biological Station, Michigan, USA	42.3948	-85.3738							Miscanthus	0			0
3300002156	Ga0016781	Gp0060711	Gb0060711	Gs0110126	296602962	1821882	no		Saline desert soil microbial communities from Kutch, Gujarat, India - S2	Saline desert soil microbial communities from Kutch, Gujarat, India	Environmental	Terrestrial	Soil	Unclassified	Desert	Saline desert soil	Kutch, Gujarat, India	Kutch, Gujarat, India	23.7925	71.008
3300002157	Ga0016751	Gp0060715	Gb0060715	Gs0110126	300833452	2224072	no		Saline desert soil microbial communities from Kutch, Gujarat, India - S6	Saline desert soil microbial communities from Kutch, Gujarat, India	Environmental	Terrestrial	Soil	Unclassified	Desert	Saline desert soil	Kutch, Gujarat, India	Kutch, Gujarat, India	23.941	70.1884
3300002162	Ga0004685	Gp0055542	Gb0055542	Gs0084162	203781626	505289	no		Arctic peat soil from Barrow, Alaska - Barrow Graham LP Incubations 002-21A	Arctic peat soil microbial communities from the Barrow Environmental Observatory site, Barrow, Alaska, USA	Environmental	Terrestrial	Soil	Unclassified	Permafrost	Arctic peat soil	Arctic peat soil	USA: Alaska	71.2838	-156.599
3300002163	Ga0004526	Gp0056815	Gb0056815	Gs0095506	498700252	994870	no	27462367	Biogas fermentation microbial communities from Germany - Plant 1 DNA1	Biogas fermentation microbial communities from biogas plants in Germany	Engineered	Biotransformation	Mixed alcohol bioreactor	Unclassified	Unclassified	Biogas fermentantion	Bielefeld, North Rhine-Westphalia, Germany	Bielefeld, North Rhine-Westphalia, Germany	52.0385	8.4956	7.7							0			0
3300002164	Ga0004527	Gp0056816	Gb0056816	Gs0095506	501478208	999834	no	27462367	Biogas fermentation microbial communities from Germany - Plant 1 DNA2	Biogas fermentation microbial communities from biogas plants in Germany	Engineered	Biotransformation	Mixed alcohol bioreactor	Unclassified	Unclassified	Biogas fermentantion	Bielefeld, North Rhine-Westphalia, Germany	Bielefeld, North Rhine-Westphalia, Germany	52.0385	8.4956	7.7							0			0
3300002167	Ga0004533	Gp0056841	Gb0056841	Gs0095506	319946977	599100	no	27462367	Biogas fermentation microbial communities from Germany - Plant 4 DNA2	Biogas fermentation microbial communities from biogas plants in Germany	Engineered	Biotransformation	Mixed alcohol bioreactor	Unclassified	Unclassified	Biogas fermentantion	Bielefeld, North Rhine-Westphalia, Germany	Bielefeld, North Rhine-Westphalia, Germany	52.0385	8.4956	7.8							0			0
3300002168	Ga0004531	Gp0056839	Gb0056839	Gs0095506	551665500	1053006	no	27462367	Biogas fermentation microbial communities from Germany - Plant 3 DNA2	Biogas fermentation microbial communities from biogas plants in Germany	Engineered	Biotransformation	Mixed alcohol bioreactor	Unclassified	Unclassified	Biogas fermentantion	Bielefeld, North Rhine-Westphalia, Germany	Bielefeld, North Rhine-Westphalia, Germany	52.0385	8.4956	7.53							0			0
3300002170	Ga0004530	Gp0056838	Gb0056838	Gs0095506	439869557	872010	no	27462367	Biogas fermentation microbial communities from Germany - Plant 3 DNA1	Biogas fermentation microbial communities from biogas plants in Germany	Engineered	Biotransformation	Mixed alcohol bioreactor	Unclassified	Unclassified	Biogas fermentantion	Bielefeld, North Rhine-Westphalia, Germany	Bielefeld, North Rhine-Westphalia, Germany	52.0385	8.4956	7.53							0			0
3300002173	Ga0004528	Gp0056817	Gb0056817	Gs0095506	525881718	1005995	no	27462367	Biogas fermentation microbial communities from Germany - Plant 2 DNA1	Biogas fermentation microbial communities from biogas plants in Germany	Engineered	Biotransformation	Mixed alcohol bioreactor	Unclassified	Unclassified	Biogas fermentantion	Bielefeld, North Rhine-Westphalia, Germany	Bielefeld, North Rhine-Westphalia, Germany	52.0385	8.4956	7.8							0			0
3300002174	Ga0004529	Gp0056818	Gb0056818	Gs0095506	581429295	1090388	no		Biogas fermentation microbial communities from Germany - Plant 2 DNA2	Biogas fermentation microbial communities from biogas plants in Germany	Engineered	Biotransformation	Mixed alcohol bioreactor	Unclassified	Unclassified	Biogas fermentantion	Bielefeld, North Rhine-Westphalia, Germany	Bielefeld, North Rhine-Westphalia, Germany	52.0385	8.4956	7.8							0			0
3300002185	Ga0003448	Gp0056310	Gb0056310	Gs0084161	2060091016	7307449	no	26607965	Cubitermes ugandensis P1 segment gut microbial communities from Kakamega Forest, Kenya - Cu122 P1	Cubitermes and Nasutitermes termite gut microbial communities from Max Planck Institute for Terrestrial Microbiology, Germany	Host-associated	Arthropoda	Digestive system	Gut	Unclassified	Termite gut	Termite gut	Kakamega Forest, Kenya	0.2917	34.856							Cubitermes ugandensis				1500
3300002186	Ga0004572	Gp0056864	Gb0056864	Gs0095503	559495569	1333897	no		Marine eukaryotic phytoplankton communities from the Norwegian Sea - 10m ARK-5M Metagenome	Marine eukaryotic phytoplankton communities from the Norwegian Sea, Arctic and Atlantic Ocean	Environmental	Aquatic	Marine	Oceanic	Unclassified	Marine	Norwegian Sea, Atlantic Ocean	Norwegian Sea, Atlantic Ocean	71.2008	8.8666											10
3300002192	Ga0022189	Gp0072815	Gb0072815	Gs0047180	72084723	201458	no	27941956	Compost microbial communities from Sao Paulo Zoo, Brazil - ZC3b day 64	Compost microbial communities from Sao Paulo Zoo, Brazil	Engineered	Solid waste	Zoo waste	Composting	Unclassified	Compost	Sao Paulo Zoo, Brazil	Sao Paulo Zoo, Brazil	-23.6511	-46.6207											700
3300002193	Ga0022221	Gp0072814	Gb0072814	Gs0047180	75159997	211746	no	27941956	Compost microbial communities from Sao Paulo Zoo, Brazil - ZC3b day 30	Compost microbial communities from Sao Paulo Zoo, Brazil	Engineered	Solid waste	Zoo waste	Composting	Unclassified	Compost	Sao Paulo Zoo, Brazil	Sao Paulo Zoo, Brazil	-23.6511	-46.6207											700
3300002194	Ga0022213	Gp0072816	Gb0072816	Gs0047180	91043160	243885	no	27941956	Day 01 of ZC3b - Compost ecosystem from Sao Paulo Zoo, Brazil	Compost microbial communities from Sao Paulo Zoo, Brazil	Engineered	Solid waste	Zoo waste	Composting	Unclassified	Compost	Sao Paulo Zoo, Brazil	Sao Paulo Zoo, Brazil	-23.6511	-46.6207											700
3300002196	Ga0022206	Gp0072818	Gb0072818	Gs0047180	103781231	285550	no	27941956	Compost microbial communities from Sao Paulo Zoo, Brazil - ZC3b day 99	Compost microbial communities from Sao Paulo Zoo, Brazil	Engineered	Solid waste	Zoo waste	Composting	Unclassified	Compost	Sao Paulo Zoo, Brazil	Sao Paulo Zoo, Brazil	-23.6511	-46.6207											700
3300002205	Ga0022210	Gp0076433	Gb0076433	Gs0047180	151586253	417985	no	27941956	Compost microbial communities from Sao Paulo Zoo, Brazil - ZC4 day 07	Compost microbial communities from Sao Paulo Zoo, Brazil	Engineered	Solid waste	Zoo waste	Composting	Unclassified	Compost	Sao Paulo Zoo, Brazil	Sao Paulo Zoo, Brazil	-23.6511	-46.6207											700
3300002210	Ga0022192	Gp0072817	Gb0072817	Gs0047180	149611086	424234	no	27941956	Compost microbial communities from Sao Paulo Zoo, Brazil - ZC3b day 78	Compost microbial communities from Sao Paulo Zoo, Brazil	Engineered	Solid waste	Zoo waste	Composting	Unclassified	Compost	Sao Paulo Zoo, Brazil	Sao Paulo Zoo, Brazil	-23.6511	-46.6207											700
3300002231	Ga0025775	Gp0051561	Gb0051561	Gs0060825	3305188083	8591025	no	26487573	Marine sediment ecosystem from Santorini caldera, red mat, Greece	Marine sediment microbial communities from the Hellenic Volcanic Arc	Environmental	Aquatic	Marine	Hydrothermal vents	Sediment	Marine sediment	Marine sediment	Santorini caldera, Greece	36.5	25.45								336
3300002239	Ga0003954	Gp0057737	Gb0057737	Gs0090294	322100106	931762	no		Switchgrass rhizosphere microbial communities from Kellogg Biological Station, Michigan, USA, with PhiX - S2	Corn, switchgrass and miscanthus rhizosphere microbial communities from Kellogg Biological Station, Michigan, USA	Host-associated	Plants	Rhizoplane	Epiphytes	Unclassified	Corn, switchgrass and miscanthus rhizosphere	Kellogg Biological Station, Michigan, USA	Kellogg Biological Station, Michigan, USA	42.3948	-85.3738							Panicum virgatum	0			0
3300002242	Ga0025768	Gp0051527	Gb0051527	Gs0060825	1445071903	3896498	no		Marine sediment ecosystem from Kolumbo Volcano, white/grey mat, Greece	Marine sediment microbial communities from the Hellenic Volcanic Arc	Environmental	Aquatic	Marine	Hydrothermal vents	Sediment	Marine sediment	Marine sediment	Kolumbo Volcano, Greece	36.5	25.45								494
3300002244	Ga0005029	Gp0056915	Gb0056915	Gs0090294	315092440	907463	no		Miscanthus rhizosphere microbial communities from Kellogg Biological Station, Michigan, USA - M1	Corn, switchgrass and miscanthus rhizosphere microbial communities from Kellogg Biological Station, Michigan, USA	Host-associated	Plants	Rhizoplane	Epiphytes	Unclassified	Corn, switchgrass and miscanthus rhizosphere	Kellogg Biological Station, Michigan, USA	Kellogg Biological Station, Michigan, USA	42.3948	-85.3738							Miscanthus				288
3300002247	Ga0022198	Gp0085006	Gb0085006	Gs0090732	15029535	25347	no		Fe(III)-oxidizing enrichment culture microbial communities from the University of Tubingen, Germany - Straub Culture	Nitrate-dependent Fe(III)-oxidizing enrichment culture microbial communities	Engineered	Lab enrichment	Unclassified	Unclassified	Unclassified	Nitrate-dependent Fe(III)-oxidizing enrichment culture	University of Tubingen, Germany	University of Tubingen, Germany	48.5295	9.04375
3300002301	Ga0005921	Gp0055241	Gb0055241	Gs0090293	87127170	154455	no	29848762	Lentic bog actinobacteria communities from Grosse Fuchskuhle, Germany - Sample acI co-culture FSW-F8	Lentic enriched actinobacterial communities from dystrophic bog Grosse Fuchskuhle, Brandenburg, Germany	Environmental	Aquatic	Freshwater	Lentic	Unclassified	Lentic	Grosse Fuchskuhle, Brandenburg, Germany	Brandenburg, Germany	53.1666	13.0333
3300002307	Ga0005920	Gp0055240	Gb0055240	Gs0090293	197858248	386970	no	29848762	Lentic bog actinobacteria communities from Grosse Fuchskuhle, Germany - Sample acI-C2 co-culture F-D7	Lentic enriched actinobacterial communities from dystrophic bog Grosse Fuchskuhle, Brandenburg, Germany	Environmental	Aquatic	Freshwater	Lentic	Unclassified	Lentic	Grosse Fuchskuhle, Brandenburg, Germany	Brandenburg, Germany	53.1666	13.0333
3300002308	Ga0003456	Gp0056237	Gb0056237	Gs0084161	1643542793	3796591	no	26607965	Nasutitermes corniger P4 segment gut microbial community from laboratory colony in Florida, USA - Nc150 P4	Cubitermes and Nasutitermes termite gut microbial communities from Max Planck Institute for Terrestrial Microbiology, Germany	Host-associated	Arthropoda	Digestive system	Gut	Unclassified	Termite gut	Termite gut	laboratory colony in Florida, USA	26.0625	-80.2332							Nasutitermes corniger				1
3300002449	Ga0005842	Gp0056806	Gb0056806	Gs0084161	712348561	1431701	no	26607965	Microcerotermes parvus P3 segment gut microbial communities from Pointe-Noire, Republic of the Congo - Mp193 P3	Cubitermes and Nasutitermes termite gut microbial communities from Max Planck Institute for Terrestrial Microbiology, Germany	Host-associated	Arthropoda	Digestive system	Gut	Unclassified	Termite gut	Termite gut	Pointe-Noire, Republic of the Congo	-4.7	11.83							Microcerotermes parvus
3300002450	Ga0005839	Gp0056782	Gb0056782	Gs0084161	1316108521	2989234	no	26607965	Cornitermes sp. P3 segment gut microbial communities from Petit-Saut dam, French Guiana - Co191 P3	Cubitermes and Nasutitermes termite gut microbial communities from Max Planck Institute for Terrestrial Microbiology, Germany	Host-associated	Arthropoda	Digestive system	Gut	Unclassified	Termite gut	Termite gut	Petit - Saut dam, French Guiana	5.0626	-53.0462							Cornitermes
3300002459	Ga0005038	Gp0056942	Gb0056942	Gs0090294	334371171	831898	no		Switchgrass rhizosphere microbial communities from Kellogg Biological Station, Michigan, USA - S6	Corn, switchgrass and miscanthus rhizosphere microbial communities from Kellogg Biological Station, Michigan, USA	Host-associated	Plants	Rhizoplane	Epiphytes	Unclassified	Corn, switchgrass and miscanthus rhizosphere	Kellogg Biological Station, Michigan, USA	Kellogg Biological Station, Michigan, USA	42.3948	-85.3738							Panicum virgatum				288
3300002462	Ga0005846	Gp0056810	Gb0056810	Gs0084161	1799722629	3999986	no	26607965	Microcerotermes parvus P4 segment gut microbial communities from Pointe-Noire, Republic of the Congo - Th196 P4	Cubitermes and Nasutitermes termite gut microbial communities from Max Planck Institute for Terrestrial Microbiology, Germany	Host-associated	Arthropoda	Digestive system	Gut	Proctodeal segment	Termite gut	Termite gut	Pointe-Noire, Republic of the Congo	-4.7	11.83							Microcerotermes parvus
3300002468	Ga0023001	Gp0088957	Gb0088957	Gs0110172	143773111	146707	no	27739431	Deep subsurface microbial communities from Mt. Terri Underground Rock Laboratory, Switzerland - 10_samples_coassembly	Deep subsurface microbial communities from Mt. Terri Underground Rock Laboratory, Switzerland, that are sulfate-reducing	Environmental	Terrestrial	Deep subsurface	Clay	Unclassified	Deep subsurface	Mt. Terri, Switzerland	Mt. Terri, Switzerland	47.379	7.1648	7.5	8.5		Halophile		17.5		300			562.73
3300002475	Ga0023038	Gp0085126	Gb0085126	Gs0110165	20853656	66951	no		Human fecal microbial communities from Valencia, Spain, of mother-infant pairs - MIP19-I4	Human fecal microbial communities from Valencia, Spain, of mother-infant pairs	Host-associated	Human	Digestive system	Large intestine	Fecal	Human fecal	Valencia, Spain	Valencia, Spain									Homo sapiens
3300002479	Ga0006253	Gp0060474	Gb0060474	Gs0102997	4099718	6684	no		Geothermal fumarole subsurface microbial communities from Mt. Erebus, Antarctica - 1A2C	Fumarolic subsurface microbial communities from Tramway Ridge at Mt. Erebus, Antarctica for carbon cycling studies in geothermal environments	Environmental	Terrestrial	Volcanic	Fumaroles	Unclassified	Fumarolic subsurface	Tramway Ridge, Mt. Erebus, Antarctica, site 1, 0-2 cm depth	Mt. Erebus, Antarctica	-77.5182	167.111											3390
3300002481	Ga0004278	Gp0057564	Gb0057564	Gs0090290	169908118	271595	no	28350381, 28396823, 29467397	Deep oceanic, basalt-hosted subsurface hydrothermal fluid ecosystem from Juan de Fuca Ridge flank, Pacific Ocean, CORK Borehole 1362A_J2.573	Deep subsurface and oceanic microbial communities from Witwatersrand Basin, South Africa, and the Canadian and Fennoscandian shields and at the Lost City Hydrothermal Field	Environmental	Aquatic	Marine	Volcanic	Unclassified	Deep oceanic, basalt-hosted subsurface hydrothermal fluid	Juan de Fuca Ridge flank, Pacific Ocean	Juan de Fuca Ridge flank, Pacific Ocean	47.76	-127.76								454		-2667
3300002501	Ga0005847	Gp0056811	Gb0056811	Gs0084161	1529527804	3548391	no	26607965	Neocapritermes taracua P1 segment gut microbial communities from Petit-Saut dam, French Guiana - Nt197 P1	Cubitermes and Nasutitermes termite gut microbial communities from Max Planck Institute for Terrestrial Microbiology, Germany	Host-associated	Arthropoda	Digestive system	Gut	Unclassified	Termite gut	Termite gut	Petit - Saut dam, French Guiana	5.0626	-53.0462							Neocapritermes taracua
3300002504	Ga0005849	Gp0056813	Gb0056813	Gs0084161	1536697946	3872862	no	26607965	Neocapritermes taracua P4 segment gut microbial communities from Petit-Saut dam, French Guiana - Nt197 P4	Cubitermes and Nasutitermes termite gut microbial communities from Max Planck Institute for Terrestrial Microbiology, Germany	Host-associated	Arthropoda	Digestive system	Gut	Unclassified	Termite gut	Termite gut	Petit - Saut dam, French Guiana	5.0626	-53.0462							Neocapritermes taracua
3300002507	Ga0005841	Gp0056805	Gb0056805	Gs0084161	1475972723	3703285	no	26607965	Microcerotermes parvus P1 segment gut microbial communities from Pointe-Noire, Republic of the Congo - Mp193P1	Cubitermes and Nasutitermes termite gut microbial communities from Max Planck Institute for Terrestrial Microbiology, Germany	Host-associated	Arthropoda	Digestive system	Gut	Unclassified	Termite gut	Termite gut	Pointe-Noire, Republic of the Congo	-4.7	11.83							Microcerotermes parvus
3300002508	Ga0005844	Gp0056808	Gb0056808	Gs0084161	1511161985	3567179	no	26607965	Microcerotermes parvus P1 segment gut microbial communities from Pointe-Noire, Republic of the Congo - Th196 P1	Cubitermes and Nasutitermes termite gut microbial communities from Max Planck Institute for Terrestrial Microbiology, Germany	Host-associated	Arthropoda	Digestive system	Gut	Unclassified	Termite gut	Termite gut	Pointe-Noire, Republic of the Congo	-4.7	11.83							Microcerotermes parvus
3300002509	Ga0005843	Gp0056807	Gb0056807	Gs0084161	1490046774	3614806	no	26607965	Microcerotermes parvus P4 segment gut microbial communities from Pointe-Noire, Republic of the Congo - Mp193P4	Cubitermes and Nasutitermes termite gut microbial communities from Max Planck Institute for Terrestrial Microbiology, Germany	Host-associated	Arthropoda	Digestive system	Gut	Unclassified	Termite gut	Termite gut	Pointe-Noire, Republic of the Congo	-4.7	11.83							Microcerotermes parvus
3300002544	Ga0006270	Gp0061306	Gb0061306	Gs0103000	118273023	204025	no	27739431	Deep subsurface microbial communities from Mt. Terri, Switzerland - Autotrophic microbial communities BRH/17	Deep subsurface microbial communities from Mt. Terri Underground Rock Laboratory, Switzerland, that are autotrophic	Environmental	Terrestrial	Deep subsurface	Clay	Unclassified	Deep subsurface	Mt. Terri, Switzerland	Mt. Terri, Switzerland	47.379	7.1648								562.73
3300002568	Ga0041823	Gp0053871	Gb0053871	Gs0053077	7938673520	23205722	no		Grasslands soil microbial communities from Hopland, California, USA - 2	Soil microbial communities from Mediterranean grasslands, California	Environmental	Terrestrial	Soil	Loam	Grasslands	Soil	Hopland, California	Hopland, California	38.993	-123.067
3300002702	Ga0024845	Gp0091716	Gb0091716	Gs0047444	289715476	624167	no	23889694	Wastewater microbial communities from Syncrude, Ft. McMurray, Alberta - Biofilm from sections of failed pipe of Encana Pipeline	Hydrocarbon resource environments microbial communities from Canada and USA	Engineered	Wastewater	Industrial wastewater	Petrochemical	Unclassified	Hydrocarbon resource environments	Fort McMurray, Alberta, Canda	Fort McMurray, Alberta, Canda	55.07	-110.53						13
3300002735	Ga0046459	Gp0095176	Gb0095176	Gs0110172	101737461	210735	no	27739431	Deep subsurface microbial communities from Mt. Terri Underground Rock Laboratory, Switzerland - BIC-A1 borehole	Deep subsurface microbial communities from Mt. Terri Underground Rock Laboratory, Switzerland, that are sulfate-reducing	Environmental	Terrestrial	Deep subsurface	Clay	Unclassified	Deep subsurface	Mt. Terri, Switzerland	Mt. Terri, Switzerland	47.379	7.1648	7.5	8.5		Halophile		17.5		300			562.73
3300002821	Ga0048227	Gp0094510	Gb0094510	Gs0047444	385499390	449524	no	23889694	Iso-alkanes.Hi.seq-Iso3T	Hydrocarbon resource environments microbial communities from Canada and USA	Engineered	Lab enrichment	Defined media	Anaerobic media	Unclassified	Hydrocarbon resource environments	Syncrude tailings ponds	Athabasca Oil Sands, Alberta Canada	57.02	-111.65	7.2					30
3300002834	Ga0005840	Gp0056783	Gb0056783	Gs0084161	1303050472	3263869	no	26607965	Cornitermes sp. P4 segment gut microbial communities from Petit-Saut dam, French Guiana - Co191P4	Cubitermes and Nasutitermes termite gut microbial communities from Max Planck Institute for Terrestrial Microbiology, Germany	Host-associated	Arthropoda	Digestive system	Gut	Unclassified	Termite gut	Termite gut	Petit - Saut dam, French Guiana	5.0626	-53.0462							Cornitermes
3300002841	Ga0049937	Gp0095952	Gb0095952	Gs0111385	587378	618	no		Whitefly Bemisia tabaci associated secondary symbiont microbial communities from Neve Yaar, Israel - sample Cardinium_whitefly	Whitefly associated endosymbiont microbial communities from Neve Yaar, Israel	Host-associated	Arthropoda	Intracellular endosymbionts	Secondary	Unclassified	Whitefly Bemisia tabaci associated	Whitefly Bemisia tabaci associated		32.7081	35.1793							Bemisia tabaci
3300002846	Ga0049946	Gp0095980	Gb0095980	Gs0047444	4716630	4418	no	23889694	PDIso6.NVTR2AOpititus	Hydrocarbon resource environments microbial communities from Canada and USA	Engineered	Wastewater	Industrial wastewater	Petrochemical	Unclassified	Hydrocarbon resource environments	Syncrude's West In-Pit (Alberta, Canada)	Near Fort McMurray in northeastern Alberta, Canada. For McMurray is 435 km northeast of Edmonton on Highway 63, about 60 km west of the Saskatchewan border.	57.0092	-111.624	8.6					28
3300002856	Ga0049953	Gp0055765	Gb0055765	Gs0047444	728742540	1823247	no	23889694	Aquatic ecosystem from Canada and USA	Hydrocarbon resource environments microbial communities from Canada and USA	Engineered	Biotransformation	Microbial solubilization of coal	Unclassified	Unclassified	Hydrocarbon resource environments	Syncrude tailings pond, Wood Buffalo, Alberta, Canada	Syncrude tailings pond, Wood Buffalo, Alberta, Canada	57.02	-111.55
3300002858	Ga0049942	Gp0054036	Gb0054036	Gs0053025	15867137	14823	no		Lab enrichment ecosystem from Berkeley, California, USA	Cyanobacterial communities from University of California, Berkeley, USA	Engineered	Lab enrichment	Unclassified	Unclassified	Unclassified	Cyanobacterial	University of California, Berkeley, USA	University of California, Berkeley, USA	37.8738	-122.251
3300002896	Ga0006118	Gp0055090	Gb0055090	Gs0099547	109255508	342654	no		Soil microbial communities from Manhattan, Kansas, USA - Sample 300um Nextera	Soil microbial communities from Kansas (Konza Prairie Natural Area and Manhattan, Kansas, USA)	Environmental	Terrestrial	Soil	Unclassified	Unclassified	Soil	Manhattan, Kansas, USA	Manhattan, Kansas, USA	39.214	-96.5852								0			0
3300002897	Ga0006120	Gp0055092	Gb0055092	Gs0099547	58150411	160851	no		Soil microbial communities from Manhattan, Kansas, USA - Sample 500um Nextera	Soil microbial communities from Kansas (Konza Prairie Natural Area and Manhattan, Kansas, USA)	Environmental	Terrestrial	Soil	Unclassified	Unclassified	Soil	Manhattan, Kansas, USA	Manhattan, Kansas, USA	39.214	-96.5852								0			0
3300002901	Ga0006116	Gp0055088	Gb0055088	Gs0099547	50231221	177849	no		Soil microbial communities from Manhattan, Kansas, USA - Sample 100um Nextera	Soil microbial communities from Kansas (Konza Prairie Natural Area and Manhattan, Kansas, USA)	Environmental	Terrestrial	Soil	Unclassified	Unclassified	Soil	Manhattan, Kansas, USA	Manhattan, Kansas, USA	39.214	-96.5852								0			0
3300002902	Ga0006119	Gp0055091	Gb0055091	Gs0099547	42399287	139492	no		Soil microbial communities from Manhattan, Kansas, USA - Sample 400um Nextera	Soil microbial communities from Kansas (Konza Prairie Natural Area and Manhattan, Kansas, USA)	Environmental	Terrestrial	Soil	Unclassified	Unclassified	Soil	Manhattan, Kansas, USA	Manhattan, Kansas, USA	39.214	-96.5852								0			0
3300002903	Ga0006117	Gp0055089	Gb0055089	Gs0099547	81400547	272711	no		Soil microbial communities from Manhattan, Kansas, USA - Sample 200um Nextera	Soil microbial communities from Kansas (Konza Prairie Natural Area and Manhattan, Kansas, USA)	Environmental	Terrestrial	Soil	Unclassified	Unclassified	Soil	Manhattan, Kansas, USA	Manhattan, Kansas, USA	39.214	-96.5852								0			0
3300002921	Ga0052838	Gp0097840	Gb0097840	Gs0103015	1045660305	4221667	no	28419766	Delisea pulchra microbial communities from Sydney, Australia, affected by bleaching disease - 2012_BI_H8	Delisea pulchra microbial communities from Sydney, Australia, affected by bleaching disease	Host-associated	Algae	Red algae	Unclassified	Unclassified	Delisea pulchra	Bare Island, Sydney, Australia	Bare Island, Sydney, Australia	-33.59	151.13							Delisea pulchra	5
3300002922	Ga0052837	Gp0097839	Gb0097839	Gs0103015	855322052	3348872	no	28419766	Delisea pulchra microbial communities from Sydney, Australia, affected by bleaching disease - 2012_BI_H7	Delisea pulchra microbial communities from Sydney, Australia, affected by bleaching disease	Host-associated	Algae	Red algae	Unclassified	Unclassified	Delisea pulchra	Bare Island, Sydney, Australia	Bare Island, Sydney, Australia	-33.59	151.13							Delisea pulchra	5
3300002923	Ga0052840	Gp0097843	Gb0097843	Gs0103015	1023913294	4165834	no	28419766	Delisea pulchra microbial communities from Sydney, Australia, affected by bleaching disease - 2012_LB_H17	Delisea pulchra microbial communities from Sydney, Australia, affected by bleaching disease	Host-associated	Algae	Red algae	Unclassified	Unclassified	Delisea pulchra	Long Bay, Sydney, Australia	Long Bay, Sydney Australia	-33.57	150.15							Delisea pulchra	5
3300002924	Ga0052839	Gp0097842	Gb0097842	Gs0103015	1098504130	4604683	no	28419766	Delisea pulchra microbial communities from Sydney, Australia, affected by bleaching disease - 2012_LB_H16	Delisea pulchra microbial communities from Sydney, Australia, affected by bleaching disease	Host-associated	Algae	Red algae	Unclassified	Unclassified	Delisea pulchra	Long Bay, Sydney, Australia	Long Bay, Sydney Australia	-33.57	150.15							Delisea pulchra	5
3300002926	Ga0052911	Gp0097841	Gb0097841	Gs0103015	435144138	1806036	no	28419766	Delisea pulchra microbial communities from Sydney, Australia, affected by bleaching disease - 2012_BI_H10	Delisea pulchra microbial communities from Sydney, Australia, affected by bleaching disease	Host-associated	Algae	Red algae	Unclassified	Unclassified	Delisea pulchra	Bare Island, Sydney, Australia	Bare Island, Sydney, Australia	-33.59	151.13							Delisea pulchra	5
3300002927	Ga0052912	Gp0097844	Gb0097844	Gs0103015	1008368351	4073866	no	28419766	Delisea pulchra microbial communities from Sydney, Australia, affected by bleaching disease - 2012_LB_H21	Delisea pulchra microbial communities from Sydney, Australia, affected by bleaching disease	Host-associated	Algae	Red algae	Unclassified	Unclassified	Delisea pulchra	Long Bay, Sydney, Australia	Long Bay, Sydney Australia	-33.57	150.15							Delisea pulchra	5
3300002931	Ga0052915	Gp0095983	Gb0095983	Gs0085494	396700087	657022	no		Ant worker gut metagenome for colony PL010	Cephalotes varians microbial communities from the Florida Keys, USA	Host-associated	Arthropoda	Digestive system	Gut	Unclassified	Cephalotes varians	Arthropoda gut	USA: North Key Largo, Florida	25.2846	-80.3122							Cephalotes varians				1
3300002934	Ga0052914	Gp0095985	Gb0095985	Gs0085494	179275164	317404	no		Ant worker gut metagenome for colony PL005	Cephalotes varians microbial communities from the Florida Keys, USA	Host-associated	Arthropoda	Digestive system	Gut	Unclassified	Cephalotes varians	Arthropoda gut	USA: Big Pine Key, Florida	24.6333	-81.3618							Cephalotes varians				1
3300002961	Ga0052939	Gp0052056	Gb0052056	Gs0063443	560427570	1398510	no	25991679	Wetland microbial communities from Twitchell Island in the Sacramento Delta, sample from surface sediment Feb2011 Site A1 Bulk	Wetland microbial communities from Twitchell Island in the Sacramento Delta	Environmental	Aquatic	Marine	Wetlands	Sediment	Wetland	Mo Bio PowerLyzer PowerSoil DNA Isolation Kit	Twitchell Island in the Sacramento/San Joaquin Delta, CA	38.1071	-121.648								0	0.12
3300002963	Ga0053370	Gp0053414	Gb0053414	Gs0053053	306997490	631795	no		Feedstock adapted compost microbial communities from Newby Island compost facility, Milpitas, CA, USA - starting DNA	Feedstock adapted compost microbial communities from Newby Island compost facility, Milpitas CA	Engineered	Solid waste	Feedstock	Composting	Unclassified	Feedstock adapted compost	Feedstock adapted compost from Newby Island compost facility, Milpitas, CA	Newby Island compost facility, Milpitas, CA	37.4546	-121.929
3300002977	Ga0053369	Gp0099493	Gb0099493	Gs0111348	134240476	160424	no	27822555	Biogas reactor microbial communities from Swedish University of Agricultural Sciences, Alnarp, Sweden	Biogas reactor microbial communities from Swedish University of Agricultural Sciences, Alnarp, Sweden, and As, Norway that are enriched on cellulose	Engineered	Biotransformation	Unclassified	Unclassified	Unclassified	Biogas reactor	Biogas reactor, at Swedish University of Agricultural Sciences (SLU)	SLU, Alnarp, Sweden	55.6569	13.083
3300002989	Ga0004689	Gp0055556	Gb0055556	Gs0084162	230462575	433131	no		Arctic peat soil from Barrow, Alaska - Barrow Graham LP Incubations 004-32A	Arctic peat soil microbial communities from the Barrow Environmental Observatory site, Barrow, Alaska, USA	Environmental	Terrestrial	Soil	Unclassified	Permafrost	Arctic peat soil	Arctic peat soil	USA: Alaska	71.2838	-156.599
3300003057	Ga0052193	Gp0097807	Gb0097807	Gs0111436	221803	444	no		Marine viral communities from Ross Sea, Antarctica	Marine viral communities from Ross Sea water	Environmental	Aquatic	Marine	Oceanic	Unclassified	Marine	Ross Sea, Antarctica	Ross Sea, Antarctica	-75	-175
3300003065	Ga0051096	Gp0052219	Gb0052219	Gs0059074	611313	1249	no	18708511	Rice paddy soil ecosystem from Daejon City, South Korea	Rice paddy soil viral communities from Daejeon City, South Korea	Environmental	Terrestrial	Soil	Unclassified	Agricultural land	Rice paddy soil	Daejon City, South Korea	South Korea: Daejon, Daejeon	36.3875	127.339
3300003066	Ga0051143	Gp0060400	Gb0060400	Gs0059071	307378	1337	no	19196269	Marine Synechococcus ecosystem from coastal surface water at La Jolla, California, USA	Marine Synechococcus communities from coastal surface water at La Jolla, California, USA	Environmental	Aquatic	Marine	Unclassified	Unclassified	Marine	La Jolla, California, USA	La Jolla, California, USA	32.8503	-117.275								0
3300003068	Ga0052160	Gp0052270	Gb0052270	Gs0063632	1407831	1352	no		Acid Mine Drainage microbial communities from Carnoules, Gard, France, bin 3	Acid mine drainage microbial communities from Carnoules, Gard, France	Environmental	Aquatic	Freshwater	Groundwater	Contaminated	Acid mine drainage	Carnoules, Gard, France	Carnoules, Gard, France	43.303	6.188
3300003069	Ga0051127	Gp0051329	Gb0051329	Gs0059069	611050	1370	no	18479440	Coral viral communities from Mount Irvine Bay, Buccoo, Tobago - bleached corals	Coral viral communities from Mount Irvine Bay, Buccoo, Tobago, from healthy and bleached corals	Host-associated	Invertebrates	Cnidaria	Unclassified	Unclassified	Coral	Mount Irvine Bay, Buccoo, Tobago	Mount Irvine Bay, Buccoo, Tobago	11.1835	-60.8167							Pseudodiploria strigosa				3.7
3300003071	Ga0052236	Gp0097838	Gb0097838	Gs0056624	1173225	1473	no	19900896	Marine microbial communities from anoxic basin of Saanich Inlet	Marine microbial communities from anoxic basin of Saanich Inlet in Vancouver, Canada	Environmental	Aquatic	Marine	Intertidal zone	Unclassified	Marine	Marine	Saanich Inlet, Vancouver Island, British Columbia, Canada	48.5891	-123.504
3300003073	Ga0052263	Gp0097851	Gb0097851	Gs0111473	2059964	1892	no		Marine surface microbial communities Puget Sound, Washington, USA	Marine microbial communities from surface seawater at Puget Sound	Environmental	Aquatic	Marine	Oceanic	Photic zone	Marine	Surface seawater at Puget Sound	Beach at Golden Gardens Park, Seattle, WA, USA	47.6907	-122.404								0			0
3300003074	Ga0051058	Gp0051095	Gb0051095	Gs0056643	466613	1906	no	16336043	Human fecal microbial communities from the Genome Institute of Singapore - Sample 3	Human fecal viral communities from the Genome Institute of Singapore, of healthy adults	Host-associated	Human	Digestive system	Large intestine	Fecal	Human fecal	San Diego, California, USA	San Diego, California, USA	32.7166	-117.162							Homo sapiens
3300003075	Ga0051126	Gp0051328	Gb0051328	Gs0059069	720487	2010	no	18479440	Coral viral communities from Mount Irvine Bay, Buccoo, Tobago - healthy corals	Coral viral communities from Mount Irvine Bay, Buccoo, Tobago, from healthy and bleached corals	Host-associated	Invertebrates	Cnidaria	Unclassified	Unclassified	Coral	Mount Irvine Bay, Buccoo, Tobago	Mount Irvine Bay, Buccoo, Tobago	11.1835	-60.8167							Pseudodiploria strigosa				3.7
3300003076	Ga0051077	Gp0051685	Gb0051685	Gs0061992	1722505	2060	no		Hot spring ecosystem from Mammoth Hot Springs, Yellowstone National Park, USA	Hot spring microbial communities from Five Geothermal Springs in Yellowstone National Park, USA	Environmental	Aquatic	Thermal springs	Hot (42-90C)	Unclassified	Hot spring	Mammoth Hot Springs, Yellowstone National Park, USA	Mammoth Hot Springs, Yellowstone National Park, USA	44.9694	-110.71	6.6					70
3300003077	Ga0052163	Gp0052273	Gb0052273	Gs0063632	2498537	2560	no		Acid Mine Drainage microbial communities from Carnoules, Gard, France, bin 6	Acid mine drainage microbial communities from Carnoules, Gard, France	Environmental	Aquatic	Freshwater	Groundwater	Contaminated	Acid mine drainage	Carnoules, Gard, France	Carnoules, Gard, France	43.303	6.188
3300003078	Ga0051079	Gp0051687	Gb0051687	Gs0061992	1931913	2573	no		Hot spring ecosystem from Crater Hills, Alice Spring, Yellowstone National Park, USA	Hot spring microbial communities from Five Geothermal Springs in Yellowstone National Park, USA	Environmental	Aquatic	Thermal springs	Hot (42-90C)	Unclassified	Hot spring	Crater Hills, Alice Spring, Yellowstone National Park, USA	USA: Wyoming	44.6534	-110.478	2.5					75
3300003079	Ga0052158	Gp0052268	Gb0052268	Gs0063632	2539671	2588	no		Acid Mine Drainage microbial communities from Carnoules, Gard, France, bin 1	Acid mine drainage microbial communities from Carnoules, Gard, France	Environmental	Aquatic	Freshwater	Groundwater	Contaminated	Acid mine drainage	Carnoules, Gard, France	Carnoules, Gard, France	43.303	6.188
3300003080	Ga0051057	Gp0051094	Gb0051094	Gs0056643	638810	2613	no	16336043	Human fecal ecosystem from the Genome Institute of Singapore - Sample 2	Human fecal viral communities from the Genome Institute of Singapore, of healthy adults	Host-associated	Human	Digestive system	Large intestine	Fecal	Human fecal	San Diego, California, USA	San Diego, California, USA	32.7166	-117.162							Homo sapiens
3300003081	Ga0052161	Gp0052271	Gb0052271	Gs0063632	2701983	2749	no		Acid Mine Drainage microbial communities from Carnoules, Gard, France, bin 4	Acid mine drainage microbial communities from Carnoules, Gard, France	Environmental	Aquatic	Freshwater	Groundwater	Contaminated	Acid mine drainage	Carnoules, Gard, France	Carnoules, Gard, France	43.303	6.188
3300003082	Ga0052164	Gp0052274	Gb0052274	Gs0063632	2530310	2755	no		Acid Mine Drainage microbial communities from Carnoules, Gard, France - bin 7	Acid mine drainage microbial communities from Carnoules, Gard, France	Environmental	Aquatic	Freshwater	Groundwater	Contaminated	Acid mine drainage	Carnoules, Gard, France	Carnoules, Gard, France	43.303	6.188
3300003084	Ga0051102	Gp0052162	Gb0052162	Gs0046702	2590812	3123	no	20668244	Marine pico-prymnesiophytes microbial communities from Florida Straits, Gulf of Mexico, Atlantic Ocean	Marine pico-prymnesiophytes phytoplankton communities from Florida Straits, Gulf of Mexico, Atlantic Ocean	Environmental	Aquatic	Marine	Oceanic	Unclassified	Marine pico-prymnesiophytes	Florida Straits, Gulf of Mexico, Atlantic Ocean	Florida Straits, Gulf of Mexico, Atlantic Ocean	23.3595	-82.3792								75
3300003085	Ga0052162	Gp0052272	Gb0052272	Gs0063632	2794465	3127	no		Acid Mine Drainage microbial communities from Carnoules, Gard, France, bin 5	Acid mine drainage microbial communities from Carnoules, Gard, France	Environmental	Aquatic	Freshwater	Groundwater	Contaminated	Acid mine drainage	Carnoules, Gard, France	Carnoules, Gard, France	43.303	6.188
3300003086	Ga0052187	Gp0097427	Gb0097427	Gs0097384	2311950	3204	no	24789974	Uncultured SUP05 viruses from deep ocean hydrothermal plumes	Hydrothermal vent plume microbial communities from Guaymas Basin, Pacific Ocean	Environmental	Aquatic	Marine	Hydrothermal vents	Unclassified	Hydrothermal vent plume	Hydrothermal vent plume	Lau and Guaymas Basin	-20.0532	-176.134
3300003087	Ga0051089	Gp0052055	Gb0052055	Gs0063259	2670014	3609	no	21735153	Sediment ecosystem from Laguna de Carrizo, Spain	Sediment microbial communities from Laguna de Carrizo, Spain	Environmental	Aquatic	Freshwater	Lentic	Sediment	Sediment	Laguna de Carrizo, Central Spain	Laguna de Carrizo, Central Spain	40.31	-3.66				Halophile		15		25			521
3300003088	Ga0052170	Gp0097390	Gb0097390	Gs0063632	3308498	3727	no		Acid mine drainage microbial communities from Carnoules, Gard, France, unbinned	Acid mine drainage microbial communities from Carnoules, Gard, France	Environmental	Aquatic	Freshwater	Groundwater	Contaminated	Acid mine drainage	Carnoules, Gard, France	Carnoules, Gard, France	43.303	6.188
3300003089	Ga0052159	Gp0052269	Gb0052269	Gs0063632	3999759	4095	no		Acid Mine Drainage microbial communities from Carnoules, Gard, France, bin 2	Acid mine drainage microbial communities from Carnoules, Gard, France	Environmental	Aquatic	Freshwater	Groundwater	Contaminated	Acid mine drainage	Carnoules, Gard, France	Carnoules, Gard, France	43.303	6.188
3300003090	Ga0051075	Gp0051683	Gb0051683	Gs0061992	3750619	5120	no		Hot spring microbial communities from Five Geothermal Springs in Yellowstone National Park, USA - Calcite Springs-Scary Spring	Hot spring microbial communities from Five Geothermal Springs in Yellowstone National Park, USA	Environmental	Aquatic	Thermal springs	Hot (42-90C)	Unclassified	Hot spring	Calcite Springs, Scary Spring, Yellowstone National Park, USA	Calcite Springs, Scary Spring, Yellowstone National Park, USA	44.9077	-110.395	7.8					80
3300003091	Ga0051076	Gp0051684	Gb0051684	Gs0061992	3611415	5361	no		Hot spring microbial communities from Five Geothermal Springs in Yellowstone National Park, USA - Norris Geyser Basin, Beowulf Spring	Hot spring microbial communities from Five Geothermal Springs in Yellowstone National Park, USA	Environmental	Aquatic	Thermal springs	Hot (42-90C)	Unclassified	Hot spring	Norris Geyser Basin, Beowulf Spring, Yellowstone National Park, USA	Norris Geyser Basin, Beowulf Spring, Yellowstone National Park, USA	44.7315	-110.711	3					65
3300003092	Ga0051078	Gp0051686	Gb0051686	Gs0061992	3876971	5753	no		Hot spring microbial communities from Five Geothermal Springs in Yellowstone National Park, USA - Joseph's Coat Hot Spring-Scorodite Spring	Hot spring microbial communities from Five Geothermal Springs in Yellowstone National Park, USA	Environmental	Aquatic	Thermal springs	Hot (42-90C)	Unclassified	Hot spring	Joseph's Coat Hot Spring and Scorodite Spring, Yellowstone National Park, USA	Joseph's Coat Hot Spring and Scorodite Spring, Yellowstone National Park, USA	44.9694	-110.69	6.1					80
3300003093	Ga0052241	Gp0097872	Gb0097872	Gs0111446	6197726	6461	no	22123943	Lissoclinum patella microbial communities from Palau, Philippine Sea, Pacific Ocean - P1	Sea squirt microbial communities from various locations	Host-associated	Tunicates	Ascidians	Unclassified	Unclassified	Sea squirt	Palau, Philippine Sea, Pacific Ocean	Palau, Philippine Sea	8.12495	134.434							Lissoclinum patella
3300003094	Ga0052273	Gp0097879	Gb0097879	Gs0111446	5836875	6558	no	22123943	Lissoclinum patella microbial communities from various locations - P4 Papua New Guinea	Sea squirt microbial communities from various locations	Host-associated	Tunicates	Ascidians	Unclassified	Unclassified	Sea squirt	Papua New Guinea	Papua New Guinea	-6.71214	147.03							Lissoclinum patella
3300003095	Ga0052238	Gp0097864	Gb0097864	Gs0111426	4728624	7276	no	24750812	Food microbial community from Turkish kefir grains- Kefir Grain Sample 2	Food microbial community from Turkish kefir grains	Engineered	Food production	Dairy products	Unclassified	Unclassified	Food	North western Turkey	Edirne, Turkey	41.15	26.78
3300003096	Ga0052269	Gp0097863	Gb0097863	Gs0111426	5186511	7749	no	24750812	Turkish kefir grains microbial communities from Imzir, Turkey - Kefir Grain Sample 1	Food microbial community from Turkish kefir grains	Engineered	Food production	Dairy products	Unclassified	Unclassified	Food	Department of Dairy, Ege University, Izmir, Turkey	Ege University, Faculty of Agriculture, Department of Dairy Technology, Izmir, Turkey	38.4595	27.2293
3300003097	Ga0052191	Gp0097799	Gb0097799	Gs0045526	5348496	7964	no	23326236	Agrotis sp. gut ecosystem from Hangzhou, China	Insect gut microbial communities from Hangzhou, China	Host-associated	Arthropoda	Digestive system	Unclassified	Unclassified	Insect gut	Insect gut	Hangzhou, Zhejiang, China									Agrotis
3300003098	Ga0052264	Gp0097853	Gb0097853	Gs0111433	5278992	8597	no	22050608	Marine microbial communities from surface seawater at Gulf of Maine	Marine microbial communities from surface seawater at Gulf of Maine	Environmental	Aquatic	Marine	Oceanic	Photic zone	Marine	Surface seawater at Gulf of Maine	Gulf of Maine	43.14	-68.33								1.5
3300003099	Ga0052239	Gp0097865	Gb0097865	Gs0063260	2568096	9425	no		Fresh water viral communities from Lake Needwood, Maryland, USA - June 2007	Fresh water viral communities from Lake Needwood, MD	Environmental	Aquatic	Freshwater	Lentic	Unclassified	Fresh water	Lake Needwood, Maryland, USA	Lake Needwood, Maryland, USA	39.121	-77.129
3300003101	Ga0052272	Gp0097875	Gb0097875	Gs0111446	7034884	10081	no	22123943	Lissoclinum patella microbial communities from the Solomon Islands - P3	Sea squirt microbial communities from various locations	Host-associated	Tunicates	Ascidians	Unclassified	Unclassified	Sea squirt	Solomon Islands, Solomon Sea	Solomon Islands, Solomon Sea	-8.38495	158.847							Lissoclinum patella
3300003102	Ga0052256	Gp0097801	Gb0097801	Gs0111452	3997411	11352	no		Soil and Ice psychrophilic microbial communities from Leh Laddakh, India - psychrophilic sample	Soil and Ice psychrophilic microbial communities from Leh Laddakh, India	Environmental	Terrestrial	Soil	Sand	Unclassified	Soil and Ice psychrophilic	Psychrophilic sampling site at Khardoong La, Leh Laddakh	India: Khardoong La sub glacial region at Leh Laddakh	34.1454	77.5676
3300003103	Ga0052260	Gp0097816	Gb0097816	Gs0111466	5674860	12001	no	24718833	Swine fecal viral communities from China - diarrheic piglet	Swine fecal viral communities from China	Host-associated	Mammals	Digestive system	Large intestine	Fecal	Gut	China	China									Sus scrofa
3300003104	Ga0052169	Gp0097388	Gb0097388	Gs0111506	10756372	13135	no	14961025	pink biofilm microbial community from flowing acid mine drainage	Acid Mine Drainage (AMD) euryarchaeal community from 5-way CG site, at Richmond mine, Iron Mountain, CA	Environmental	Aquatic	Freshwater	Groundwater	Acid Mine Drainage	Acid Mine Drainage (AMD)	Richmond mine, Iron Mountain, California, USA	Richmond mine, Iron Mountain, California, USA	40.678	-122.522	0.83					42					944.88
3300003105	Ga0051101	Gp0052157	Gb0052157	Gs0063260	3617333	13290	no		Fresh water viral communities from Lake Needwood, MD	Fresh water viral communities from Lake Needwood, MD	Environmental	Aquatic	Freshwater	Lentic	Unclassified	Fresh water	Lake Needwood, Maryland, USA	Lake Needwood, Maryland, USA	39.121	-77.129
3300003106	Ga0051116	Gp0054476	Gb0054476	Gs0056648	9502117	13643	no	20182523	Groundwater from Oak Ridge Integrated Field Research Center, Tennessee, USA	Groundwater microbial communities from Oak Ridge Integrated Field Research Center, Tennessee, that are pristine and uranium contaminated	Environmental	Aquatic	Freshwater	Groundwater	Unclassified	Groundwater	Oak Ridge Integrated Field Research Center, Tennessee, USA	Oak Ridge Integrated Field Research Center, Tennessee, USA	36.159	-84.341
3300003107	Ga0052185	Gp0097409	Gb0097409	Gs0111435	9687199	14152	no		Continuous culture Bioreactor microbial community with low C:N ratio inoculated with sediment from Wadden Sea, Germany - sample 1, day 6	Continuous culture Bioreactor microbial community with low C:N ratio inoculated with sediment from German Wadden Sea	Engineered	Bioreactor	Continuous culture	Marine sediment inoculum	Unclassified	Continuous culture Bioreactor	Wadden Sea, Germany	Wadden Sea, Germany	53.2734	5.34779
3300003108	Ga0052255	Gp0097798	Gb0097798	Gs0111442	11543781	15026	no	24238218	Groundwater microbial communities from Illinois-Basin Decatur Project, Sample - 1.8km deep Mt. Simon Sandstone pore	Groundwater microbial communities from Illinois-Basin Decatur Project	Environmental	Aquatic	Freshwater	Groundwater	Unclassified	Groundwater	Mt. Simon Sandstone pore water sample D5872 at 1.8km depth	USA: Decatur, Illinois	39.851	-88.939								1800
3300003109	Ga0051163	Gp0052337	Gb0052337	Gs0047523	13608872	15151	no	21191099	Human fecal ecosystem from University of California Berkeley, California, USA	Premature human infant gut microbial communities from University of California, Berkeley, USA	Host-associated	Human	Digestive system	Large intestine	Fecal	Premature human infant gut	University of California, Berkeley, USA	University of California, Berkeley, USA	37.8737	-122.25							Homo sapiens
3300003110	Ga0052177	Gp0097398	Gb0097398	Gs0111455	13597968	15876	no	23227024	Bioreactor microbial community inoculated from German Wadden Sea, 67 days of incubation	Continuous culture Bioreactor microbial community inoculated with sediment from German Wadden Sea	Engineered	Bioreactor	Continuous culture	Marine sediment inoculum	Unclassified	Continuous culture Bioreactor	Wadden Sea, Germany	Wadden Sea, Germany	53.3194	5.41921
3300003111	Ga0052172	Gp0097393	Gb0097393	Gs0111455	13120702	16190	no	23227024	Bioreactor microbial community inoculated from German Wadden Sea, 168 days of incubation	Continuous culture Bioreactor microbial community inoculated with sediment from German Wadden Sea	Engineered	Bioreactor	Continuous culture	Marine sediment inoculum	Unclassified	Continuous culture Bioreactor	Wadden Sea, Germany	Wadden Sea, Germany	53.3194	5.41921
3300003112	Ga0052181	Gp0097403	Gb0097403	Gs0111400	18153718	18419	no		Continuous culture bioreactor microbial community inoculated with marine intertidal flat from Wadden Sea, Germany - Culture-1_ArsB	Continuous culture Bioreactor microbial community inoculated with marine intertidal flat from German Wadden Sea	Engineered	Bioreactor	Continuous culture	Marine intertidal flat sediment inoculum	Unclassified	Continuous culture Bioreactor	Wadden Sea, Germany	Wadden Sea, Germany	53.1163	8.8467
3300003113	Ga0052174	Gp0097395	Gb0097395	Gs0111455	13642592	18634	no	23227024	Bioreactor microbial community inoculated from German Wadden Sea, 119 days of incubation	Continuous culture Bioreactor microbial community inoculated with sediment from German Wadden Sea	Engineered	Bioreactor	Continuous culture	Marine sediment inoculum	Unclassified	Continuous culture Bioreactor	Wadden Sea, Germany	Wadden Sea, Germany	53.303	5.40547
3300003114	Ga0052183	Gp0097407	Gb0097407	Gs0111435	14865852	18648	no		Continuous culture Bioreactor microbial community with low C:N ratio inoculated with sediment from Wadden Sea, Germany - sample 3, day 33	Continuous culture Bioreactor microbial community with low C:N ratio inoculated with sediment from German Wadden Sea	Engineered	Bioreactor	Continuous culture	Marine sediment inoculum	Unclassified	Continuous culture Bioreactor	Wadden Sea, Germany	Wadden Sea, Germany	54.5375	8.40056
3300003115	Ga0052267	Gp0097859	Gb0097859	Gs0111449	10850070	19390	no	24430486	Acid mine drainage microbial communities from Los Rueldos abandoned mercury mine in Spain - Sample B2A	Acid mine drainage microbial communities from Los Rueldos abandoned Hg mine in Spain	Environmental	Aquatic	Freshwater	Groundwater	Acid Mine Drainage	Acid mine drainage	Mogao stream, Los Rueldos, Spain	Mogao stream, Los Rueldos, Spain	43.25	-5.76667								0.03	0.5
3300003116	Ga0052180	Gp0097402	Gb0097402	Gs0111400	14423218	19614	no		Continuous culture bioreactor microbial community inoculated with marine intertidal flat from Wadden Sea, Germany - Culture-2_BmZ	Continuous culture Bioreactor microbial community inoculated with marine intertidal flat from German Wadden Sea	Engineered	Bioreactor	Continuous culture	Marine intertidal flat sediment inoculum	Unclassified	Continuous culture Bioreactor	Wadden Sea, Germany	Wadden Sea, Germany	53.1163	8.8467
3300003117	Ga0052175	Gp0097396	Gb0097396	Gs0111455	15967674	20438	no	23227024	Bioreactor microbial community inoculated from German Wadden Sea, 82 days of incubation	Continuous culture Bioreactor microbial community inoculated with sediment from German Wadden Sea	Engineered	Bioreactor	Continuous culture	Marine sediment inoculum	Unclassified	Continuous culture Bioreactor	Wadden Sea, Germany	Wadden Sea, Germany	54.5375	8.40056
3300003118	Ga0052233	Gp0097812	Gb0097812	Gs0111467	10731170	20859	no	22891823	Human gut microbiome from lean and obese individuals in Granada, Spain - Obese sample	Human gut microbial communities from lean and obese individuals in Granada, Spain	Host-associated	Human	Digestive system	Large intestine	Fecal	Human gut	Granada, Spain	Granada, Spain	37.17	-3.59							Homo sapiens
3300003119	Ga0052171	Gp0097392	Gb0097392	Gs0111455	12816875	20939	no	23227024	Bioreactor microbial community inoculated from German Wadden Sea, 185 days of incubation	Continuous culture Bioreactor microbial community inoculated with sediment from German Wadden Sea	Engineered	Bioreactor	Continuous culture	Marine sediment inoculum	Unclassified	Continuous culture Bioreactor	Wadden Sea, Germany	Wadden Sea, Germany	53.2734	5.34779
3300003120	Ga0052189	Gp0097436	Gb0097436	Gs0111447	9263949	21198	no		Extremely saline anoxic brine of the deep-sea hypersaline anoxic lake (DHAL) Thetis	Marine microbial communities from saline anoxic brine of the deep-sea hypersaline anoxic lake (DHAL) Thetis	Environmental	Aquatic	Non-marine Saline and Alkaline	Hypersaline	Unclassified	Marine	Lake Thetis, Australia	Lake Thetis, Australia	34.7456	22.1441				Hypersaline
3300003121	Ga0051088	Gp0052038	Gb0052038	Gs0056639	12152194	21621	no	17183312	Mus musculus cecal ecosystem from Washington University in Saint Louis, USA	Mouse gut microbial communities from Washington University in St Louis, Missouri, USA, of lean and obese mice	Host-associated	Mammals	Digestive system	Large intestine	Fecal	Mouse gut	Washington University, St Louis, Missouri, USA	Washington University, St Louis, Missouri, USA	38.6305	-90.1947							Mus musculus
3300003123	Ga0052188	Gp0097434	Gb0097434	Gs0111447	13096959	22108	no		Upper interface of the deep-sea hypersaline anoxic lake (DHAL) Thetis	Marine microbial communities from saline anoxic brine of the deep-sea hypersaline anoxic lake (DHAL) Thetis	Environmental	Aquatic	Marine	Oceanic	Unclassified	Marine	Lake Thetis, Australia	Lake Thetis, Australia	-30.5067	115.081				Hypersaline
3300003124	Ga0052178	Gp0097399	Gb0097399	Gs0111455	15268951	22757	no	23227024	Bioreactor microbial community inoculated from German Wadden Sea, 48 days of incubation	Continuous culture Bioreactor microbial community inoculated with sediment from German Wadden Sea	Engineered	Bioreactor	Continuous culture	Marine sediment inoculum	Unclassified	Continuous culture Bioreactor	Wadden Sea, Germany	Wadden Sea, Germany	54.5375	8.40056
3300003125	Ga0052232	Gp0097796	Gb0097796	Gs0111448	18005112	23217	no	23251564	Lyns pardinus fecal microbial communities from Santa Elena, Jaen, Spain	Lyns pardinus fecal microbial communities from Santa Elena, Jaen, Spain	Host-associated	Mammals	Digestive system	Large intestine	Fecal	Lyns pardinus fecal	Santa Elena, Jaen, Spain	Santa Elena, Jaen, Spain	38.339	-3.53673							Lynx pardinus
3300003126	Ga0052258	Gp0097811	Gb0097811	Gs0111467	11889690	23250	no	22891823	Human gut microbial communities from lean and obese individuals in Granada, Spain - Lean sample	Human gut microbial communities from lean and obese individuals in Granada, Spain	Host-associated	Human	Digestive system	Large intestine	Fecal	Human gut	Granada, Spain	Granada, Spain	37.17	-3.59							Homo sapiens
3300003127	Ga0052266	Gp0097858	Gb0097858	Gs0111449	14901674	24340	no	24430486	Acid mine drainage microbial communities from Los Rueldos abandoned Hg mine in Spain - Sample B1B	Acid mine drainage microbial communities from Los Rueldos abandoned Hg mine in Spain	Environmental	Aquatic	Freshwater	Groundwater	Acid Mine Drainage	Acid mine drainage	Acid streamer/mats thriving at Los Rueldos abandoned Hg mine	Vally of Mogao stream, Los Rueldos site, NW Spain	43.25	-5.76667								0.03	0.5
3300003128	Ga0052265	Gp0097857	Gb0097857	Gs0111449	14354694	26498	no	24430486	Acid mine drainage microbial communities from Los Rueldos abandoned Hg mine in Spain - Sample B1A	Acid mine drainage microbial communities from Los Rueldos abandoned Hg mine in Spain	Environmental	Aquatic	Freshwater	Groundwater	Acid Mine Drainage	Acid mine drainage	Acid streamer/mats thriving at Los Rueldos abandoned Hg mine	Vally of Mogao stream, Los Rueldos site, NW Spain	43.25	-5.76667								0.03	0.5
3300003129	Ga0052190	Gp0097438	Gb0097438	Gs0056599	23735628	27302	no	16980956	Olavius algarvensis ecosystem from Bay off Capo di Sant'Andrea, Elba, Italy	Olavius algarvensis microbial communities from Capo di Sant'Andrea bay, Elba, Italy	Host-associated	Annelida	Integument	Unclassified	Unclassified	Olavius algarvensis	Bay off Capo di Sant'Andrea, Elba, Italy	Bay off Capo di Sant'Andrea, Elba, Italy	42.8072	10.1411						26	Olavius algarvensis	5.6			0
3300003130	Ga0052179	Gp0097400	Gb0097400	Gs0111455	21133520	28257	no	23227024	Bioreactor microbial community inoculated from German Wadden Sea, 23 days of incubation	Continuous culture Bioreactor microbial community inoculated with sediment from German Wadden Sea	Engineered	Bioreactor	Continuous culture	Marine sediment inoculum	Unclassified	Continuous culture Bioreactor	Wadden Sea, Germany	Wadden Sea, Germany	54.5375	8.40056
3300003131	Ga0052165	Gp0054112	Gb0054112	Gs0069919	18423736	32998	no		Encarsia pergandiella ecosystem from Weslaco, Texas, USA	Encarsia pergandiella symbiont microbial communities from Weslaco, Texas	Host-associated	Arthropoda	Unclassified	Unclassified	Unclassified	Encarsia pergandiella symbiont	Encarsia wasp, Weslaco, Texas, USA	Weslaco, TX	26.1662	-97.993							Encarsia pergandiella
3300003132	Ga0052176	Gp0097397	Gb0097397	Gs0111455	18821199	33961	no	23227024	Bioreactor microbial community inoculated from German Wadden Sea, 74 days of incubation	Continuous culture Bioreactor microbial community inoculated with sediment from German Wadden Sea	Engineered	Bioreactor	Continuous culture	Marine sediment inoculum	Unclassified	Continuous culture Bioreactor	Wadden Sea, Germany	Wadden Sea, Germany	53.303	5.40547
3300003133	Ga0052271	Gp0097874	Gb0097874	Gs0111446	23834631	37986	no	22123943	Lissoclinum patella microbial communities from Fiji - P2	Sea squirt microbial communities from various locations	Host-associated	Tunicates	Ascidians	Unclassified	Unclassified	Sea squirt	Lissoclinum patella from Fiji, South Pacific Ocean	Fiji, South Pacific Ocean	-16.872	177.808							Lissoclinum patella
3300003134	Ga0052182	Gp0097406	Gb0097406	Gs0111435	14733635	40549	no		Continuous culture Bioreactor microbial community with low C:N ratio inoculated with sediment from Wadden Sea, Germany - sample 4, day 46	Continuous culture Bioreactor microbial community with low C:N ratio inoculated with sediment from German Wadden Sea	Engineered	Bioreactor	Continuous culture	Marine sediment inoculum	Unclassified	Continuous culture Bioreactor	Wadden Sea, Germany	Wadden Sea, Germany	54.5375	8.40056
3300003135	Ga0052173	Gp0097394	Gb0097394	Gs0111455	21136457	40723	no	23227024	Bioreactor microbial community inoculated from German Wadden Sea, 140 days of incubation	Continuous culture Bioreactor microbial community inoculated with sediment from German Wadden Sea	Engineered	Bioreactor	Continuous culture	Marine sediment inoculum	Unclassified	Continuous culture Bioreactor	Wadden Sea, Germany	Wadden Sea, Germany	53.2734	5.34779
3300003136	Ga0051099	Gp0052121	Gb0052121	Gs0062049	24827591	45285	no	19571895	Hydrothermal vent ecosystem from the Lost City Hydrothermal Field	Marine microbial communities from the Lost City Hydrothermal Field	Environmental	Aquatic	Marine	Hydrothermal vents	Unclassified	Marine	Lost City Hydrothermal Field, Atlantic Ocean	Lost City Hydrothermal Field, Atlantic Ocean	30.12	-42.12	9	11						731
3300003137	Ga0052184	Gp0097408	Gb0097408	Gs0111435	17180812	50046	no		Continuous culture bioreactor microbial community with low C:N ratio inoculated with sediment from Wadden Sea, Germany - sample 2, day 18	Continuous culture Bioreactor microbial community with low C:N ratio inoculated with sediment from German Wadden Sea	Engineered	Bioreactor	Continuous culture	Marine sediment inoculum	Unclassified	Continuous culture Bioreactor	Wadden Sea, Germany	Wadden Sea, Germany	53.2734	5.34779
3300003139	Ga0052240	Gp0097867	Gb0097867	Gs0111438	33200272	56503	no		Mat microbial community in the pink berry consortia of the Sippewissett salt marsh	Pink berry consortia microbial mat communities from Sippewissett salt marsh, Massachusetts, USA	Environmental	Aquatic	Marine	Intertidal zone	Salt marsh	Pink berry consortia	Sippewissett salt marsh, Woods Hole, Massachusetts, USA	USA: Falmouth, Massachusetts	41.5758	-70.6392								0.25			0
3300003140	Ga0051081	Gp0051690	Gb0051690	Gs0061995	53705938	66787	no	20363958	Human fecal microbial communities from Washington University at St. Louis, Missouri, USA, of twins - TS29	Human fecal microbial communities from Washington University at St. Louis, Missouri, USA, of twins	Host-associated	Human	Digestive system	Large intestine	Fecal	Huma fecal	Washington University at St. Louis, Missouri, USA	Washington University at St. Louis, Missouri, USA	38.6355	-90.2649							Homo sapiens
3300003141	Ga0052246	Gp0097592	Gb0097592	Gs0111471	34967503	70573	no	24624126	Marine sediment microbial communities from deep subseafloor of Shimokita Peninsula, Japan - 107 mbsf	Marine sediment microbial communities from deep subseafloor	Environmental	Aquatic	Marine	Neritic zone	Unclassified	Marine sediment	Shimokita Peninsula, Japan, in Northwestern Pacific	Shimokita Peninsula, Japan, in Northwestern Pacific	41.1773	142.201								1180.5
3300003142	Ga0052242	Gp0097440	Gb0097440	Gs0111471	37446132	71971	no	24624126	Marine sediment microbial communities from deep subseafloor - Sample from 5.1 mbsf	Marine sediment microbial communities from deep subseafloor	Environmental	Aquatic	Marine	Neritic zone	Unclassified	Marine sediment	Deep hole off Shimokita Peninsula of Japan, the northwestern Pacific, 5.1 mbsf	Northwestern Pacific Ocean	41.1773	142.201								1180.5
3300003143	Ga0052245	Gp0097591	Gb0097591	Gs0111471	36847613	74905	no	24624126	Marine sediment microbial communities from deep subseafloor - Sample from 48.5 mbsf	Marine sediment microbial communities from deep subseafloor	Environmental	Aquatic	Marine	Neritic zone	Unclassified	Marine sediment	Deep hole off Shimokita Peninsula of Japan, the northwestern Pacific, 48.5 mbsf	Northwestern Pacific Ocean	41.1773	142.201								1180.5
3300003144	Ga0052244	Gp0097590	Gb0097590	Gs0111471	39626905	78193	no	24624126	Marine sediment microbial communities from deep subseafloor - Sample from 18.6 mbsf	Marine sediment microbial communities from deep subseafloor	Environmental	Aquatic	Marine	Neritic zone	Unclassified	Marine sediment	Deep hole off Shimokita Peninsula of Japan, the northwestern Pacific. 18.6 mbsf	Northwestern Pacific Ocean	41.1773	142.201								1180.5
3300003145	Ga0052243	Gp0097515	Gb0097515	Gs0111471	48697521	90731	no	24624126	Marine sediment microbial communities from deep subseafloor - Sample from 0.8 mbsf	Marine sediment microbial communities from deep subseafloor	Environmental	Aquatic	Marine	Neritic zone	Unclassified	Marine sediment	Deep hole off Shimokita Peninsula of Japan, the northwestern Pacific, 0.8 mbsf	Northwestern Pacific Ocean	41.1773	142.201								1180.5
3300003146	Ga0051080	Gp0051689	Gb0051689	Gs0061995	89417576	107542	no	20363958	Human fecal microbial communities from Washington University at St. Louis, Missouri, USA, of twins - TS28	Human fecal microbial communities from Washington University at St. Louis, Missouri, USA, of twins	Host-associated	Human	Digestive system	Large intestine	Fecal	Huma fecal	Washington University at St. Louis, Missouri, USA	Washington University at St. Louis, Missouri, USA	38.6355	-90.2649							Homo sapiens
3300003147	Ga0052235	Gp0097834	Gb0097834	Gs0056617	77402504	118165	no	16439655	Planktonic microbial communities from North Pacific Subtropical Gyre	Marine planktonic communities from Hawaii Ocean Times Series Station (HOT/ALOHA)	Environmental	Aquatic	Marine	Oceanic	Photic zone	Marine	North Pacific Subtropical Gyre, Hawaii	North Pacific Subtropical Gyre, Hawaii	22.888	-158.027
3300003150	Ga0052230	Gp0052267	Gb0052267	Gs0063625	104091772	264942	no		Switchgrass adapted compost from mini bioreactor at UC Davis - Sample Bioreactor compost	Switchgrass adapted compost microbial communities from mini bioreactor at UC Davis	Engineered	Solid waste	Grass	Composting	Bioreactor	Switchgrass adapted compost	University of California, Davis, USA	University of California, Davis, USA	38.546	-121.753											15
3300003151	Ga0051092	Gp0052075	Gb0052075	Gs0055713	147567453	266247	no	18987310	Alvinella pompejana ecosystem from the East Pacific Rise hydrothermal vent	Alvinella pompejana epibiont microbial communities from the East Pacific Rise hydrothermal vent	Host-associated	Annelida	Integument	Cuticle	Epibionts	Alvinella pompejana epibiont	Alvinella pompejana epibiont	East Pacific Rise	9.8344	-104.284							Alvinella pompejana epibiont	2500
3300003152	Ga0052254	Gp0097794	Gb0097794	Gs0111445	115912751	275059	no		Freshwater sediment microbial communities from Loktak Lake, India	Sediment microbial communities from Loktak lake India	Environmental	Aquatic	Freshwater	Lentic	Sediment	Sediment	Loktak Lake, Imphal, India	ILoktak Lake, Imphal, India	24.5626	93.8153
3300003155	Ga0052270	Gp0097869	Gb0097869	Gs0111493	286286924	627024	no	24657972	Broiler Chicken cecum microbial communities from the University of Birmingham, UK	Broiler chicken cecum microbial communities from the University of Warwick, United Kingdom	Host-associated	Birds	Digestive system	Ceca	Lumen	Broiler chicken cecum	University of Birmingham, UK	University of Birmingham, UK	50.9047	-3.5233							Gallus gallus
3300003177	Ga0055411	Gp0096879	Gb0096879	Gs0111369	97844771	138783	no	29696004	Black Smoker Hydrothermal vent Microbial communities from Manus Basin, Bismarck Sea Sample 373B	Black smoker hydrothermal chimney microbial communities from Manus Basin, Bismarck Sea	Environmental	Aquatic	Marine	Hydrothermal vents	Black smokers	Black smoker hydrothermal chimney	Black Smokers at Manus Basin, Bismarck Sea	Manus Basin, Bismarck Sea	-3.565	149.989								1680
3300003178	Ga0055412	Gp0096880	Gb0096880	Gs0111369	96159472	183758	no	29696004	Black Smoker Hydrothermal vent Microbial communities from Manus Basin, Bismarck Sea Sample 373C	Black smoker hydrothermal chimney microbial communities from Manus Basin, Bismarck Sea	Environmental	Aquatic	Marine	Hydrothermal vents	Black smokers	Black smoker hydrothermal chimney	Roman Ruins hydrothermal vent field, Deep-Sea, Bismarck Sea, Papua New Guinea,	Deep-Sea, Bismarck Sea, Papua New Guinea	-3.72119	151.675				Halophile				1680
3300003272	Ga0057602	Gp0103706	Gb0103706	Gs0110137	117262816	147489	no		Black Band Cyanobacteria Enrichment	Cnidaria microbial communities from the Caribbean, with Black Band disease	Host-associated	Invertebrates	Cnidaria	Unclassified	Unclassified	Cnidaria	Looe Key Reef, Florida Keys National Marine Sanctuary, coral reef	Looe Key Reef, Florida Keys National Marine Sanctuary, Florida, USA	24.5485	-81.4059							Cnidaria
3300003281	Ga0057659	Gp0103917	Gb0103917	Gs0111422	100180505	137048	no		Enhanced biological phosphorus removal bioreactor microbial communities from the University of Queensland, Australia- Sample GRAN	Enhanced biological phosphorus removal bioreactor microbial communities from the University of Queensland, Australia	Engineered	Wastewater	Nutrient removal	Biological phosphorus removal	Activated sludge	Enhanced biological phosphorus removal bioreactor	Thorneside wastewater treatment plant	Thorneside, Queensland, Australia	-27.486	153.191
3300003282	Ga0057658	Gp0103916	Gb0103916	Gs0111422	57817623	95892	no		Enhanced biological phosphorus removal bioreactor microbial communities from the University of Queensland, Australia- Sample FLOC	Enhanced biological phosphorus removal bioreactor microbial communities from the University of Queensland, Australia	Engineered	Wastewater	Nutrient removal	Biological phosphorus removal	Activated sludge	Enhanced biological phosphorus removal bioreactor	Thorneside wastewater treatment plant	Thorneside, Queensland, Australia	-27.486	153.191
3300003309	Ga0057736	Gp0103705	Gb0103705	Gs0110137	113479370	209252	no		Guam	Cnidaria microbial communities from the Caribbean, with Black Band disease	Host-associated	Invertebrates	Cnidaria	Unclassified	Unclassified	Cnidaria	Luminao reef flat, Guam	Luminao reef flat, Guam	13.4644	144.644							Cnidaria
3300003311	Ga0057738	Gp0072775	Gb0072775	Gs0110137	124960495	240584	no		Looe Key pool	Cnidaria microbial communities from the Caribbean, with Black Band disease	Host-associated	Invertebrates	Cnidaria	Unclassified	Unclassified	Cnidaria	Looe Key National Marine Sanctuary, coral reef	Looe Key National Marine Sanctuary, Florida, USA	24.5485	-81.4059							Cnidaria
3300003317	Ga0057735	Gp0072774	Gb0072774	Gs0110137	279467519	616935	no		Belize BBD 4	Cnidaria microbial communities from the Caribbean, with Black Band disease	Host-associated	Invertebrates	Cnidaria	Unclassified	Unclassified	Cnidaria	Meso-American Barrier Reef, Carrie Bow Cay Field Stations, Belize	Belize: Carrie Bow Cay Field Station	16.8029	-88.0821							Cnidaria
3300003364	Ga0006271	Gp0061307	Gb0061307	Gs0103000	81327445	135168	no	27739431	Deep subsurface microbial communities from Mt. Terri, Switzerland - Autotrophic microbial communities BRH/21	Deep subsurface microbial communities from Mt. Terri Underground Rock Laboratory, Switzerland, that are autotrophic	Environmental	Terrestrial	Deep subsurface	Clay	Unclassified	Deep subsurface	Mt. Terri, Switzerland	Mt. Terri, Switzerland	47.379	7.1648											562.73
3300003369	Ga0004686	Gp0055543	Gb0055543	Gs0084162	586138903	1294191	no		Arctic peat soil from Barrow, Alaska - Barrow Graham LP Incubations 002-22A	Arctic peat soil microbial communities from the Barrow Environmental Observatory site, Barrow, Alaska, USA	Environmental	Terrestrial	Soil	Unclassified	Permafrost	Arctic peat soil	Arctic peat soil	USA: Alaska	71.2838	-156.599
3300003375	Ga0040891	Gp0093351	Gb0093351	Gs0090293	171682398	355449	no	29848762	Freshwater actinobacteria microbial communities from Trout Bog Lake, Wisconsin, USA - enrichment TB-E6	Lentic enriched actinobacterial communities from dystrophic bog Grosse Fuchskuhle, Brandenburg, Germany	Environmental	Aquatic	Freshwater	Lentic	Unclassified	Freshwater	Trout Bog Lake, Wisconsin, USA	Trout Bog Lake, Wisconsin, USA	46.0409	-89.686								0			0
3300003424	Ga0007667	Gp0085221	Gb0085221	Gs0110167	2357046	7609	no		Upper troposphere microbial communities - SEAC4RS-RF10-012	Upper troposphere microbial communities above oceans and continental USA that affect ice or cloud condensation nuclei	Environmental	Air	Outdoor Air	Unclassified	Unclassified	Upper troposphere	USA and various oceans	USA and various oceans
3300003425	Ga0007679	Gp0085233	Gb0085233	Gs0110167	2114197	6770	no		Upper troposphere microbial communities - SDPR-008	Upper troposphere microbial communities above oceans and continental USA that affect ice or cloud condensation nuclei	Environmental	Air	Outdoor Air	Unclassified	Unclassified	Upper troposphere	USA and various oceans	USA and various oceans
3300003475	Ga0060130	Gp0056304	Gb0056304	Gs0055716	224938505	730224	no	17355176	Marine microbial communities from the Indian Ocean - GS112	Marine microbial communities from Global Ocean Sampling (GOS)	Environmental	Aquatic	Marine	Oceanic	Unclassified	Marine	Indian Ocean	Indian Ocean	-8.505	80.3756				Halophile		26.6		1.8
3300003483	Ga0040889	Gp0093349	Gb0093349	Gs0067861	8490258	10642	no		Archaeal communities from Yellowstone National Park, Wyoming, USA - Archaeal consortia 2 (NAG2) MetaG	Saline, thermophilic phototrophic and chemotrophic mat microbial communities from various locations in USA and Mexico	Environmental	Aquatic	Thermal springs	Unclassified	Unclassified	Hot spring	Yellowstone National Park, Wyoming, USA	Yellowstone National Park, Wyoming, USA	44.376	-110.69
3300003516	Ga0060306	Gp0107577	Gb0107577	Gs0062048	77909508	239389	no	21124488	Marine ecosystem from Antarctic ocean	Marine microbial communities from Antarctic Lakes and Southern Ocean	Environmental	Aquatic	Marine	Oceanic	Photic zone	Freshwater	Southern Ocean	Southern Ocean	-60.0001	141.234						3.3		2
3300003517	Ga0060305	Gp0107576	Gb0107576	Gs0062048	86297686	253569	no	21124488	Marine ecosystem from Antarctic Ocean	Marine microbial communities from Antarctic Lakes and Southern Ocean	Environmental	Aquatic	Marine	Oceanic	Photic zone	Freshwater	Southern Ocean	Southern Ocean	-60.0001	141.234						3.3		2
3300003523	Ga0060308	Gp0092447	Gb0092447	Gs0111350	1259982046	2166453	no	30083229	Rumen digesta	Camel rumen microbial communities from Jandagh-Isfahan, Iran	Host-associated	Mammals	Digestive system	Foregut	Rumen	Camel rumen	Jandagh, Iran	Jandaq, Isfahan Province, Iran	34.0413	54.4146							Camelus dromedarius
3300003541	Ga0066317	Gp0056208	Gb0056208	Gs0017769	1842474917	3667351	no		Wetland sediment microbial communities from Twitchell Island in the Sacramento Delta, sample from surface sediment Aug2011 Site B2 Bulk	Microbial community impact on carbon sequestration in managed wetland Carbon farming	Environmental	Aquatic	Marine	Wetlands	Sediment	Wetland	Sacramento, California, United States	Sacramento, California, United States	38.1072	-121.648								0			0
3300003641	Ga0061049	Gp0103466	Gb0103466	Gs0110137	34028000	70141	no		Belize Diploria	Cnidaria microbial communities from the Caribbean, with Black Band disease	Host-associated	Invertebrates	Cnidaria	Unclassified	Unclassified	Cnidaria	Meso-American Barrier Reef, Carrie Bow Cay Field Stations, Belize	Belize: Carrie Bow Cay Field Station	16.8029	-88.0821							Cnidaria
3300003647	Ga0061050	Gp0094562	Gb0094562	Gs0047180	237413255	604771	no	27941956	Compost microbial communities from Sao Paulo Zoo, Brazil - ZC4 day 78	Compost microbial communities from Sao Paulo Zoo, Brazil	Engineered	Solid waste	Zoo waste	Composting	Unclassified	Compost	Sao Paulo Zoo, Brazil	Sao Paulo Zoo, Brazil	-23.6511	-46.6207											700
3300003648	Ga0061051	Gp0094563	Gb0094563	Gs0047180	269590417	692865	no	27941956	Compost microbial communities from Sao Paulo Zoo, Brazil - ZC4 day 99	Compost microbial communities from Sao Paulo Zoo, Brazil	Engineered	Solid waste	Zoo waste	Composting	Unclassified	Compost	Sao Paulo Zoo, Brazil	Sao Paulo Zoo, Brazil	-23.6511	-46.6207											700
3300003649	Ga0052833	Gp0099076	Gb0099076	Gs0111485	27908441	52038	no		Hot spring water microbial communities from Wilbur Hot Springs, California, USA - Wilbur Geyser funnel - 6/17/14	Bacterial and archaeal communities from various locations to study Microbial Dark Matter (Phase II)	Environmental	Aquatic	Thermal springs	Hot (42-90C)	Unclassified	Aquatic	Wilbur Geyser funnel	Wilbur Hot Springs, California, USA	39.0392	-122.421	7.98					47
3300003686	Ga0052836	Gp0099079	Gb0099079	Gs0111485	8088323	15904	no		Freshwater microbial communities from Blank Spring, California, USA - Blank Spring water - 6/17/14	Bacterial and archaeal communities from various locations to study Microbial Dark Matter (Phase II)	Environmental	Aquatic	Thermal springs	Unclassified	Unclassified	Aquatic	Blank Spring water	USA: California, Blank Spring	39.0314	-122.432	7.31					34
3300003689	Ga0062333	Gp0109265	Gb0109213	Gs0113752	8540486	8439	no		Geitlerinema sp PCC 9228 co-culture	Geitlerinema sp PCC 9228	Environmental	Aquatic	Non-marine Saline and Alkaline	Hypersaline	Microbial mats	benthic mat	Mat	Solar Lake, Israel
3300003700	Ga0052835	Gp0099078	Gb0099078	Gs0111485	9430294	17929	no		Hot spring water microbial communities from Wilbur Hot Springs, California, USA - Wilbur source water - 6/17/14	Bacterial and archaeal communities from various locations to study Microbial Dark Matter (Phase II)	Environmental	Aquatic	Thermal springs	Unclassified	Unclassified	Hot spring	Hot spring water	Wilbur Hot Springs, California, USA	39.0392	-122.421	7.17					51
3300003839	Ga0040890	Gp0093350	Gb0093350	Gs0067861	8403678	10400	no		Archaeal communities from Yellowstone National Park, Wyoming, USA - Archaeal consortia 3 (5D1_ECH) MetaG	Saline, thermophilic phototrophic and chemotrophic mat microbial communities from various locations in USA and Mexico	Environmental	Aquatic	Thermal springs	Unclassified	Unclassified	Thermal springs	Yellowstone National Park, Wyoming, USA	Yellowstone National Park, Wyoming, USA	44.376	-110.69
3300003868	Ga0062456	Gp0089178	Gb0089178	Gs0085322	45207620	57658	no		Alpena Fountain idba assembled	Fountain water microbial communities from Alpena County Library, Michigan, USA	Environmental	Aquatic	Freshwater	Groundwater	Unclassified	Fountain water	Mixed community, Onsite, Alpena, Michigan	Alpena Town, Michigan	45.0625	-83.4312
3300003874	Ga0062457	Gp0109374	Gb0109314	Gs0113835	84473367	143533	no		Isolated Sinkhole	Isolated Sinkhole microbial communities from Lake Huron, MI	Environmental	Aquatic	Freshwater	Lotic	Unclassified	Sediment and microbial mat	Isolated Sinkhole microbial mats	Lake Huron, Mi	45.2167	-83.15
3300003894	Ga0063241	Gp0109593	Gb0109470	Gs0113935	217715956	224069	no	30533941	Marine ecosystem from the northern Gulf of Mexico hypoxic zone - 2013 low DO metagenomic assembly 1	Marine microbial communities from the northern Gulf of Mexico hypoxic zone	Environmental	Aquatic	Marine	Coastal	Unclassified	Marine	northern Gulf of Mexico	northern Gulf of Mexico, LA	28.7167	-90.8333					34.7	26.8		16
3300003896	Ga0063315	Gp0107756	Gb0107756	Gs0047180	43613951	95821	no	27941956	Compost microbial communities from Sao Paulo Zoo, Brazil - ZC4 m-RNA DAY 01	Compost microbial communities from Sao Paulo Zoo, Brazil	Engineered	Solid waste	Zoo waste	Composting	Unclassified	Compost	Sao Paulo Zoo, Brazil	Sao Paulo Zoo, Brazil	-23.6511	-46.6207											700
3300003897	Ga0063326	Gp0107757	Gb0107757	Gs0047180	46628007	98627	no	27941956	Compost microbial communities from Sao Paulo Zoo, Brazil - ZC4 m-RNA DAY 03	Compost microbial communities from Sao Paulo Zoo, Brazil	Engineered	Solid waste	Zoo waste	Composting	Unclassified	Compost	Sao Paulo Zoo, Brazil	Sao Paulo Zoo, Brazil	-23.6511	-46.6207											700
3300003898	Ga0063327	Gp0107758	Gb0107758	Gs0047180	51294363	105390	no	27941956	Compost microbial communities from Sao Paulo Zoo, Brazil - ZC4 m-RNA DAY 07	Compost microbial communities from Sao Paulo Zoo, Brazil	Engineered	Solid waste	Zoo waste	Composting	Unclassified	Compost	Sao Paulo Zoo, Brazil	Sao Paulo Zoo, Brazil	-23.6511	-46.6207											700
3300003899	Ga0063331	Gp0107761	Gb0107761	Gs0047180	23090044	53303	no	27941956	Compost microbial communities from Sao Paulo Zoo, Brazil - ZC4 m-RNA DAY 78	Compost microbial communities from Sao Paulo Zoo, Brazil	Engineered	Solid waste	Zoo waste	Composting	Unclassified	Compost	Sao Paulo Zoo, Brazil	Sao Paulo Zoo, Brazil	-23.6511	-46.6207											700
3300003900	Ga0063329	Gp0106535	Gb0106535	Gs0047180	40851481	94948	no	27941956	Compost microbial communities from Sao Paulo Zoo, Brazil - ZC4 m-RNA DAY 30	Compost microbial communities from Sao Paulo Zoo, Brazil	Engineered	Solid waste	Zoo waste	Composting	Unclassified	Compost	Sao Paulo Zoo, Brazil	Sao Paulo Zoo, Brazil	-23.6511	-46.6207											700
3300003901	Ga0063332	Gp0106536	Gb0106536	Gs0047180	19964384	44338	no	27941956	Compost microbial communities from Sao Paulo Zoo, Brazil - ZC4 m-RNA DAY 99	Compost microbial communities from Sao Paulo Zoo, Brazil	Engineered	Solid waste	Zoo waste	Composting	Unclassified	Compost	Sao Paulo Zoo, Brazil	Sao Paulo Zoo, Brazil	-23.6511	-46.6207											700
3300003902	Ga0052834	Gp0099077	Gb0099077	Gs0111485	22469760	42155	no		Hot spring water microbial communities from Wilbur Hot Springs, California, USA - Wilbur Geyser tube - 6/17/14	Bacterial and archaeal communities from various locations to study Microbial Dark Matter (Phase II)	Environmental	Aquatic	Thermal springs	Unclassified	Unclassified	Hot spring water	Hot spring water	Wilbur Hot Springs, California, USA	39.0392	-122.421	7.98					47
3300003907	Ga0008111	Gp0088370	Gb0088370	Gs0110114	64688348	116117	no		High solid enriched microbial communities from the Joint BioEnergy Institute, USA - SP1-10-D	Ionic liquid and high solid enriched microbial communities from the Joint BioEnergy Institute, California, USA	Engineered	Lab enrichment	Defined media	Unclassified	Unclassified	Ionic liquid and high solid enriched	Joint BioEnergy Institute, California, USA	Joint BioEnergy Institute, California, USA	38.5402	-121.75
3300003909	Ga0008290	Gp0088409	Gb0088409	Gs0046785	98799978	246107	no		Marine microbial communities from expanding oxygen minimum zones in the Saanich Inlet - ESP_133SG_5_DNA	Marine microbial communities from expanding oxygen minimum zones in the northeastern subarctic Pacific Ocean	Environmental	Aquatic	Marine	Intertidal zone	Unclassified	Marine	Saanich Inlet, British Columbia, Canada	Saanich Inlet, British Columbia, Canada	48.6	-123.5
3300003912	Ga0063328	Gp0107759	Gb0107759	Gs0047180	40469612	77450	no	27941956	Compost microbial communities from Sao Paulo Zoo, Brazil - ZC4 m-RNA DAY 15	Compost microbial communities from Sao Paulo Zoo, Brazil	Engineered	Solid waste	Zoo waste	Composting	Unclassified	Compost	Sao Paulo Zoo, Brazil	Sao Paulo Zoo, Brazil	-23.6511	-46.6207											700
3300003913	Ga0063330	Gp0107760	Gb0107760	Gs0047180	58169801	126487	no	27941956	DAY 64 - ZC4 m-RNA - Compost ecosystem from Sao Paulo Zoo, Brazil	Compost microbial communities from Sao Paulo Zoo, Brazil	Engineered	Solid waste	Zoo waste	Composting	Unclassified	Compost	Sao Paulo Zoo, Brazil	Sao Paulo Zoo, Brazil	-23.6511	-46.6207											700
3300003977	Ga0064346	Gp0110091	Gb0109878	Gs0114263	286497271	1007964	no		Deep Chloropyll Maximum	Deep Chlorophyll Maximum	Environmental	Aquatic	Marine	Coastal	Unclassified	marine	spain	spain	38.0685	-0.23199					38.6	16
3300003980	Ga0064232	Gp0110082	Gb0109726	Gs0113999	32171428	32272	no		Thiomargarita nelsonii & epibionts sample S10	Hydrate Ridge Gastropod Epibiont Candidatus Thiomargarita nelsonii HR-S10 and Its Epibiont Community	Host-associated	Mollusca	Shell	Unclassified	Unclassified	epibionts on Provanna snail	Hydrate Ridge methane seep, provanna sp. snail	Hydrate Ridge methan seep, Pacific Ocean									Provanna
3300004085	Ga0066187	Gp0095998	Gb0095998	Gs0095504	507937867	1029194	no		Marine gutless worms symbiont microbial communities from Max Planck institute for Marine Microbiology, Germany - Inanidrilus exumae BAHAMAS.1	Marine gutless worms symbiont microbial communities from various locations	Host-associated	Annelida	Digestive system	Unclassified	Unclassified	Marine gutless worms symbiont	Marine gutless worms symbiont	Germany: Marburg	50.8	8.81							Annelida
3300004086	Ga0066191	Gp0096019	Gb0096019	Gs0095504	542205829	1266615	no		Marine gutless worms symbiont microbial communities from Max Planck institute for Marine Microbiology, Germany - Olavius tantulus BELIZE.2	Marine gutless worms symbiont microbial communities from various locations	Host-associated	Annelida	Digestive system	Unclassified	Unclassified	Marine gutless worms symbiont	Marine gutless worms symbiont	Germany: Marburg	50.8	8.81							Annelida
3300004087	Ga0066190	Gp0096018	Gb0096018	Gs0095504	604665577	1428326	no		Marine gutless worms symbiont microbial communities from Max Planck institute for Marine Microbiology, Germany - Worm MetaG Olavius tantulus BELIZE.1	Marine gutless worms symbiont microbial communities from various locations	Host-associated	Annelida	Digestive system	Unclassified	Unclassified	Marine gutless worms symbiont	Marine gutless worms symbiont	Germany: Marburg	50.8	8.81							Annelida
3300004094	Ga0066192	Gp0096020	Gb0096020	Gs0095504	636292731	1348844	no		Marine gutless worms symbiont microbial communities from Max Planck institute for Marine Microbiology, Germany - Olavius vacuus BELIZE.1	Marine gutless worms symbiont microbial communities from various locations	Host-associated	Annelida	Digestive system	Unclassified	Unclassified	Marine gutless worms symbiont	Marine gutless worms symbiont	Germany: Marburg	50.8	8.81							Annelida
3300004097	Ga0055584	Gp0102400	Gb0102400	Gs0084160	5431569150	13267245	no		Pelagic marine sediment microbial communities from the LTER site Helgoland, North Sea, for post-phytoplankton bloom and carbon turnover studies - OSD3 (Helgoland) metaG	Pelagic marine microbial communities from North Sea	Environmental	Aquatic	Marine	Neritic zone	Unclassified	Pelagic marine	Helgoland, North Sea, Atlantic Ocean	Helgoland, North Sea, Atlantic Ocean	54.1819	7.9
3300004128	Ga0066180	Gp0085369	Gb0085369	Gs0110155	1074262896	2935136	no	https://doi.org/10.1101/839407	Freshwater lake microbial communities from Lake Michigan, USA - Su13.BD.MM110.SN	Freshwater lake microbial communities from the Great Lakes, USA, analyzing microbial food webs and carbon cycling	Environmental	Aquatic	Freshwater	Lentic	Unclassified	Freshwater lake	Lake Michigan, USA	Lake Michigan, USA	43.1998	-86.5698
3300004153	Ga0063455	Gp0052435	Gb0052435	Gs0053077	4558805344	13616653	no		Grasslands soil microbial communities from Hopland, California, USA	Soil microbial communities from Mediterranean grasslands, California	Environmental	Terrestrial	Soil	Loam	Grasslands	Soil	Soil from Hopland, California	USA: Hopland, California	38.993	-123.067
3300004264	Ga0049108	Gp0096013	Gb0096013	Gs0095504	667874099	1632819	no		Marine gutless worms symbiont microbial communities from Max Planck institute for Marine Microbiology, Germany - Olavius ilvae PIANOSA.2	Marine gutless worms symbiont microbial communities from various locations	Host-associated	Annelida	Digestive system	Unclassified	Unclassified	Marine gutless worms symbiont	Marine gutless worms symbiont	Germany: Marburg	50.8	8.81							Annelida
3300004269	Ga0063235	Gp0056843	Gb0056843	Gs0095507	10392474	11524	no		Hot spring thermophilic microbial communities from Obsidian Pool, Yellowstone National Park, USA - site 2 B6	Hot spring microbial communities from Yellowstone National Park	Environmental	Aquatic	Thermal springs	Hot (42-90C)	Unclassified	Hot spring	Yellowstone National Park, Wyoming, USA	Yellowstone National Park, Wyoming, USA	44.6102	-110.439											2400
3300004282	Ga0066599	Gp0111262	Gb0110995	Gs0114295	4428151954	13483359	no		Freshwater pond sediment microbial communities from the University of Edinburgh, under environmental carbon perturbations - Initial sediment	Freshwater pond sediment microbial communities from the University of Edinburgh, under environmental carbon perturbations	Environmental	Aquatic	Freshwater	Pond	Sediment	Freshwater	Blackford Pond	Crawford Collection of the Royal Observatory Edinburgh	55.9232	-3.1878											1
3300004625	Ga0055543	Gp0101316	Gb0101316	Gs0053073	199299933	412493	no		Arabidopsis rhizosphere microbial communities from North Carolina, USA - plate scrape MF_Cvi_mMF_r2	Arabidopsis, maize, boechera and miscanthus rhizosphere microbial communities from different US locations	Host-associated	Plants	Rhizoplane	Epiphytes	Unclassified	Arabidopsis rhizosphere	mixed endophytic bacteria from Arabidopsis ecotype Col-0 in Clayton soil grown on 1/50th strength TSA media	USA: North Carolina	35.6667	-78.5097							Arabidopsis				146
3300004626	Ga0066188	Gp0096003	Gb0096003	Gs0095504	458362401	1008086	no		Marine gutless worms symbiont microbial communities from Max Planck institute for Marine Microbiology, Germany - Olavius loisae HERON ISLAND.2	Marine gutless worms symbiont microbial communities from various locations	Host-associated	Annelida	Digestive system	Unclassified	Unclassified	Marine gutless worms symbiont	Marine gutless worms symbiont	Germany: Marburg	50.8	8.81							Annelida
3300004628	Ga0070399	Gp0055637	Gb0055637	Gs0046201	550558223	1021283	no	27506494, 29556105	Microbial communities from bioreactor (seeded with sewage sludge) at LBNL, California, USA - Biofuel metagenome 4	Microbial communities from bioreactor (seeded with sewage sludge) at LBNL, California, USA	Engineered	Bioreactor	Unclassified	Unclassified	Unclassified	Bioreactor	bioreactor sample seeded with sewage sludge	Lawrence Berkeley National Laboratory, California, USA	37.8754	-122.248
3300004630	Ga0049105	Gp0096010	Gb0096010	Gs0095504	834199456	1656889	no		Marine gutless worms symbiont microbial communities from Max Planck institute for Marine Microbiology, Germany - Worm MetaG Olavius vacuus BAHAMAS.1	Marine gutless worms symbiont microbial communities from various locations	Host-associated	Annelida	Digestive system	Unclassified	Unclassified	Marine gutless worms symbiont	Marine gutless worms symbiont	Germany: Marburg	50.8	8.81							Annelida
3300004632	Ga0049107	Gp0096012	Gb0096012	Gs0095504	1222624290	2596093	no		Marine gutless worms symbiont microbial communities from Max Planck institute for Marine Microbiology, Germany - Olavius ilvae PIANOSA.1	Marine gutless worms symbiont microbial communities from various locations	Host-associated	Annelida	Digestive system	Unclassified	Unclassified	Marine gutless worms symbiont	Marine gutless worms symbiont	Germany: Marburg	50.8	8.81							Annelida
3300004761	Ga0068270	Gp0111374	Gb0111107	Gs0114392	16873031	21216	no		Anaerobic benzene degrading enrichment culture under sulfate reducing conditions from Germany	Anaerobic benzene degrading enrichment culture under sulfate reducing conditions from Germany	Engineered	Lab enrichment	Unclassified	Unclassified	Unclassified	anaerobic benzene degrading fresh water medium	anaerobic medium	Munich, Bayern, Germany	48.17	11.6	7					30
3300004831	Ga0069134	Gp0111921	Gb0111627	Gs0114469	27429400	84353	no		Marine surface microbial communities from the North Atlantic Ocean - filtered matter	Marine surface microbial communities from the North Atlantic Ocean, enriched with methanesulfonate	Environmental	Aquatic	Marine	Coastal	Unclassified	Surface seawater	Rocky shore	Leca da Palmeira, Matosinhos	41.227	-8.72053	8.07				33.4	15.5		0			0
3300004833	Ga0071101	Gp0113268	Gb0112948	Gs0114576	58462782	87850	no	26935537	Aquifer Sample from Mid-Atlantic Ridge: 1383C Deep - 2012	Deep marine subsurface microbial communities from Mid-Atlantic Ridge (IODP Expedition 336)	Environmental	Aquatic	Marine	Unclassified	Unclassified	marine subseafloor aquifer	North Pond (Mid-Atlantic Ridge)	North Pond, Atlantic Ocean	22.8	-46.05								200	332
3300004837	Ga0069135	Gp0111927	Gb0111630	Gs0114469	42344971	104359	no		Marine surface microbial communities from the North Atlantic Ocean, enriched with methanesulfonate	Marine surface microbial communities from the North Atlantic Ocean, enriched with methanesulfonate	Environmental	Aquatic	Marine	Oceanic	Photic zone	Surface seawater	Rocky shore (source of enrichment)	Leca da Palmeira, Matosinhos	41.227	-8.72053
3300004870	Ga0071103	Gp0113270	Gb0112950	Gs0114576	83984362	138235	no	26935537	Bottom Water Sample from Mid-Atlantic Ridge: CTD cast - 2012	Deep marine subsurface microbial communities from Mid-Atlantic Ridge (IODP Expedition 336)	Environmental	Aquatic	Marine	Oceanic	Abyssal plane	marine	North Pond (Mid-Atlantic Ridge)	North Pond, Atlantic Ocean	22.78	-46.09								4350
3300005043	Ga0071100	Gp0113271	Gb0112947	Gs0114576	215164140	320802	no	26935537	Aquifer Sample from Mid-Atlantic Ridge: 1382A - 2012	Deep marine subsurface microbial communities from Mid-Atlantic Ridge (IODP Expedition 336)	Environmental	Aquatic	Marine	Unclassified	Unclassified	marine subseafloor aquifer	formation fluids from IODP borehole U1382A	North Pond, Atlantic Ocean	22.78	-46.09								90	210
3300005056	Ga0071102	Gp0113269	Gb0112949	Gs0114576	279233715	399161	no	26935537	Aquifer Sample from Mid-Atlantic Ridge: 1383C Shallow - 2012	Deep marine subsurface microbial communities from Mid-Atlantic Ridge (IODP Expedition 336)	Environmental	Aquatic	Marine	Unclassified	Unclassified	marine subseafloor aquifer	North Pond (Mid-Atlantic Ridge)	North Pond, Atlantic Ocean	22.8	-46.05								70	146
3300005059	Ga0070924	Gp0149131	Gb0140110	Gs0114530	161126591	437999	no	27941956	Compost microbial communities from Sao Paulo Zoo, Brazil - Zoo Compost 4 - DAY 67	Compost microbial communities from Sao Paulo Zoo, Brazil	Engineered	Solid waste	Zoo waste	Composting	Unclassified	Compost	Compost	Sao Paulo Zoo, Brazil	-23.6511	-46.6207											700
3300005060	Ga0070920	Gp0149118	Gb0140098	Gs0114530	177772752	455039	no	27941956	Compost microbial communities from Sao Paulo Zoo, Brazil - Zoo Compost 4 - DAY 15	Compost microbial communities from Sao Paulo Zoo, Brazil	Engineered	Solid waste	Zoo waste	Composting	Unclassified	Compost	Compost	Sao Paulo Zoo, Brazil	-23.6511	-46.6207											700
3300005061	Ga0070921	Gp0149122	Gb0140101	Gs0114530	190791087	489562	no	27941956	Compost microbial communities from Sao Paulo Zoo, Brazil - Zoo Compost 4 - DAY 30	Compost microbial communities from Sao Paulo Zoo, Brazil	Engineered	Solid waste	Zoo waste	Composting	Unclassified	Compost	Compost	Sao Paulo Zoo, Brazil	-23.6511	-46.6207											700
3300005062	Ga0070768	Gp0113105	Gb0112728	Gs0111382	209014570	500765	no		Microbial Community from Halfdan Field MHDA6	Subsurface hydrocarbon microbial communities from various worldwide Shell locations	Environmental	Aquatic	Unclassified	Unclassified	Unclassified	Water	Filter	North Sea, Denmark	55.49	7.42
3300005063	Ga0070919	Gp0149116	Gb0140094	Gs0114530	219225795	566561	no	27941956	Compost microbial communities from Sao Paulo Zoo, Brazil - Zoo Compost 4 - DAY 03	Compost microbial communities from Sao Paulo Zoo, Brazil	Engineered	Solid waste	Zoo waste	Composting	Unclassified	Compost	Compost	Sao Paulo Zoo, Brazil	-23.6511	-46.6207											700
3300005064	Ga0070450	Gp0112752	Gb0112375	Gs0114530	243710731	650130	no	27941956	Compost microbial communities from Sao Paulo Zoo, Brazil - Zoo Compost 4 - DAY 01	Compost microbial communities from Sao Paulo Zoo, Brazil	Engineered	Solid waste	Zoo waste	Composting	Unclassified	Compost	Compost	Sao Paulo Zoo, Brazil	-23.6511	-46.6207											700
3300005067	Ga0070767	Gp0113104	Gb0112727	Gs0111382	327282741	800011	no		Microbial Community from Halfdan Field MHDA5	Subsurface hydrocarbon microbial communities from various worldwide Shell locations	Environmental	Aquatic	Unclassified	Unclassified	Unclassified	Water	Filter	North Sea, Denmark	55.49	7.42
3300005068	Ga0070769	Gp0113106	Gb0112729	Gs0111382	312516293	816318	no		Microbial Community from Halfdan Field MHDA13	Subsurface hydrocarbon microbial communities from various worldwide Shell locations	Environmental	Aquatic	Unclassified	Unclassified	Unclassified	Water	Filter	North Sea, Denmark	55.49	7.42
3300005070	Ga0071337	Gp0114677	Gb0114333	Gs0045231	354884337	992098	no		Hypersaline water microbial communities from Lake Tyrrell, Victoria, Australia, January 2009	Hypersaline water metagenomes of microbial communities from Lake Tyrrell, Victoria, Australia	Environmental	Aquatic	Non-marine Saline and Alkaline	Hypersaline	Unclassified	Hypersaline water	Lake Tyrrell, Victoria, Australia	Lake Tyrrell, Victoria, Australia	-35.309	142.78	7.1				29	29.5
3300005072	Ga0070923	Gp0149130	Gb0140109	Gs0114530	382726514	1008595	no	27941956	Compost microbial communities from Sao Paulo Zoo, Brazil - Zoo Compost 4 - DAY 64	Compost microbial communities from Sao Paulo Zoo, Brazil	Engineered	Solid waste	Zoo waste	Composting	Unclassified	Compost	Compost	Sao Paulo Zoo, Brazil	-23.6511	-46.6207
3300005075	Ga0071338	Gp0114678	Gb0114333	Gs0045231	404069314	1098982	no		Hypersaline water microbial communities from Lake Tyrrell, Victoria, Australia, January 2009	Hypersaline water metagenomes of microbial communities from Lake Tyrrell, Victoria, Australia	Environmental	Aquatic	Non-marine Saline and Alkaline	Hypersaline	Unclassified	Hypersaline water	Lake Tyrrell, Victoria, Australia	Lake Tyrrell, Victoria, Australia	-35.309	142.78	7.1				29	29.5
3300005078	Ga0070770	Gp0113107	Gb0112730	Gs0111382	488703393	1448950	no		Microbial Community from Halfdan Field MHBA5	Subsurface hydrocarbon microbial communities from various worldwide Shell locations	Environmental	Aquatic	Unclassified	Unclassified	Unclassified	Water	filter	North Sea, Denmark	55.49	7.42
3300005081	Ga0072335	Gp0114719	Gb0114359	Gs0111382	551397743	1566696	no		Microbial Community from Halfdan Field MHBB9	Subsurface hydrocarbon microbial communities from various worldwide Shell locations	Environmental	Aquatic	Unclassified	Unclassified	Unclassified	water	filter	North Sea, Denmark	55.49	7.42
3300005082	Ga0072336	Gp0114720	Gb0114360	Gs0111382	579136393	1601192	no		Microbial Community from Halfdan Field MHDA9	Subsurface hydrocarbon microbial communities from various worldwide Shell locations	Environmental	Aquatic	Unclassified	Unclassified	Unclassified	water	filter	North Sea, Denmark	55.49	7.42
3300005086	Ga0072334	Gp0114717	Gb0114357	Gs0111382	845114787	2436270	no		Microbial Community from Halfdan Field MHDA3	Subsurface hydrocarbon microbial communities from various worldwide Shell locations	Environmental	Aquatic	Unclassified	Unclassified	Unclassified	Water	filter	North Sea, Denmark	55.49	7.42
3300005101	Ga0072934	Gp0114843	Gb0114418	Gs0111382	579049543	1676177	no		Microbial Community from Halfdan Field MHBA7	Subsurface hydrocarbon microbial communities from various worldwide Shell locations	Environmental	Aquatic	Unclassified	Unclassified	Unclassified	water	filter	North Sea, Denmark	55.49	7.42
3300005238	Ga0073692	Gp0115355	Gb0114907	Gs0114743	126678266	230110	no	28169988	Microbial communities on the surface of aged kaolinite enhanced biochar from soil in Sydney, Australia	Microbial communities on the surface of biochar	Environmental	Terrestrial	Soil	Unclassified	Agricultural	soil	biochar surface	Sydney	-33.9179	151.235
3300005253	Ga0073583	Gp0115314	Gb0114868	Gs0114725	361409001	681333	no	25945739	Marine sediment microbial community near Loki's castle	Marine sediment microbial community from Loki's castle, Arctic Ocean	Environmental	Aquatic	Marine	Oceanic	Sediment	Marine sediment	Loki's castle hydrothermal vent sediment	Loki's castle hydrothermal vent	73.7632	8.464	7.66							0.74		-3283
3300005255	Ga0074074	Gp0051565	Gb0051565	Gs0060837	20855182	26500	no	23555835	Sediment ecosystem from US Great Basin, Nevada, USA	Hot Spring microbial communities from Great Boiling Spring, Nevada	Environmental	Aquatic	Thermal springs	Hot (42-90C)	Sediment	Hot Spring	Great Boiling Spring, Nevada	Great Boiling Spring, Nevada	40.6583	-119.378	6.37										1250
3300005256	Ga0074075	Gp0052141	Gb0052141	Gs0045212	22259846	36443	no	23653623	Hot spring ecosystem from Norris Geyser Basin, Yellowstone National Park, Wyoming, USA	Hot spring microbial communities from Yellowstone National Park, Wyoming, USA	Environmental	Aquatic	Thermal springs	Hot (42-90C)	Unclassified	Hot spring	Qbiogene Bio101 Kit	Norris Geyser Basin, Yellowstone National Park	44.733	-110.709	2.84					62					2300
3300005258	Ga0074071	Gp0115690	Gb0115244	Gs0114754	162951842	282734	no	28169988	Microbial communities on the surface of bentonite enhanced biochar	Microbial communities on the surface of bentonite enhanced biochar	Environmental	Terrestrial	Soil	Unclassified	Agricultural	soil	biochar particle	Sydney	-33.9179	151.235
3300005260	Ga0074072	Gp0115691	Gb0115245	Gs0114743	308772089	487956	no	28169988	Microbial communities on the surface of kaolinite enhanced biochar from soil with fertiliser in Sydney, Australia	Microbial communities on the surface of biochar	Environmental	Terrestrial	Soil	Unclassified	Agricultural	soil	Sydney	Sydney	-33.9179	151.235
[truncated: 9,522 more rows]

## Sheet: S2
genome_id	img_taxon_id	num_contigs	genome_length	n50	completeness	contamination	quality_score	num_5s	num_16s	num_23s	num_trnas	quality_tier	species_id
3300028580_9	3300028580	41	4669554	259934	97.92	1.22	91.82	5	1	0	18	MQ	OTU-297
3300028580_5	3300028580	55	5028922	196904	96.62	2.93	81.97	0	0	0	19	MQ	OTU-9378
[truncated: 52,513 more rows]

## Sheet: S3
SRA SRX id	otu_id	UBA NCBI Accession	GEM id
[truncated: 1,211 more rows]

[truncated: 14 more sheets: S4, S5, S6, S7, S8, S9, S10, S11, S12, S13, S15, S16, S17, S18]
