# Supplementary material for: A genomic catalog of Earth’s microbiomes
Source: Nat Biotechnol. 2020 Nov 9;39(4):499–509. doi: 10.1038/s41587-020-0718-6 (PMC8041624; doi:10.1038/s41587-020-0718-6)
Supplement: Supplementary file 4 — Genome-scale metabolic models in KBase. [file 41587_2020_718_MOESM4_ESM.xlsx]

## Sheet: 0 - Summary
	Description
0 - Summary	Summary of data sheets description.
1-GEMs pathway analysis	Pathway presence analysis for 3255 MAGs.
2-GEMs pathway GAFR data	Data used for analysis in 1.
3-Referene genomes pathway analysis	Pathway presence analysis for 607closely related (95% ANI, 30% alignment fraction) RefSeq Representative genomes in our MAGs set in sheet 1.
4-Reference genome GAFR data	Data used for analysis in 3
5-GEMs vs Reference correlation	Correlation of MAGs vs closely related ((95% ANI, 30% alignment fraction) Representative genomes in RefSeq.
6-GEMs vs Reference pathway analysis	Pathway presence analysis for MAGs vs Representative genomes in RefSeq for the "Built Enviroment" and "Human" Biomes.
7-GEMs vs Reference data	Data used for analysis in sheet 6. The data is a subset of sheet 1 and 3 for the "Built Enviroment" and "Human" Biomes
Introduction and Readme Narrative	https://narrative.kbase.us/narrative/53247
(need login, join the JGI MAGs Organization)	https://narrative.kbase.us/#org/jgimags
Model Spreadsheets from step 6 in the Narratives
8-Arthropoda	https://narrative.kbase.us/narrative/58501
9-Built environment	https://narrative.kbase.us/narrative/58496
10-Deep subsurface	https://narrative.kbase.us/narrative/58508
11-Freshwater	https://narrative.kbase.us/narrative/58490
12-Human	https://narrative.kbase.us/narrative/58503
13-Mammals	https://narrative.kbase.us/narrative/58504
14-Marine	https://narrative.kbase.us/narrative/58491
15-Non-marine Saline and Alkaline	https://narrative.kbase.us/narrative/58492
16-Plants	https://narrative.kbase.us/narrative/58506
17-Soil	https://narrative.kbase.us/narrative/58512
18-Thermal springs	https://narrative.kbase.us/narrative/58494
19-Wastewater	https://narrative.kbase.us/narrative/58500

## Sheet: 1-MAGs pathway Analysis 
MAGS per enviroment
	Counts
Wastewater	275
Arthropoda	75
Deep subsurface	83
Freshwater	530
Marine	464
Non-marine Saline and Alkaline	120
Plants	100
Soil	294
Thermal springs	253
Human	638
Mammals	85
Built environment	338
Total	3255
Pathway distribution analysis
	Glycolysis / Gluconeogenesis	Citrate cycle (TCA cycle)	Pentose phosphate pathway	Pentose and glucuronate interconversions	Fructose and mannose metabolism	Galactose metabolism	Ascorbate and aldarate metabolism	Fatty acid biosynthesis	Fatty acid elongation	Fatty acid degradation	Synthesis and degradation of ketone bodies	Cutin, suberine and wax biosynthesis	Steroid biosynthesis	Primary bile acid biosynthesis	Secondary bile acid biosynthesis	Ubiquinone and other terpenoid-quinone biosynthesis	Steroid hormone biosynthesis	Oxidative phosphorylation	Photosynthesis	Photosynthesis - antenna proteins	Purine metabolism	Puromycin biosynthesis	Caffeine metabolism	Pyrimidine metabolism	Alanine, aspartate and glutamate metabolism	Tetracycline biosynthesis	Aflatoxin biosynthesis	Glycine, serine and threonine metabolism	Cysteine and methionine metabolism	Valine, leucine and isoleucine degradation	Geraniol degradation	Valine, leucine and isoleucine biosynthesis	Lysine biosynthesis	Lysine degradation	Penicillin and cephalosporin biosynthesis	beta-Lactam resistance	Arginine and proline metabolism	Clavulanic acid biosynthesis	Histidine metabolism	Tyrosine metabolism	DDT degradation	Phenylalanine metabolism	Chlorocyclohexane and chlorobenzene degradation	Benzoate degradation	Bisphenol degradation	Fluorobenzoate degradation	Furfural degradation	Tryptophan metabolism	Phenylalanine, tyrosine and tryptophan biosynthesis
1.) Max number of *GAFR	20	17	23	17	12	12	11	39	18	27	5	0	0	0	0	14	1	0	0	0	74	0	0	61	24	1	0	29	30	21	0	18	16	8	0	0	36	0	15	3	0	3	0	5	0	0	0	9	22
2.) Min number of GAFR	3	0	0	0	0	0	0	0	0	0	0	0	0	0	0	0	0	0	0	0	5	0	0	3	0	0	0	1	0	0	0	0	0	0	0	0	0	0	0	0	0	0	0	0	0	0	0	0	0
3.) Average number of GAFR	12.9425	9.59693	8.83011	2.57419	1.73548	1.44332	0.256836	19.2516	2.67588	4.69954	0.82212	0	0	0	0	3.16713	0.000614439	0	0	0	42.0307	0	0	31.1183	15.0353	0.113978	0	14.1425	11.2971	6.9235	0	9.83072	9.59631	1.16528	0	0	14.6378	0	7.26452	0.716743	0	0.748387	0	1.08233	0	0	0	1.30599	15.3684
4.) Stddev of GAFR	2.9954	4.68587	3.68843	2.49387	1.2385	1.62639	1.00296	13.1872	4.7739	6.68292	1.0914	0	0	0	0	2.7583	0.0247841	0	0	0	11.5879	0	0	10.6134	3.19712	0.317834	0	4.93971	4.51984	4.49708	0	4.89376	2.92666	1.34323	0	0	6.25232	0	4.68482	0.546778	0	0.488003	0	1.0617	0	0	0	1.69558	6.41169
5.) Median GAFR (edited)	13	10	8	2	1	1	0	26	0	1	0	0	0	0	0	2	0	0	0	0	43	0	0	29	15	0	0	14	11	6	0	11	10	1	0	0	15	0	9	1	0	1	0	1	0	0	0	1	18
threshold (AVG-STDEV	9.94715	4.91106	5.14168	1.1	1.1	1.1	1.1	6.06445	1.1	1.1	1.1	1.1	1.1	1.1	1.1	1.1	1.1	1.1	1.1	1.1	30.4429	1.1	1.1	20.5049	11.8382	1.1	1.1	9.20284	6.77724	2.42642	1.1	4.93696	6.66966	1.1	1.1	1.1	8.38546	1.1	2.5797	1.1	1.1	1.1	1.1	1.1	1.1	1.1	1.1	1.1	8.95666
how many above threshold	2845	2601	2645	1964	1350	1112	157	2272	1281	1618	768	0	0	0	0	1957	0	0	0	0	2654	0	0	2808	2927	0	0	2688	2812	2900	0	2507	2858	1014	0	0	2648	0	2374	108	0	73	0	955	0	0	0	1009	2726
how many above bellow	410	654	610	1291	1905	2143	3098	983	1974	1637	2487	3255	3255	3255	3255	1298	3255	3255	3255	3255	601	3255	3255	447	328	3255	3255	567	443	355	3255	748	397	2241	3255	3255	607	3255	881	3147	3255	3182	3255	2300	3255	3255	3255	2246	529
fraction of MAGs above threshold/with pathway present ( /total number of MAGs)	0.873771	0.798833	0.812346	0.603194	0.414619	0.341523	0.0482187	0.697789	0.393428	0.496929	0.235872	0	0	0	0	0.601044	0	0	0	0	0.815111	0	0	0.862408	0.898956	0	0	0.825553	0.863636	0.890663	0	0.769963	0.877764	0.311425	0	0	0.813268	0	0.729115	0.0331695	0	0.0224201	0	0.293305	0	0	0	0.309889	0.837224
only show pathways with a minimum of 5 GAFR (MAX GAFR >4)	56
*GAFR (non-blocked reaction - gapfiiled reaction)
Pathway presence (fraction) across different biomes (no. of MAGs with pathwway present in enviroment / no. of total MAGs in enviroment )
no. of MAGs with pathwway present in enviroment is based on the pathway distribution analysis bellow, we use the threshold across all MAGs to assess precense or absence, counts above the threhold are deemed "present"
5 or more GAFR?	YES	YES	YES	YES	YES	YES	YES	YES	YES	YES	YES	NO	NO	NO	NO	YES	NO	NO	NO	NO	YES	NO	NO	YES	YES	NO	NO	YES	YES	YES	NO	YES	YES	YES	NO	NO	YES	NO	YES	NO	NO	NO	NO	YES	NO	NO	NO	YES	YES
	Glycolysis / Gluconeogenesis	Citrate cycle (TCA cycle)	Pentose phosphate pathway	Pentose and glucuronate interconversions	Fructose and mannose metabolism	Galactose metabolism	Ascorbate and aldarate metabolism	Fatty acid biosynthesis	Fatty acid elongation	Fatty acid degradation	Synthesis and degradation of ketone bodies	Cutin, suberine and wax biosynthesis	Steroid biosynthesis	Primary bile acid biosynthesis	Secondary bile acid biosynthesis	Ubiquinone and other terpenoid-quinone biosynthesis	Steroid hormone biosynthesis	Oxidative phosphorylation	Photosynthesis	Photosynthesis - antenna proteins	Purine metabolism	Puromycin biosynthesis	Caffeine metabolism	Pyrimidine metabolism	Alanine, aspartate and glutamate metabolism	Tetracycline biosynthesis	Aflatoxin biosynthesis	Glycine, serine and threonine metabolism	Cysteine and methionine metabolism	Valine, leucine and isoleucine degradation	Geraniol degradation	Valine, leucine and isoleucine biosynthesis	Lysine biosynthesis	Lysine degradation	Penicillin and cephalosporin biosynthesis	beta-Lactam resistance	Arginine and proline metabolism	Clavulanic acid biosynthesis	Histidine metabolism	Tyrosine metabolism	DDT degradation	Phenylalanine metabolism	Chlorocyclohexane and chlorobenzene degradation	Benzoate degradation	Bisphenol degradation	Fluorobenzoate degradation	Furfural degradation	Tryptophan metabolism	Phenylalanine, tyrosine and tryptophan biosynthesis
Wastewater	0.84	0.810909	0.738182	0.483636	0.418182	0.232727	0.0109091	0.749091	0.338182	0.443636	0.178182	0	0	0	0	0.476364	0	0	0	0	0.8	0	0	0.821818	0.876364	0	0	0.767273	0.829091	0.901818	0	0.712727	0.836364	0.36	0	0	0.781818	0	0.643636	0.00363636	0	0.0145455	0	0.254545	0	0	0	0.309091	0.716364
Arthropoda	0.68	0.746667	0.68	0.546667	0.36	0.186667	0.0266667	0.746667	0.186667	0.293333	0.12	0	0	0	0	0.586667	0	0	0	0	0.746667	0	0	0.826667	0.76	0	0	0.72	0.853333	0.8	0	0.706667	0.933333	0.106667	0	0	0.906667	0	0.813333	0	0	0.0266667	0	0.0933333	0	0	0	0.12	0.8
Deep subsurface	0.891566	0.795181	0.855422	0.674699	0.325301	0.289157	0.0120482	0.722892	0.493976	0.590361	0.26506	0	0	0	0	0.554217	0	0	0	0	0.891566	0	0	0.951807	0.927711	0	0	0.855422	0.855422	0.927711	0	0.746988	0.891566	0.313253	0	0	0.771084	0	0.746988	0	0	0	0	0.301205	0	0	0	0.361446	0.795181
Freshwater	0.875472	0.918868	0.801887	0.573585	0.311321	0.220755	0.00943396	0.830189	0.416981	0.503774	0.2	0	0	0	0	0.628302	0	0	0	0	0.767925	0	0	0.813208	0.928302	0	0	0.815094	0.839623	0.956604	0	0.828302	0.886792	0.292453	0	0	0.830189	0	0.70566	0.0132075	0	0.0188679	0	0.25283	0	0	0	0.315094	0.835849
Marine	0.894397	0.948276	0.767241	0.605603	0.256466	0.221983	0.0301724	0.760776	0.592672	0.706897	0.336207	0	0	0	0	0.765086	0	0	0	0	0.814655	0	0	0.892241	0.905172	0	0	0.855603	0.868534	0.952586	0	0.855603	0.853448	0.44181	0	0	0.818966	0	0.728448	0.012931	0	0.0366379	0	0.375	0	0	0	0.424569	0.862069
Non-marine Saline and Alkaline	0.841667	0.825	0.708333	0.558333	0.4	0.208333	0.025	0.716667	0.458333	0.533333	0.333333	0	0	0	0	0.6	0	0	0	0	0.733333	0	0	0.766667	0.833333	0	0	0.783333	0.833333	0.891667	0	0.816667	0.833333	0.366667	0	0	0.766667	0	0.733333	0.0166667	0	0.0166667	0	0.3	0	0	0	0.325	0.791667
Plants	1	0.99	0.92	0.75	0.51	0.42	0.17	0.79	0.64	0.77	0.27	0	0	0	0	0.87	0	0	0	0	0.9	0	0	0.96	0.96	0	0	0.96	0.95	0.99	0	0.9	0.98	0.45	0	0	0.93	0	0.88	0.06	0	0.02	0	0.38	0	0	0	0.36	0.89
Soil	0.962585	0.962585	0.955782	0.629252	0.343537	0.363946	0.0646259	0.806122	0.568027	0.683673	0.214286	0	0	0	0	0.761905	0	0	0	0	0.863946	0	0	0.897959	0.97619	0	0	0.942177	0.935374	0.993197	0	0.87415	0.914966	0.404762	0	0	0.92517	0	0.829932	0.0306122	0	0.00680272	0	0.380952	0	0	0	0.428571	0.911565
Thermal springs	0.747036	0.814229	0.758893	0.462451	0.351779	0.193676	0.00790514	0.735178	0.363636	0.458498	0.217391	0	0	0	0	0.359684	0	0	0	0	0.782609	0	0	0.778656	0.909091	0	0	0.70751	0.778656	0.940711	0	0.758893	0.778656	0.284585	0	0	0.798419	0	0.727273	0.0118577	0	0	0	0.300395	0	0	0	0.339921	0.798419
Human	0.854232	0.459248	0.793103	0.597179	0.553292	0.496865	0.0219436	0.437304	0.0501567	0.145768	0.0721003	0	0	0	0	0.384013	0	0	0	0	0.793103	0	0	0.847962	0.833856	0	0	0.775862	0.833856	0.689655	0	0.575235	0.868339	0.0501567	0	0	0.680251	0	0.625392	0.00783699	0	0	0	0.15047	0	0	0	0.0564263	0.802508
Mammals	0.682353	0.411765	0.611765	0.447059	0.4	0.258824	0.0117647	0.505882	0.0823529	0.152941	0.0941176	0	0	0	0	0.223529	0	0	0	0	0.694118	0	0	0.823529	0.741176	0	0	0.647059	0.823529	0.658824	0	0.529412	0.764706	0.0352941	0	0	0.741176	0	0.670588	0	0	0.0117647	0	0.0352941	0	0	0	0.0352941	0.717647
Built environment	0.988166	0.928994	0.97929	0.846154	0.653846	0.674556	0.224852	0.730769	0.650888	0.786982	0.553254	0	0	0	0	0.91716	0	0	0	0	0.95858	0	0	0.994083	0.982249	0	0	0.967456	0.982249	0.988166	0	0.920118	0.991124	0.609467	0	0	0.961538	0	0.893491	0.204142	0	0.0976331	0	0.544379	0	0	0	0.576923	0.985207
Pathway presence (fraction) across different biomes (no. of MAGs with pathwway present in enviroment / no. of total MAGs in enviroment ) for Pathways with at least 5 GAFR (MAX GAFR >4)
	Glycolysis / Gluconeogenesis	Citrate cycle (TCA cycle)	Pentose phosphate pathway	Pentose and glucuronate interconversions	Fructose and mannose metabolism	Galactose metabolism	Ascorbate and aldarate metabolism	Fatty acid biosynthesis	Fatty acid elongation	Fatty acid degradation	Synthesis and degradation of ketone bodies	Ubiquinone and other terpenoid-quinone biosynthesis	Purine metabolism	Pyrimidine metabolism	Alanine, aspartate and glutamate metabolism	Glycine, serine and threonine metabolism	Cysteine and methionine metabolism	Valine, leucine and isoleucine degradation	Valine, leucine and isoleucine biosynthesis	Lysine biosynthesis	Lysine degradation	Arginine and proline metabolism	Histidine metabolism	Benzoate degradation	Tryptophan metabolism	Phenylalanine, tyrosine and tryptophan biosynthesis	beta-Alanine metabolism	Taurine and hypotaurine metabolism	D-Glutamine and D-glutamate metabolism	Glutathione metabolism	Starch and sucrose metabolism	Amino sugar and nucleotide sugar metabolism	Streptomycin biosynthesis	Lipopolysaccharide biosynthesis	Peptidoglycan biosynthesis	Glycerolipid metabolism	Inositol phosphate metabolism	Glycerophospholipid metabolism	Pyruvate metabolism	Glyoxylate and dicarboxylate metabolism	Propanoate metabolism	Butanoate metabolism	One carbon pool by folate	Methane metabolism	Carbon fixation in photosynthetic organisms	Carbon fixation pathways in prokaryotes	Thiamine metabolism	Riboflavin metabolism	Vitamin B6 metabolism
Wastewater	0.84	0.810909	0.738182	0.483636	0.418182	0.232727	0.0109091	0.749091	0.338182	0.443636	0.178182	0.476364	0.8	0.821818	0.876364	0.767273	0.829091	0.901818	0.712727	0.836364	0.36	0.781818	0.643636	0.254545	0.309091	0.716364	0.618182	0.669091	0.847273	0.654545	0.596364	0.890909	0.865455	0.756364	0.92	0.52	0.0836364	0.807273	0.803636	0.836364	0.505455	0.810909	0.818182	0.814545	0.861818	0.774545	0.516364	0.676364	0.0145455
Arthropoda	0.68	0.746667	0.68	0.546667	0.36	0.186667	0.0266667	0.746667	0.186667	0.293333	0.12	0.586667	0.746667	0.826667	0.76	0.72	0.853333	0.8	0.706667	0.933333	0.106667	0.906667	0.813333	0.0933333	0.12	0.8	0.573333	0.506667	0.813333	0.6	0.48	0.906667	0.56	0.68	0.946667	0.373333	0.0533333	0.92	0.613333	0.813333	0.373333	0.72	0.866667	0.76	0.84	0.68	0.533333	0.68	0
Deep subsurface	0.891566	0.795181	0.855422	0.674699	0.325301	0.289157	0.0120482	0.722892	0.493976	0.590361	0.26506	0.554217	0.891566	0.951807	0.927711	0.855422	0.855422	0.927711	0.746988	0.891566	0.313253	0.771084	0.746988	0.301205	0.361446	0.795181	0.650602	0.73494	0.86747	0.638554	0.481928	0.939759	0.783133	0.73494	0.927711	0.46988	0.240964	0.855422	0.855422	0.879518	0.614458	0.783133	0.819277	0.903614	0.915663	0.807229	0.614458	0.710843	0
Freshwater	0.875472	0.918868	0.801887	0.573585	0.311321	0.220755	0.00943396	0.830189	0.416981	0.503774	0.2	0.628302	0.767925	0.813208	0.928302	0.815094	0.839623	0.956604	0.828302	0.886792	0.292453	0.830189	0.70566	0.25283	0.315094	0.835849	0.658491	0.598113	0.766038	0.760377	0.473585	0.873585	0.881132	0.815094	0.907547	0.509434	0.179245	0.824528	0.788679	0.935849	0.55283	0.90566	0.839623	0.89434	0.871698	0.916981	0.6	0.764151	0.00188679
Marine	0.894397	0.948276	0.767241	0.605603	0.256466	0.221983	0.0301724	0.760776	0.592672	0.706897	0.336207	0.765086	0.814655	0.892241	0.905172	0.855603	0.868534	0.952586	0.855603	0.853448	0.44181	0.818966	0.728448	0.375	0.424569	0.862069	0.674569	0.532328	0.739224	0.8125	0.387931	0.825431	0.75431	0.760776	0.883621	0.502155	0.24569	0.840517	0.823276	0.965517	0.642241	0.924569	0.831897	0.907328	0.859914	0.931034	0.603448	0.769397	0.012931
Non-marine Saline and Alkaline	0.841667	0.825	0.708333	0.558333	0.4	0.208333	0.025	0.716667	0.458333	0.533333	0.333333	0.6	0.733333	0.766667	0.833333	0.783333	0.833333	0.891667	0.816667	0.833333	0.366667	0.766667	0.733333	0.3	0.325	0.791667	0.6	0.583333	0.641667	0.791667	0.458333	0.858333	0.75	0.683333	0.783333	0.441667	0.116667	0.758333	0.733333	0.883333	0.616667	0.833333	0.733333	0.825	0.8	0.8	0.641667	0.683333	0
Plants	1	0.99	0.92	0.75	0.51	0.42	0.17	0.79	0.64	0.77	0.27	0.87	0.9	0.96	0.96	0.96	0.95	0.99	0.9	0.98	0.45	0.93	0.88	0.38	0.36	0.89	0.81	0.76	0.89	0.95	0.73	0.96	0.88	0.72	0.99	0.74	0.49	0.94	0.95	0.99	0.75	0.96	0.96	0.93	0.96	0.97	0.77	0.87	0
Soil	0.962585	0.962585	0.955782	0.629252	0.343537	0.363946	0.0646259	0.806122	0.568027	0.683673	0.214286	0.761905	0.863946	0.897959	0.97619	0.942177	0.935374	0.993197	0.87415	0.914966	0.404762	0.92517	0.829932	0.380952	0.428571	0.911565	0.687075	0.782313	0.891156	0.935374	0.687075	0.931973	0.891156	0.721088	0.945578	0.738095	0.278912	0.846939	0.959184	0.986395	0.656463	0.962585	0.92517	0.962585	0.962585	0.952381	0.761905	0.816327	0
Thermal springs	0.747036	0.814229	0.758893	0.462451	0.351779	0.193676	0.00790514	0.735178	0.363636	0.458498	0.217391	0.359684	0.782609	0.778656	0.909091	0.70751	0.778656	0.940711	0.758893	0.778656	0.284585	0.798419	0.727273	0.300395	0.339921	0.798419	0.679842	0.628458	0.754941	0.687747	0.470356	0.913043	0.83004	0.731225	0.865613	0.501976	0.0790514	0.711462	0.758893	0.869565	0.490119	0.766798	0.687747	0.814229	0.818182	0.810277	0.782609	0.73913	0.00395257
Human	0.854232	0.459248	0.793103	0.597179	0.553292	0.496865	0.0219436	0.437304	0.0501567	0.145768	0.0721003	0.384013	0.793103	0.847962	0.833856	0.775862	0.833856	0.689655	0.575235	0.868339	0.0501567	0.680251	0.625392	0.15047	0.0564263	0.802508	0.373041	0.731975	0.913793	0.4279	0.653605	0.948276	0.396552	0.393417	0.985893	0.479624	0.0188088	0.873041	0.815047	0.479624	0.258621	0.697492	0.862069	0.760188	0.896552	0.482759	0.717868	0.443574	0.0172414
Mammals	0.682353	0.411765	0.611765	0.447059	0.4	0.258824	0.0117647	0.505882	0.0823529	0.152941	0.0941176	0.223529	0.694118	0.823529	0.741176	0.647059	0.823529	0.658824	0.529412	0.764706	0.0352941	0.741176	0.670588	0.0352941	0.0352941	0.717647	0.388235	0.541176	0.741176	0.176471	0.458824	0.847059	0.564706	0.505882	0.823529	0.247059	0.0352941	0.729412	0.623529	0.505882	0.247059	0.635294	0.705882	0.611765	0.717647	0.482353	0.611765	0.352941	0
Built environment	0.988166	0.928994	0.97929	0.846154	0.653846	0.674556	0.224852	0.730769	0.650888	0.786982	0.553254	0.91716	0.95858	0.994083	0.982249	0.967456	0.982249	0.988166	0.920118	0.991124	0.609467	0.961538	0.893491	0.544379	0.576923	0.985207	0.807692	0.733728	0.952663	0.952663	0.757396	0.964497	0.739645	0.733728	0.994083	0.736686	0.33432	0.985207	0.985207	0.961538	0.878698	0.988166	0.994083	0.967456	0.991124	0.928994	0.928994	0.881657	0.00295858
*Pathway presence heatmap
*Data used for supplemental figure X
	Wastewater	Arthropoda	Deep subsurface	Freshwater	Marine	Non-marine Saline and Alkaline	Plants	Soil	Thermal springs	Human	Mammals	Built environment
Glycolysis / Gluconeogenesis	0.84	0.68	0.891566	0.875472	0.894397	0.841667	1	0.962585	0.747036	0.854232	0.682353	0.988166
Citrate cycle (TCA cycle)	0.810909	0.746667	0.795181	0.918868	0.948276	0.825	0.99	0.962585	0.814229	0.459248	0.411765	0.928994
Pentose phosphate pathway	0.738182	0.68	0.855422	0.801887	0.767241	0.708333	0.92	0.955782	0.758893	0.793103	0.611765	0.97929
Pentose and glucuronate interconversions	0.483636	0.546667	0.674699	0.573585	0.605603	0.558333	0.75	0.629252	0.462451	0.597179	0.447059	0.846154
Fructose and mannose metabolism	0.418182	0.36	0.325301	0.311321	0.256466	0.4	0.51	0.343537	0.351779	0.553292	0.4	0.653846
Galactose metabolism	0.232727	0.186667	0.289157	0.220755	0.221983	0.208333	0.42	0.363946	0.193676	0.496865	0.258824	0.674556
Fatty acid biosynthesis	0.749091	0.746667	0.722892	0.830189	0.760776	0.716667	0.79	0.806122	0.735178	0.437304	0.505882	0.730769
Fatty acid elongation	0.338182	0.186667	0.493976	0.416981	0.592672	0.458333	0.64	0.568027	0.363636	0.0501567	0.0823529	0.650888
Fatty acid degradation	0.443636	0.293333	0.590361	0.503774	0.706897	0.533333	0.77	0.683673	0.458498	0.145768	0.152941	0.786982
Synthesis and degradation of ketone bodies	0.178182	0.12	0.26506	0.2	0.336207	0.333333	0.27	0.214286	0.217391	0.0721003	0.0941176	0.553254
Ubiquinone and other terpenoid-quinone biosynthesis	0.476364	0.586667	0.554217	0.628302	0.765086	0.6	0.87	0.761905	0.359684	0.384013	0.223529	0.91716
Purine metabolism	0.8	0.746667	0.891566	0.767925	0.814655	0.733333	0.9	0.863946	0.782609	0.793103	0.694118	0.95858
Pyrimidine metabolism	0.821818	0.826667	0.951807	0.813208	0.892241	0.766667	0.96	0.897959	0.778656	0.847962	0.823529	0.994083
Alanine, aspartate and glutamate metabolism	0.876364	0.76	0.927711	0.928302	0.905172	0.833333	0.96	0.97619	0.909091	0.833856	0.741176	0.982249
Glycine, serine and threonine metabolism	0.767273	0.72	0.855422	0.815094	0.855603	0.783333	0.96	0.942177	0.70751	0.775862	0.647059	0.967456
Cysteine and methionine metabolism	0.829091	0.853333	0.855422	0.839623	0.868534	0.833333	0.95	0.935374	0.778656	0.833856	0.823529	0.982249
Valine, leucine and isoleucine degradation	0.901818	0.8	0.927711	0.956604	0.952586	0.891667	0.99	0.993197	0.940711	0.689655	0.658824	0.988166
Valine, leucine and isoleucine biosynthesis	0.712727	0.706667	0.746988	0.828302	0.855603	0.816667	0.9	0.87415	0.758893	0.575235	0.529412	0.920118
Lysine biosynthesis	0.836364	0.933333	0.891566	0.886792	0.853448	0.833333	0.98	0.914966	0.778656	0.868339	0.764706	0.991124
Lysine degradation	0.36	0.106667	0.313253	0.292453	0.44181	0.366667	0.45	0.404762	0.284585	0.0501567	0.0352941	0.609467
Arginine and proline metabolism	0.781818	0.906667	0.771084	0.830189	0.818966	0.766667	0.93	0.92517	0.798419	0.680251	0.741176	0.961538
Histidine metabolism	0.643636	0.813333	0.746988	0.70566	0.728448	0.733333	0.88	0.829932	0.727273	0.625392	0.670588	0.893491
Benzoate degradation	0.254545	0.0933333	0.301205	0.25283	0.375	0.3	0.38	0.380952	0.300395	0.15047	0.0352941	0.544379
Tryptophan metabolism	0.309091	0.12	0.361446	0.315094	0.424569	0.325	0.36	0.428571	0.339921	0.0564263	0.0352941	0.576923
Phenylalanine, tyrosine and tryptophan biosynthesis	0.716364	0.8	0.795181	0.835849	0.862069	0.791667	0.89	0.911565	0.798419	0.802508	0.717647	0.985207
beta-Alanine metabolism	0.618182	0.573333	0.650602	0.658491	0.674569	0.6	0.81	0.687075	0.679842	0.373041	0.388235	0.807692
Taurine and hypotaurine metabolism	0.669091	0.506667	0.73494	0.598113	0.532328	0.583333	0.76	0.782313	0.628458	0.731975	0.541176	0.733728
D-Glutamine and D-glutamate metabolism	0.847273	0.813333	0.86747	0.766038	0.739224	0.641667	0.89	0.891156	0.754941	0.913793	0.741176	0.952663
Glutathione metabolism	0.654545	0.6	0.638554	0.760377	0.8125	0.791667	0.95	0.935374	0.687747	0.4279	0.176471	0.952663
Starch and sucrose metabolism	0.596364	0.48	0.481928	0.473585	0.387931	0.458333	0.73	0.687075	0.470356	0.653605	0.458824	0.757396
Amino sugar and nucleotide sugar metabolism	0.890909	0.906667	0.939759	0.873585	0.825431	0.858333	0.96	0.931973	0.913043	0.948276	0.847059	0.964497
Streptomycin biosynthesis	0.865455	0.56	0.783133	0.881132	0.75431	0.75	0.88	0.891156	0.83004	0.396552	0.564706	0.739645
Lipopolysaccharide biosynthesis	0.756364	0.68	0.73494	0.815094	0.760776	0.683333	0.72	0.721088	0.731225	0.393417	0.505882	0.733728
Peptidoglycan biosynthesis	0.92	0.946667	0.927711	0.907547	0.883621	0.783333	0.99	0.945578	0.865613	0.985893	0.823529	0.994083
Glycerolipid metabolism	0.52	0.373333	0.46988	0.509434	0.502155	0.441667	0.74	0.738095	0.501976	0.479624	0.247059	0.736686
Inositol phosphate metabolism	0.0836364	0.0533333	0.240964	0.179245	0.24569	0.116667	0.49	0.278912	0.0790514	0.0188088	0.0352941	0.33432
Glycerophospholipid metabolism	0.807273	0.92	0.855422	0.824528	0.840517	0.758333	0.94	0.846939	0.711462	0.873041	0.729412	0.985207
Pyruvate metabolism	0.803636	0.613333	0.855422	0.788679	0.823276	0.733333	0.95	0.959184	0.758893	0.815047	0.623529	0.985207
Glyoxylate and dicarboxylate metabolism	0.836364	0.813333	0.879518	0.935849	0.965517	0.883333	0.99	0.986395	0.869565	0.479624	0.505882	0.961538
Propanoate metabolism	0.505455	0.373333	0.614458	0.55283	0.642241	0.616667	0.75	0.656463	0.490119	0.258621	0.247059	0.878698
Butanoate metabolism	0.810909	0.72	0.783133	0.90566	0.924569	0.833333	0.96	0.962585	0.766798	0.697492	0.635294	0.988166
One carbon pool by folate	0.818182	0.866667	0.819277	0.839623	0.831897	0.733333	0.96	0.92517	0.687747	0.862069	0.705882	0.994083
Methane metabolism	0.814545	0.76	0.903614	0.89434	0.907328	0.825	0.93	0.962585	0.814229	0.760188	0.611765	0.967456
Carbon fixation in photosynthetic organisms	0.861818	0.84	0.915663	0.871698	0.859914	0.8	0.96	0.962585	0.818182	0.896552	0.717647	0.991124
Carbon fixation pathways in prokaryotes	0.774545	0.68	0.807229	0.916981	0.931034	0.8	0.97	0.952381	0.810277	0.482759	0.482353	0.928994
Thiamine metabolism	0.516364	0.533333	0.614458	0.6	0.603448	0.641667	0.77	0.761905	0.782609	0.717868	0.611765	0.928994
Riboflavin metabolism	0.676364	0.68	0.710843	0.764151	0.769397	0.683333	0.87	0.816327	0.73913	0.443574	0.352941	0.881657
Nicotinate and nicotinamide metabolism	0.869091	0.786667	0.927711	0.913208	0.87069	0.85	0.96	0.979592	0.873518	0.785266	0.776471	0.967456
Pantothenate and CoA biosynthesis	0.785455	0.693333	0.795181	0.841509	0.840517	0.725	0.92	0.928571	0.818182	0.592476	0.494118	0.923077
Folate biosynthesis	0.861818	0.813333	0.915663	0.896226	0.918103	0.866667	0.94	0.959184	0.87747	0.667712	0.705882	0.908284
Porphyrin and chlorophyll metabolism	0.614545	0.693333	0.795181	0.784906	0.810345	0.75	0.98	0.92517	0.656126	0.521944	0.494118	0.934911
Terpenoid backbone biosynthesis	0.807273	0.786667	0.807229	0.843396	0.838362	0.758333	0.95	0.918367	0.826087	0.777429	0.705882	0.890533
Nitrogen metabolism	0.861818	0.746667	0.927711	0.8	0.829741	0.766667	0.91	0.935374	0.778656	0.884013	0.752941	0.97929
Sulfur metabolism	0.734545	0.76	0.807229	0.75283	0.704741	0.708333	0.85	0.812925	0.604743	0.80094	0.8	0.931953
[truncated: 415 more columns]

## Sheet: 2-MAGs Pathway GAFR Data
GEM ID	Reference genome?	Model_name	Biome	Class	Glycolysis / Gluconeogenesis	Citrate cycle (TCA cycle)	Pentose phosphate pathway	Pentose and glucuronate interconversions	Fructose and mannose metabolism	Galactose metabolism	Ascorbate and aldarate metabolism	Fatty acid biosynthesis	Fatty acid elongation	Fatty acid degradation	Synthesis and degradation of ketone bodies	Cutin, suberine and wax biosynthesis	Steroid biosynthesis	Primary bile acid biosynthesis	Secondary bile acid biosynthesis	Ubiquinone and other terpenoid-quinone biosynthesis	Steroid hormone biosynthesis	Oxidative phosphorylation	Photosynthesis	Photosynthesis - antenna proteins	Purine metabolism	Puromycin biosynthesis	Caffeine metabolism	Pyrimidine metabolism	Alanine, aspartate and glutamate metabolism	Tetracycline biosynthesis	Aflatoxin biosynthesis	Glycine, serine and threonine metabolism	Cysteine and methionine metabolism	Valine, leucine and isoleucine degradation	Geraniol degradation	Valine, leucine and isoleucine biosynthesis	Lysine biosynthesis	Lysine degradation	Penicillin and cephalosporin biosynthesis	beta-Lactam resistance	Arginine and proline metabolism	Clavulanic acid biosynthesis	Histidine metabolism	Tyrosine metabolism	DDT degradation	Phenylalanine metabolism	Chlorocyclohexane and chlorobenzene degradation	Benzoate degradation	Bisphenol degradation
3300005460_55	GCF_000007905.1	3300005460_55__JGI_MAGs_NR_HQ-Host-associated_Mammals.Genome.RAST.fbamodel	Mammals	Gene_associated_functional_reactions	10	8	6	2	2	2	0	32	0	1	0	0	0	0	0	1	0	0	0	0	23	0	0	21	15	0	0	14	13	3	0	14	13	0	0	0	18	0	10	1	0	1	0	0	0
3300029120_22	GCF_000016525.1	3300029120_22__JGI_MAGs_NR_HQ-Host-associated_Human.Genome.RAST.fbamodel	Human	Gene_associated_functional_reactions	8	2	2	1	1	2	0	1	3	5	2	0	0	0	0	1	0	0	0	0	25	0	0	25	12	0	0	7	11	5	0	13	9	2	0	0	10	0	0	1	0	1	0	2	0
3300011817_1	GCF_000017405.1	3300011817_1__JGI_MAGs_NR_HQ-Built_Environment.Genome.RAST.fbamodel	Built environment	Gene_associated_functional_reactions	16	15	17	7	3	2	1	39	3	9	2	0	0	0	0	5	0	0	0	0	48	0	0	30	17	1	0	23	20	10	0	11	9	3	0	0	19	0	15	1	0	1	0	3	0
3300011955_2	GCF_000018665.1	3300011955_2__JGI_MAGs_NR_HQ-Built_Environment.Genome.RAST.fbamodel	Built environment	Gene_associated_functional_reactions	16	16	9	3	2	2	0	32	3	10	1	0	0	0	0	6	0	0	0	0	47	0	0	27	18	1	0	20	18	9	0	15	16	3	0	0	26	0	15	1	0	1	0	2	0
3300025546_38	GCF_000019605.1	3300025546_38__JGI_MAGs_NR_HQ-Non-marine_Saline_and_Alkaline.Genome.RAST.fbamodel	Non-marine Saline and Alkaline	Gene_associated_functional_reactions	10	6	3	0	1	0	0	0	5	6	2	0	0	0	0	2	0	0	0	0	22	0	0	19	10	0	0	14	9	2	0	7	6	1	0	0	15	0	0	1	0	1	0	1	0
3300028553_25	GCF_000020645.1	3300028553_25__JGI_MAGs_NR_HQ-Freshwater.Genome.RAST.fbamodel	Freshwater	Gene_associated_functional_reactions	10	14	9	1	2	0	0	32	0	0	0	0	0	0	0	6	0	0	0	0	32	0	0	23	14	0	0	13	16	3	0	13	10	0	0	0	15	0	10	1	0	1	0	0	0
3300005298_15	GCF_000020965.1	3300005298_15__JGI_MAGs_NR_HQ-Thermal_springs.Genome.RAST.fbamodel	Thermal springs	Gene_associated_functional_reactions	10	2	8	2	4	4	0	32	0	0	0	0	0	0	0	1	0	0	0	0	27	0	0	31	12	0	0	14	12	3	0	14	10	0	0	0	14	0	10	1	0	1	0	0	0
3300005858_7	GCF_000021685.1	3300005858_7__JGI_MAGs_NR_HQ-Freshwater.Genome.RAST.fbamodel	Freshwater	Gene_associated_functional_reactions	13	14	10	1	1	0	0	32	0	0	0	0	0	0	0	6	0	0	0	0	56	0	0	28	15	1	0	15	9	3	0	13	9	0	0	0	15	0	10	1	0	1	0	0	0
3300029295_4	GCF_000022125.1	3300029295_4__JGI_MAGs_NR_HQ-Host-associated_Human.Genome.RAST.fbamodel	Human	Gene_associated_functional_reactions	11	3	5	2	2	1	0	32	0	0	0	0	0	0	0	2	0	0	0	0	34	0	0	23	18	0	0	16	13	3	0	11	13	0	0	0	15	0	10	1	0	1	0	1	0
3300020398_4	GCF_000023465.1	3300020398_4__JGI_MAGs_NR_HQ-Marine.Genome.RAST.fbamodel	Marine	Gene_associated_functional_reactions	15	15	9	3	3	4	0	32	0	1	3	0	0	0	0	5	0	0	0	0	56	0	0	41	17	1	0	18	12	13	0	17	10	3	0	0	15	0	10	1	0	1	0	1	0
3300014025_26	GCF_000024225.1	3300014025_26__JGI_MAGs_NR_HQ-Host-associated_Human.Genome.RAST.fbamodel	Human	Gene_associated_functional_reactions	11	0	11	1	2	3	0	2	0	1	0	0	0	0	0	1	0	0	0	0	47	0	0	21	12	0	0	7	6	2	0	2	7	1	0	0	4	0	0	1	0	1	0	2	0
3300025105_28	GCF_000024425.1	3300025105_28__JGI_MAGs_NR_HQ-Thermal_springs.Genome.RAST.fbamodel	Thermal springs	Gene_associated_functional_reactions	15	15	10	3	3	1	0	32	18	25	2	0	0	0	0	1	0	0	0	0	52	0	0	41	17	0	0	17	12	10	0	3	9	3	0	0	21	0	8	1	0	0	0	3	0
3300025224_2	GCF_000024685.1	3300025224_2__JGI_MAGs_NR_HQ-Host-associated_Plants.Genome.RAST.fbamodel	Plants	Gene_associated_functional_reactions	14	14	13	4	3	3	1	5	0	2	0	0	0	0	0	2	0	0	0	0	46	0	0	46	17	0	0	20	27	12	0	11	11	1	0	0	24	0	10	1	0	1	0	2	0
3300017419_24	GCF_000024905.1	3300017419_24__JGI_MAGs_NR_HQ-Thermal_springs.Genome.RAST.fbamodel	Thermal springs	Gene_associated_functional_reactions	11	9	8	2	2	1	0	13	0	0	0	0	0	0	0	1	0	0	0	0	51	0	0	29	17	0	0	13	13	3	0	14	7	0	0	0	21	0	10	1	0	1	0	1	0
3300029334_16	GCF_000025305.1	3300029334_16__JGI_MAGs_NR_HQ-Host-associated_Human.Genome.RAST.fbamodel	Human	Gene_associated_functional_reactions	10	8	7	2	2	1	0	13	0	0	0	0	0	0	0	1	0	0	0	0	30	0	0	26	17	0	0	11	15	3	0	14	13	0	0	0	16	0	10	1	0	1	0	0	0
3300029696_22	GCF_000027185.1	3300029696_22__JGI_MAGs_NR_HQ-Host-associated_Human.Genome.RAST.fbamodel	Human	Gene_associated_functional_reactions	16	7	9	2	3	6	0	5	0	0	1	0	0	0	0	2	0	0	0	0	46	0	0	47	15	0	0	14	12	4	0	14	11	0	0	0	14	0	9	1	0	1	0	1	0
3300029610_31	GCF_000092765.1	3300029610_31__JGI_MAGs_NR_HQ-Host-associated_Human.Genome.RAST.fbamodel	Human	Gene_associated_functional_reactions	11	7	11	5	1	2	1	2	0	0	0	0	0	0	0	0	0	0	0	0	34	0	0	17	14	0	0	15	11	3	0	15	13	0	0	0	15	0	9	0	0	1	0	1	0
3300011804_2	GCF_000143785.1	3300011804_2__JGI_MAGs_NR_HQ-Built_Environment.Genome.RAST.fbamodel	Built environment	Gene_associated_functional_reactions	16	15	13	6	5	0	0	28	0	2	4	0	0	0	0	6	0	0	0	0	49	0	0	34	19	0	0	24	15	13	0	11	9	2	0	0	19	0	10	1	0	1	0	2	0
3300008518_1	GCF_000144405.1	3300008518_1__JGI_MAGs_NR_HQ-Host-associated_Human.Genome.RAST.fbamodel	Human	Gene_associated_functional_reactions	12	4	5	1	1	1	0	30	0	0	0	0	0	0	0	5	0	0	0	0	49	0	0	38	15	0	0	15	11	3	0	3	11	0	0	0	3	0	4	1	0	1	0	0	0
3300029508_11	GCF_000144975.1	3300029508_11__JGI_MAGs_NR_HQ-Host-associated_Human.Genome.RAST.fbamodel	Human	Gene_associated_functional_reactions	11	8	6	2	2	2	0	28	0	0	0	0	0	0	0	2	0	0	0	0	29	0	0	17	13	0	0	13	10	3	0	13	14	1	0	0	17	0	10	1	0	1	0	0	0
3300007272_5	GCF_000146285.1	3300007272_5__JGI_MAGs_NR_HQ-Host-associated_Human.Genome.RAST.fbamodel	Human	Gene_associated_functional_reactions	11	10	5	2	1	2	0	0	0	0	0	0	0	0	0	5	0	0	0	0	38	0	0	24	15	0	0	13	12	3	0	13	6	0	0	0	15	0	10	1	0	1	0	0	0
3300007884_1	GCF_000149125.1	3300007884_1__JGI_MAGs_NR_HQ-Host-associated_Human.Genome.RAST.fbamodel	Human	Gene_associated_functional_reactions	10	0	9	2	3	2	0	2	0	1	2	0	0	0	0	0	0	0	0	0	21	0	0	22	6	0	0	2	4	2	0	0	1	1	0	0	1	0	0	0	0	0	0	1	0
3300029153_2	GCF_000152885.1	3300029153_2__JGI_MAGs_NR_HQ-Deep_subsurface.Genome.RAST.fbamodel	Deep subsurface	Gene_associated_functional_reactions	17	16	10	3	1	2	0	5	12	15	0	0	0	0	0	8	0	0	0	0	32	0	0	39	20	0	0	18	12	13	0	7	13	1	0	0	22	0	10	1	0	1	0	1	0
3300028971_10	GCF_000154285.1	3300028971_10__JGI_MAGs_NR_HQ-Host-associated_Human.Genome.RAST.fbamodel	Human	Gene_associated_functional_reactions	12	5	9	2	2	1	0	0	0	1	0	0	0	0	0	1	0	0	0	0	43	0	0	40	11	0	0	11	10	0	0	0	11	1	0	0	10	0	9	1	0	1	0	1	0
3300008404_7	GCF_000154425.1	3300008404_7__JGI_MAGs_NR_HQ-Host-associated_Human.Genome.RAST.fbamodel	Human	Gene_associated_functional_reactions	11	6	5	1	3	4	0	3	0	2	0	0	0	0	0	1	0	0	0	0	40	0	0	28	15	1	0	14	14	3	0	13	11	1	0	0	19	0	10	1	0	1	0	1	0
3300029776_16	GCF_000154465.1	3300029776_16__JGI_MAGs_NR_HQ-Host-associated_Human.Genome.RAST.fbamodel	Human	Gene_associated_functional_reactions	13	3	6	1	1	1	0	10	0	0	1	0	0	0	0	1	0	0	0	0	42	0	0	44	16	0	0	15	9	4	0	3	8	0	0	0	5	0	0	1	0	0	0	0	0
3300029246_12	GCF_000155955.1	3300029246_12__JGI_MAGs_NR_HQ-Host-associated_Human.Genome.RAST.fbamodel	Human	Gene_associated_functional_reactions	12	5	10	5	4	4	1	13	0	0	0	0	0	0	0	1	0	0	0	0	57	0	0	42	15	1	0	12	18	3	0	13	13	0	0	0	21	0	10	1	0	1	0	0	0
3300029675_5	GCF_000157035.2	3300029675_5__JGI_MAGs_NR_HQ-Host-associated_Human.Genome.RAST.fbamodel	Human	Gene_associated_functional_reactions	14	9	10	3	1	1	0	28	0	0	0	0	0	0	0	5	0	0	0	0	59	0	0	41	20	1	0	20	12	5	0	11	13	0	0	0	14	0	10	1	0	1	0	0	0
3300029546_13	GCF_000158195.2	3300029546_13__JGI_MAGs_NR_HQ-Host-associated_Human.Genome.RAST.fbamodel	Human	Gene_associated_functional_reactions	11	1	9	2	2	5	0	13	0	2	1	0	0	0	0	0	0	0	0	0	49	0	0	28	15	0	0	5	4	3	0	2	3	2	0	0	8	0	0	0	0	0	0	2	0
3300006522_4	GCF_000158635.1	3300006522_4__JGI_MAGs_NR_HQ-Host-associated_Human.Genome.RAST.fbamodel	Human	Gene_associated_functional_reactions	15	12	10	2	3	2	0	4	0	0	0	0	0	0	0	4	0	0	0	0	46	0	0	25	15	1	0	18	13	3	0	12	13	0	0	0	18	0	10	0	0	1	0	0	0
3300029849_18	GCF_000160055.1	3300029849_18__JGI_MAGs_NR_HQ-Host-associated_Human.Genome.RAST.fbamodel	Human	Gene_associated_functional_reactions	9	1	6	2	1	2	0	12	1	1	0	0	0	0	0	0	0	0	0	0	46	0	0	38	14	0	0	9	8	0	0	0	13	0	0	0	12	0	0	0	0	1	0	0	0
3300014025_16	GCF_000160135.1	3300014025_16__JGI_MAGs_NR_HQ-Host-associated_Human.Genome.RAST.fbamodel	Human	Gene_associated_functional_reactions	13	4	11	3	1	0	2	5	0	1	0	0	0	0	0	1	0	0	0	0	40	0	0	37	13	0	0	12	10	3	0	10	11	0	0	0	7	0	0	1	0	1	0	0	0
3300006294_3	GCF_000160435.1	3300006294_3__JGI_MAGs_NR_HQ-Host-associated_Human.Genome.RAST.fbamodel	Human	Gene_associated_functional_reactions	14	7	12	3	2	4	0	32	0	1	0	0	0	0	0	7	0	0	0	0	45	0	0	29	13	0	0	11	12	3	0	11	13	0	0	0	16	0	10	1	0	1	0	0	0
3300008746_18	GCF_000160555.1	3300008746_18__JGI_MAGs_NR_HQ-Host-associated_Human.Genome.RAST.fbamodel	Human	Gene_associated_functional_reactions	11	5	9	2	4	4	0	13	0	0	0	0	0	0	0	2	0	0	0	0	50	0	0	40	16	1	0	12	19	3	0	14	13	0	0	0	17	0	10	1	0	1	0	0	0
3300007208_9	GCF_000160635.1	3300007208_9__JGI_MAGs_NR_HQ-Host-associated_Human.Genome.RAST.fbamodel	Human	Gene_associated_functional_reactions	12	3	11	1	2	3	0	5	0	0	0	0	0	0	0	1	0	0	0	0	35	0	0	39	11	0	0	13	13	3	0	10	11	0	0	0	9	0	0	1	0	1	0	0	0
3300011148_3	GCF_000162075.1	3300011148_3__JGI_MAGs_NR_HQ-Built_Environment.Genome.RAST.fbamodel	Built environment	Gene_associated_functional_reactions	12	15	6	2	0	1	0	32	3	11	2	0	0	0	0	7	0	0	0	0	30	0	0	26	18	0	0	18	15	10	0	11	13	3	0	0	23	0	9	1	0	1	0	2	0
3300008412_4	GCF_000162415.1	3300008412_4__JGI_MAGs_NR_HQ-Host-associated_Human.Genome.RAST.fbamodel	Human	Gene_associated_functional_reactions	12	4	6	1	1	1	0	30	0	0	0	0	0	0	0	5	0	0	0	0	49	0	0	38	13	0	0	15	12	3	0	3	11	0	0	0	5	0	0	1	0	1	0	0	0
3300007262_2	GCF_000162475.2	3300007262_2__JGI_MAGs_NR_HQ-Host-associated_Human.Genome.RAST.fbamodel	Human	Gene_associated_functional_reactions	13	3	12	2	3	2	0	5	0	1	2	0	0	0	0	0	0	0	0	0	32	0	0	38	7	0	0	9	8	5	0	4	6	1	0	0	7	0	0	0	0	0	0	2	0
3300008756_3	GCF_000163055.2	3300008756_3__JGI_MAGs_NR_HQ-Host-associated_Human.Genome.RAST.fbamodel	Human	Gene_associated_functional_reactions	12	3	5	1	1	1	0	30	0	0	0	0	0	0	0	4	0	0	0	0	47	0	0	38	13	0	0	9	3	2	0	3	8	0	0	0	3	0	1	1	0	1	0	0	0
3300008486_17	GCF_000163695.1	3300008486_17__JGI_MAGs_NR_HQ-Host-associated_Human.Genome.RAST.fbamodel	Human	Gene_associated_functional_reactions	9	3	5	1	1	1	0	3	2	3	1	0	0	0	0	1	0	0	0	0	31	0	0	27	15	0	0	10	5	4	0	3	8	0	0	0	3	0	0	1	0	0	0	0	0
3300011819_1	GCF_000163915.2	3300011819_1__JGI_MAGs_NR_HQ-Host-associated_Human.Genome.RAST.fbamodel	Human	Gene_associated_functional_reactions	11	2	5	2	2	5	0	10	2	3	0	0	0	0	0	0	0	0	0	0	28	0	0	19	13	1	0	3	6	0	0	0	2	1	0	0	3	0	0	0	0	1	0	2	0
3300006498_11	GCF_000164695.2	3300006498_11__JGI_MAGs_NR_HQ-Host-associated_Human.Genome.RAST.fbamodel	Human	Gene_associated_functional_reactions	15	7	9	2	3	1	0	13	0	0	0	0	0	0	0	6	0	0	0	0	33	0	0	27	13	0	0	14	13	4	0	11	12	0	0	0	9	0	0	2	0	1	0	0	0
3300029665_12	GCF_000164965.1	3300029665_12__JGI_MAGs_NR_HQ-Host-associated_Human.Genome.RAST.fbamodel	Human	Gene_associated_functional_reactions	13	7	11	2	2	2	0	0	0	0	0	0	0	0	0	0	0	0	0	0	35	0	0	18	15	0	0	15	11	3	0	11	13	0	0	0	15	0	9	0	0	1	0	1	0
3300029449_8	GCF_000165505.1	3300029449_8__JGI_MAGs_NR_HQ-Marine.Genome.RAST.fbamodel	Marine	Gene_associated_functional_reactions	12	8	13	2	3	1	0	12	0	1	0	0	0	0	0	2	0	0	0	0	49	0	0	49	16	1	0	12	15	4	0	17	7	0	0	0	13	0	10	1	0	1	0	1	0
3300008636_23	GCF_000165735.1	3300008636_23__JGI_MAGs_NR_HQ-Host-associated_Human.Genome.RAST.fbamodel	Human	Gene_associated_functional_reactions	11	2	12	2	3	2	0	13	0	2	1	0	0	0	0	1	0	0	0	0	48	0	0	30	12	0	0	10	10	1	0	7	13	2	0	0	7	0	0	1	0	1	0	2	0
3300005298_9	GCF_000166335.1	3300005298_9__JGI_MAGs_NR_HQ-Thermal_springs.Genome.RAST.fbamodel	Thermal springs	Gene_associated_functional_reactions	10	6	6	1	3	3	0	5	0	0	0	0	0	0	0	1	0	0	0	0	42	0	0	28	15	1	0	11	7	3	0	13	9	0	0	0	10	0	10	1	0	1	0	0	0
3300028994_7	GCF_000172135.1	3300028994_7__JGI_MAGs_NR_HQ-Host-associated_Human.Genome.RAST.fbamodel	Human	Gene_associated_functional_reactions	11	7	12	7	2	6	1	2	0	0	0	0	0	0	0	0	0	0	0	0	39	0	0	25	15	0	0	16	11	3	0	7	13	0	0	0	13	0	9	0	0	1	0	1	0
3300025832_23	GCF_000173095.1	3300025832_23__JGI_MAGs_NR_HQ-Marine.Genome.RAST.fbamodel	Marine	Gene_associated_functional_reactions	14	11	8	3	1	1	0	32	0	1	3	0	0	0	0	5	0	0	0	0	46	0	0	29	15	0	0	15	10	12	0	10	9	1	0	0	14	0	10	1	0	1	0	1	0
3300025680_15	GCF_000173115.1	3300025680_15__JGI_MAGs_NR_HQ-Marine.Genome.RAST.fbamodel	Marine	Gene_associated_functional_reactions	11	14	4	1	1	1	0	28	0	2	2	0	0	0	0	5	0	0	0	0	46	0	0	37	16	0	0	17	9	11	0	13	9	4	0	0	14	0	8	1	0	1	0	2	0
3300029382_22	GCF_000173795.1	3300029382_22__JGI_MAGs_NR_HQ-Host-associated_Human.Genome.RAST.fbamodel	Human	Gene_associated_functional_reactions	13	5	9	1	2	1	0	5	0	1	0	0	0	0	0	1	0	0	0	0	33	0	0	42	16	0	0	7	6	3	0	14	10	1	0	0	11	0	10	1	0	1	0	2	0
3300011346_1	GCF_000175635.1	3300011346_1__JGI_MAGs_NR_HQ-Host-associated_Human.Genome.RAST.fbamodel	Human	Gene_associated_functional_reactions	14	12	12	2	4	2	0	2	0	0	0	0	0	0	0	4	0	0	0	0	42	0	0	23	14	1	0	18	10	4	0	13	13	0	0	0	14	0	10	0	0	1	0	0	0
3300008142_19	GCF_000175895.1	3300008142_19__JGI_MAGs_NR_HQ-Host-associated_Human.Genome.RAST.fbamodel	Human	Gene_associated_functional_reactions	13	3	7	1	1	0	0	12	0	1	0	0	0	0	0	0	0	0	0	0	44	0	0	39	6	0	0	5	4	0	0	0	0	1	0	0	5	0	0	0	0	0	0	2	0
3300029523_19	GCF_000177335.1	3300029523_19__JGI_MAGs_NR_HQ-Host-associated_Human.Genome.RAST.fbamodel	Human	Gene_associated_functional_reactions	10	3	5	1	2	0	0	13	0	1	2	0	0	0	0	1	0	0	0	0	41	0	0	23	14	0	0	11	6	2	0	0	9	1	0	0	13	0	10	1	0	1	0	1	0
3300006979_1	GCF_000177355.1	3300006979_1__JGI_MAGs_NR_HQ-Host-associated_Human.Genome.RAST.fbamodel	Human	Gene_associated_functional_reactions	12	4	5	1	1	1	0	30	0	0	0	0	0	0	0	5	0	0	0	0	50	0	0	38	14	0	0	10	6	3	0	3	9	0	0	0	3	0	0	1	0	1	0	0	0
3300029370_4	GCF_000178275.1	3300029370_4__JGI_MAGs_NR_HQ-Host-associated_Human.Genome.RAST.fbamodel	Human	Gene_associated_functional_reactions	13	10	10	11	2	1	0	32	0	0	0	0	0	0	0	5	0	0	0	0	53	0	0	39	20	1	0	18	12	5	0	13	13	0	0	0	11	0	10	1	0	1	0	0	0
3300006979_2	GCF_000178335.1	3300006979_2__JGI_MAGs_NR_HQ-Host-associated_Human.Genome.RAST.fbamodel	Human	Gene_associated_functional_reactions	9	0	8	2	3	1	0	1	0	0	0	0	0	0	0	0	0	0	0	0	37	0	0	21	10	0	0	4	5	2	0	2	2	0	0	0	9	0	0	0	0	1	0	1	0
3300011563_7	GCF_000179875.1	3300011563_7__JGI_MAGs_NR_HQ-Built_Environment.Genome.RAST.fbamodel	Built environment	Gene_associated_functional_reactions	16	3	11	7	3	6	1	5	0	0	1	0	0	0	0	6	0	0	0	0	41	0	0	51	13	0	0	8	8	3	0	3	8	0	0	0	13	0	0	1	0	1	0	1	0
3300029363_7	GCF_000183485.2	3300029363_7__JGI_MAGs_NR_HQ-Host-associated_Human.Genome.RAST.fbamodel	Human	Gene_associated_functional_reactions	13	4	6	3	1	1	0	30	0	0	0	0	0	0	0	1	0	0	0	0	53	0	0	44	19	0	0	17	10	5	0	13	9	0	0	0	10	0	10	1	0	1	0	0	0
3300029643_5	GCF_000185705.2	3300029643_5__JGI_MAGs_NR_HQ-Host-associated_Human.Genome.RAST.fbamodel	Human	Gene_associated_functional_reactions	15	9	5	2	1	1	0	32	0	1	0	0	0	0	0	3	0	0	0	0	48	0	0	19	17	0	0	14	13	3	0	11	13	1	0	0	24	0	10	1	0	1	0	2	0
3300029111_10	GCF_000186505.1	3300029111_10__JGI_MAGs_NR_HQ-Host-associated_Human.Genome.RAST.fbamodel	Human	Gene_associated_functional_reactions	8	5	6	2	2	1	0	28	0	0	0	0	0	0	0	2	0	0	0	0	36	0	0	27	14	0	0	15	11	2	0	2	12	0	0	0	17	0	10	1	0	1	0	0	0
3300029365_28	GCF_000188175.1	3300029365_28__JGI_MAGs_NR_HQ-Host-associated_Human.Genome.RAST.fbamodel	Human	Gene_associated_functional_reactions	9	4	8	2	1	1	0	13	0	1	0	0	0	0	0	1	0	0	0	0	49	0	0	35	17	1	0	11	15	0	0	7	11	0	0	0	18	0	10	1	0	1	0	0	0
3300029738_29	GCF_000190015.1	3300029738_29__JGI_MAGs_NR_HQ-Host-associated_Human.Genome.RAST.fbamodel	Human	Gene_associated_functional_reactions	8	3	3	3	1	2	0	0	5	7	2	0	0	0	0	1	0	0	0	0	23	0	0	25	13	0	0	8	11	5	0	10	9	2	0	0	9	0	0	1	0	1	0	2	0
3300026096_4	GCF_000196315.1	3300026096_4__JGI_MAGs_NR_HQ-Marine.Genome.RAST.fbamodel	Marine	Gene_associated_functional_reactions	14	15	6	1	1	1	0	39	0	3	3	0	0	0	0	5	0	0	0	0	47	0	0	34	15	1	0	17	10	16	0	7	9	2	0	0	13	0	10	1	0	1	0	2	0
3300007869_1	GCF_000204355.1	3300007869_1__JGI_MAGs_NR_HQ-Host-associated_Human.Genome.RAST.fbamodel	Human	Gene_associated_functional_reactions	12	3	9	2	4	1	0	2	0	1	2	0	0	0	0	1	0	0	0	0	44	0	0	49	12	0	0	10	15	6	0	4	12	1	0	0	5	0	0	0	0	0	0	2	0
3300013290_5	GCF_000204415.1	3300013290_5__JGI_MAGs_NR_HQ-Deep_subsurface.Genome.RAST.fbamodel	Deep subsurface	Gene_associated_functional_reactions	10	5	4	2	1	0	0	0	1	2	2	0	0	0	0	2	0	0	0	0	21	0	0	35	14	0	0	8	7	5	0	14	7	1	0	0	17	0	9	1	0	1	0	1	0
3300029543_11	GCF_000205165.1	3300029543_11__JGI_MAGs_NR_HQ-Host-associated_Human.Genome.RAST.fbamodel	Human	Gene_associated_functional_reactions	13	4	9	11	1	1	1	32	0	0	0	0	0	0	0	5	0	0	0	0	52	0	0	41	16	1	0	10	11	5	0	14	13	0	0	0	10	0	10	1	0	1	0	0	0
3300029340_14	GCF_000210095.1	3300029340_14__JGI_MAGs_NR_HQ-Host-associated_Human.Genome.RAST.fbamodel	Human	Gene_associated_functional_reactions	10	7	5	1	3	0	0	5	0	0	0	0	0	0	0	1	0	0	0	0	33	0	0	27	14	0	0	7	10	2	0	2	11	0	0	0	17	0	10	1	0	1	0	0	0
3300025048_1	GCF_000212655.2	3300025048_1__JGI_MAGs_NR_HQ-Marine.Genome.RAST.fbamodel	Marine	Gene_associated_functional_reactions	18	16	14	3	1	5	0	5	17	22	3	0	0	0	0	8	0	0	0	0	62	0	0	55	19	0	0	27	27	15	0	15	13	3	0	0	26	0	10	1	0	2	0	2	0
3300011931_1	GCF_000213615.1	3300011931_1__JGI_MAGs_NR_HQ-Built_Environment.Genome.RAST.fbamodel	Built environment	Gene_associated_functional_reactions	15	14	6	2	1	1	0	32	3	7	2	0	0	0	0	7	0	0	0	0	30	0	0	27	18	0	0	19	17	8	0	12	15	2	0	0	24	0	9	1	0	2	0	2	0
3300025046_1	GCF_000213655.1	3300025046_1__JGI_MAGs_NR_HQ-Marine.Genome.RAST.fbamodel	Marine	Gene_associated_functional_reactions	17	16	12	3	1	2	0	5	18	26	3	0	0	0	0	8	0	0	0	0	51	0	0	41	19	0	0	23	15	12	0	16	13	3	0	0	21	0	10	1	0	2	0	2	0
3300011707_2	GCF_000213935.1	3300011707_2__JGI_MAGs_NR_HQ-Built_Environment.Genome.RAST.fbamodel	Built environment	Gene_associated_functional_reactions	11	14	7	2	4	1	0	2	3	4	3	0	0	0	0	6	0	0	0	0	50	0	0	26	20	0	0	14	10	10	0	14	8	1	0	0	18	0	10	2	0	1	0	1	0
3300025061_4	GCF_000214595.1	3300025061_4__JGI_MAGs_NR_HQ-Marine.Genome.RAST.fbamodel	Marine	Gene_associated_functional_reactions	13	7	12	3	4	2	0	32	0	1	0	0	0	0	0	5	0	0	0	0	34	0	0	25	14	0	0	10	12	3	0	15	13	0	0	0	15	0	10	1	0	1	0	0	0
3300011878_2	GCF_000219665.1	3300011878_2__JGI_MAGs_NR_HQ-Built_Environment.Genome.RAST.fbamodel	Built environment	Gene_associated_functional_reactions	19	11	20	6	1	2	0	32	3	8	0	0	0	0	0	7	0	0	0	0	62	0	0	32	17	0	0	25	19	9	0	11	13	3	0	0	18	0	15	1	0	1	0	2	0
2140918017_3	GCF_000224475.1	2140918017_3__JGI_MAGs_NR_HQ-Non-marine_Saline_and_Alkaline.Genome.RAST.fbamodel	Non-marine Saline and Alkaline	Gene_associated_functional_reactions	11	6	6	0	1	0	0	3	17	20	3	0	0	0	0	4	0	0	0	0	33	0	0	39	13	0	0	18	11	10	0	14	9	3	0	0	10	0	8	0	0	1	0	3	0
3300011530_1	GCF_000224695.1	3300011530_1__JGI_MAGs_NR_HQ-Built_Environment.Genome.RAST.fbamodel	Built environment	Gene_associated_functional_reactions	17	15	10	4	2	1	3	32	3	8	3	0	0	0	0	6	0	0	0	0	51	0	0	35	18	1	0	22	19	20	0	16	12	2	0	0	16	0	15	1	0	2	0	2	0
3300029541_17	GCF_000225705.1	3300029541_17__JGI_MAGs_NR_HQ-Host-associated_Human.Genome.RAST.fbamodel	Human	Gene_associated_functional_reactions	14	3	10	1	3	4	0	3	0	1	0	0	0	0	0	2	0	0	0	0	56	0	0	39	15	0	0	11	12	3	0	10	9	1	0	0	19	0	10	0	0	1	0	2	0
3300029779_21	GCF_000225845.1	3300029779_21__JGI_MAGs_NR_HQ-Host-associated_Human.Genome.RAST.fbamodel	Human	Gene_associated_functional_reactions	13	6	10	2	3	5	0	32	0	0	1	0	0	0	0	2	0	0	0	0	41	0	0	44	16	0	0	8	10	3	0	2	9	0	0	0	15	0	10	1	0	1	0	0	0
3300029331_18	GCF_000230275.1	3300029331_18__JGI_MAGs_NR_HQ-Host-associated_Human.Genome.RAST.fbamodel	Human	Gene_associated_functional_reactions	11	8	6	2	2	1	0	5	0	0	0	0	0	0	0	1	0	0	0	0	38	0	0	32	15	0	0	12	13	3	0	14	13	0	0	0	16	0	10	1	0	1	0	1	0
3300029566_12	GCF_000231275.1	3300029566_12__JGI_MAGs_NR_HQ-Host-associated_Human.Genome.RAST.fbamodel	Human	Gene_associated_functional_reactions	14	9	11	8	1	1	0	32	0	1	0	0	0	0	0	1	0	0	0	0	44	0	0	43	19	1	0	16	13	5	0	13	11	0	0	0	13	0	10	1	0	1	0	0	0
3300025296_6	GCF_000235625.1	3300025296_6__JGI_MAGs_NR_HQ-Marine.Genome.RAST.fbamodel	Marine	Gene_associated_functional_reactions	18	14	11	3	3	2	0	32	18	26	1	0	0	0	0	8	0	0	0	0	37	0	0	28	18	0	0	15	19	14	0	18	12	3	0	0	25	0	10	1	0	1	0	3	0
3300011578_2	GCF_000237885.1	3300011578_2__JGI_MAGs_NR_HQ-Built_Environment.Genome.RAST.fbamodel	Built environment	Gene_associated_functional_reactions	18	14	15	3	3	2	0	32	3	6	3	0	0	0	0	7	0	0	0	0	56	0	0	28	19	1	0	19	14	9	0	17	13	1	0	0	27	0	10	2	0	2	0	1	0
3300011990_5	GCF_000238215.1	3300011990_5__JGI_MAGs_NR_HQ-Host-associated_Human.Genome.RAST.fbamodel	Human	Gene_associated_functional_reactions	10	3	8	3	1	1	0	30	0	0	0	0	0	0	0	5	0	0	0	0	48	0	0	36	18	0	0	13	9	3	0	3	10	0	0	0	10	0	0	1	0	1	0	0	0
3300027849_16	GCF_000238335.2	3300027849_16__JGI_MAGs_NR_HQ-Marine.Genome.RAST.fbamodel	Marine	Gene_associated_functional_reactions	17	8	14	5	1	1	0	5	17	22	2	0	0	0	0	8	0	0	0	0	62	0	0	54	19	0	0	25	18	9	0	15	13	3	0	0	17	0	10	1	0	2	0	2	0
3300014737_6	GCF_000239275.1	3300014737_6__JGI_MAGs_NR_HQ-Host-associated_Human.Genome.RAST.fbamodel	Human	Gene_associated_functional_reactions	7	2	7	2	0	2	0	5	0	1	1	0	0	0	0	1	0	0	0	0	40	0	0	30	12	1	0	14	12	4	0	1	13	1	0	0	14	0	9	1	0	1	0	1	0
3300028963_3	GCF_000242175.1	3300028963_3__JGI_MAGs_NR_HQ-Host-associated_Human.Genome.RAST.fbamodel	Human	Gene_associated_functional_reactions	13	7	11	3	4	0	2	5	0	1	0	0	0	0	0	2	0	0	0	0	53	0	0	54	19	0	0	13	12	3	0	13	9	1	0	0	15	0	10	1	0	1	0	1	0
3300029129_15	GCF_000242435.1	3300029129_15__JGI_MAGs_NR_HQ-Host-associated_Human.Genome.RAST.fbamodel	Human	Gene_associated_functional_reactions	10	2	9	2	2	2	0	13	0	0	0	0	0	0	0	2	0	0	0	0	27	0	0	28	15	0	0	15	16	0	0	0	13	0	0	0	17	0	9	1	0	1	0	0	0
3300006463_9	GCF_000243215.1	3300006463_9__JGI_MAGs_NR_HQ-Host-associated_Human.Genome.RAST.fbamodel	Human	Gene_associated_functional_reactions	13	4	9	1	1	1	0	30	0	0	1	0	0	0	0	2	0	0	0	0	44	0	0	40	18	0	0	9	6	6	0	12	10	0	0	0	19	0	10	1	0	1	0	0	0
3300005964_16	GCF_000243315.1	3300005964_16__JGI_MAGs_NR_HQ-Non-marine_Saline_and_Alkaline.Genome.RAST.fbamodel	Non-marine Saline and Alkaline	Gene_associated_functional_reactions	6	7	2	1	1	1	0	2	9	13	1	0	0	0	0	0	0	0	0	0	35	0	0	20	13	0	0	14	7	4	0	7	5	2	0	0	12	0	9	0	0	0	0	2	0
3300005977_5	GCF_000245115.1	3300005977_5__JGI_MAGs_NR_HQ-Non-marine_Saline_and_Alkaline.Genome.RAST.fbamodel	Non-marine Saline and Alkaline	Gene_associated_functional_reactions	10	7	7	3	1	1	0	0	17	23	2	0	0	0	0	1	0	0	0	0	37	0	0	23	16	1	0	17	9	5	0	7	8	3	0	0	15	0	9	1	0	1	0	3	0
3300011461_2	GCF_000248015.1	3300011461_2__JGI_MAGs_NR_HQ-Built_Environment.Genome.RAST.fbamodel	Built environment	Gene_associated_functional_reactions	20	16	18	15	8	8	6	32	0	2	1	0	0	0	0	13	0	0	0	0	64	0	0	53	22	0	0	22	15	7	0	15	13	1	0	0	30	0	10	2	0	1	0	2	0
3300012279_1	GCF_000248055.1	3300012279_1__JGI_MAGs_NR_HQ-Built_Environment.Genome.RAST.fbamodel	Built environment	Gene_associated_functional_reactions	15	14	10	2	4	2	0	5	14	22	2	0	0	0	0	4	0	0	0	0	60	0	0	41	24	1	0	19	14	8	0	14	12	4	0	0	21	0	10	2	0	1	0	3	0
3300008089_5	GCF_000257705.1	3300008089_5__JGI_MAGs_NR_HQ-Host-associated_Human.Genome.RAST.fbamodel	Human	Gene_associated_functional_reactions	16	4	11	4	4	3	1	5	0	1	1	0	0	0	0	1	0	0	0	0	49	0	0	23	10	0	0	11	17	4	0	14	13	1	0	0	9	0	0	1	0	1	0	2	0
3300018426_34	GCF_000258245.1	3300018426_34__JGI_MAGs_NR_HQ-Marine.Genome.RAST.fbamodel	Marine	Gene_associated_functional_reactions	15	15	8	3	1	1	0	32	3	5	0	0	0	0	0	1	0	0	0	0	43	0	0	34	17	0	0	16	9	9	0	6	8	1	0	0	20	0	10	1	0	1	0	1	0
3300013497_7	GCF_000269925.1	3300013497_7__JGI_MAGs_NR_HQ-Built_Environment.Genome.RAST.fbamodel	Built environment	Gene_associated_functional_reactions	16	3	14	2	3	2	0	32	0	1	2	0	0	0	0	6	0	0	0	0	38	0	0	50	11	0	0	6	4	4	0	4	2	1	0	0	7	0	0	1	0	0	0	2	0
3300014927_3	GCF_000273765.1	3300014927_3__JGI_MAGs_NR_HQ-Host-associated_Human.Genome.RAST.fbamodel	Human	Gene_associated_functional_reactions	12	10	11	8	1	0	0	32	0	0	0	0	0	0	0	5	0	0	0	0	54	0	0	43	21	1	0	16	13	5	0	10	13	0	0	0	13	0	10	1	0	1	0	0	0
3300012259_1	GCF_000277565.1	3300012259_1__JGI_MAGs_NR_HQ-Built_Environment.Genome.RAST.fbamodel	Built environment	Gene_associated_functional_reactions	19	16	19	17	9	9	8	32	0	3	3	0	0	0	0	11	0	0	0	0	66	0	0	54	23	0	0	22	12	8	0	8	12	2	0	0	32	0	10	3	0	1	0	3	0
3300006743_4	GCF_000277665.1	3300006743_4__JGI_MAGs_NR_HQ-Host-associated_Human.Genome.RAST.fbamodel	Human	Gene_associated_functional_reactions	14	10	7	1	1	1	0	32	0	0	0	0	0	0	0	4	0	0	0	0	46	0	0	43	16	0	0	10	11	3	0	5	7	0	0	0	7	0	0	1	0	0	0	0	0
3300029078_5	GCF_000287635.1	3300029078_5__JGI_MAGs_NR_HQ-Host-associated_Human.Genome.RAST.fbamodel	Human	Gene_associated_functional_reactions	13	10	8	8	1	1	0	30	0	0	0	0	0	0	0	5	0	0	0	0	50	0	0	31	18	0	0	12	10	3	0	11	11	0	0	0	11	0	10	1	0	1	0	0	0
3300005291_1	GCF_000297115.1	3300005291_1__JGI_MAGs_NR_HQ-Thermal_springs.Genome.RAST.fbamodel	Thermal springs	Gene_associated_functional_reactions	10	2	9	3	3	3	0	5	0	0	1	0	0	0	0	0	0	0	0	0	52	0	0	51	14	0	0	12	5	4	0	3	11	1	0	0	10	0	0	0	0	1	0	1	0
3300029400_13	GCF_000297775.1	3300029400_13__JGI_MAGs_NR_HQ-Host-associated_Human.Genome.RAST.fbamodel	Human	Gene_associated_functional_reactions	8	4	4	2	2	2	0	28	0	0	0	0	0	0	0	0	0	0	0	0	27	0	0	26	12	0	0	9	9	0	0	0	7	0	0	0	16	0	10	0	0	1	0	0	0
3300012661_11	GCF_000308275.2	3300012661_11__JGI_MAGs_NR_HQ-Host-associated_Human.Genome.RAST.fbamodel	Human	Gene_associated_functional_reactions	9	1	9	1	3	0	0	4	0	1	0	0	0	0	0	0	0	0	0	0	44	0	0	48	14	0	0	11	6	2	0	0	6	1	0	0	4	0	0	0	0	0	0	1	0
3300029723_9	GCF_000311925.1	3300029723_9__JGI_MAGs_NR_HQ-Host-associated_Human.Genome.RAST.fbamodel	Human	Gene_associated_functional_reactions	16	4	5	1	2	1	0	30	0	0	0	0	0	0	0	2	0	0	0	0	43	0	0	44	18	0	0	16	8	3	0	12	9	0	0	0	10	0	10	1	0	1	0	0	0
3300008695_7	GCF_000318135.1	3300008695_7__JGI_MAGs_NR_HQ-Host-associated_Human.Genome.RAST.fbamodel	Human	Gene_associated_functional_reactions	15	12	12	2	3	2	0	2	0	0	0	0	0	0	0	4	0	0	0	0	55	0	0	25	15	1	0	14	13	4	0	12	13	0	0	0	18	0	10	0	0	1	0	0	0
3300008083_13	GCF_000318215.2	3300008083_13__JGI_MAGs_NR_HQ-Host-associated_Human.Genome.RAST.fbamodel	Human	Gene_associated_functional_reactions	12	3	8	1	1	1	0	26	0	0	0	0	0	0	0	0	0	0	0	0	46	0	0	49	10	0	0	9	3	5	0	3	8	0	0	0	3	0	0	0	0	0	0	0	0
3300011928_2	GCF_000318295.1	3300011928_2__JGI_MAGs_NR_HQ-Host-associated_Human.Genome.RAST.fbamodel	Human	Gene_associated_functional_reactions	14	12	6	1	1	1	0	28	0	0	0	0	0	0	0	5	0	0	0	0	47	0	0	41	15	0	0	10	11	11	0	5	10	0	0	0	5	0	0	1	0	0	0	0	0
3300028963_8	GCF_000318335.2	3300028963_8__JGI_MAGs_NR_HQ-Host-associated_Human.Genome.RAST.fbamodel	Human	Gene_associated_functional_reactions	12	5	5	2	2	3	0	2	0	0	0	0	0	0	0	4	0	0	0	0	38	0	0	23	9	0	0	10	12	3	0	14	6	0	0	0	9	0	0	0	0	0	0	0	0
3300011665_5	GCF_000318405.1	3300011665_5__JGI_MAGs_NR_HQ-Built_Environment.Genome.RAST.fbamodel	Built environment	Gene_associated_functional_reactions	15	15	11	3	1	1	0	32	3	7	1	0	0	0	0	7	0	0	0	0	47	0	0	37	16	1	0	24	18	19	0	16	12	1	0	0	21	0	10	1	0	1	0	1	0
3300029709_21	GCF_000321205.1	3300029709_21__JGI_MAGs_NR_HQ-Host-associated_Human.Genome.RAST.fbamodel	Human	Gene_associated_functional_reactions	12	9	9	1	1	1	0	32	0	1	0	0	0	0	0	1	0	0	0	0	46	0	0	28	14	0	0	11	13	3	0	13	9	0	0	0	11	0	10	1	0	1	0	0	0
3300011947_2	GCF_000341615.1	3300011947_2__JGI_MAGs_NR_HQ-Built_Environment.Genome.RAST.fbamodel	Built environment	Gene_associated_functional_reactions	19	14	12	4	3	2	1	32	18	26	3	0	0	0	0	8	0	0	0	0	37	0	0	22	18	1	0	19	14	9	0	17	13	3	0	0	21	0	10	1	0	3	0	4	0
3300012128_1	GCF_000355905.1	3300012128_1__JGI_MAGs_NR_HQ-Non-marine_Saline_and_Alkaline.Genome.RAST.fbamodel	Non-marine Saline and Alkaline	Gene_associated_functional_reactions	8	12	5	1	1	0	0	34	0	2	3	0	0	0	0	4	0	0	0	0	59	0	0	38	16	0	0	12	10	14	0	2	9	2	0	0	12	0	8	1	0	2	0	2	0
3300025217_4	GCF_000367345.1	3300025217_4__JGI_MAGs_NR_HQ-Marine.Genome.RAST.fbamodel	Marine	Gene_associated_functional_reactions	16	15	6	2	1	2	0	32	3	8	3	0	0	0	0	6	0	0	0	0	44	0	0	35	17	0	0	19	18	19	0	11	11	2	0	0	20	0	8	1	0	1	0	2	0
3300026284_11	GCF_000367525.1	3300026284_11__JGI_MAGs_NR_HQ-Engineered_Wastewater.Genome.RAST.fbamodel	Wastewater	Gene_associated_functional_reactions	14	10	12	2	3	2	0	5	3	4	1	0	0	0	0	4	0	0	0	0	60	0	0	36	19	0	0	21	18	7	0	15	13	0	0	0	23	0	15	0	0	1	0	0	0
3300012648_5	GCF_000368285.1	3300012648_5__JGI_MAGs_NR_HQ-Built_Environment.Genome.RAST.fbamodel	Built environment	Gene_associated_functional_reactions	11	12	6	2	1	1	0	32	3	8	0	0	0	0	0	7	0	0	0	0	30	0	0	27	13	0	0	13	16	6	0	11	13	1	0	0	13	0	9	1	0	1	0	1	0
3300011833_3	GCF_000368505.1	3300011833_3__JGI_MAGs_NR_HQ-Built_Environment.Genome.RAST.fbamodel	Built environment	Gene_associated_functional_reactions	16	15	6	2	1	2	0	32	3	10	1	0	0	0	0	7	0	0	0	0	30	0	0	27	18	0	0	21	16	7	0	14	13	2	0	0	20	0	9	1	0	1	0	2	0
3300011778_5	GCF_000368625.1	3300011778_5__JGI_MAGs_NR_HQ-Built_Environment.Genome.RAST.fbamodel	Built environment	Gene_associated_functional_reactions	15	15	6	2	1	1	0	32	3	8	1	0	0	0	0	7	0	0	0	0	30	0	0	27	18	0	0	17	16	7	0	11	13	1	0	0	18	0	0	1	0	1	0	1	0
3300011790_5	GCF_000368905.1	3300011790_5__JGI_MAGs_NR_HQ-Built_Environment.Genome.RAST.fbamodel	Built environment	Gene_associated_functional_reactions	18	15	6	2	1	2	0	32	3	11	2	0	0	0	0	7	0	0	0	0	54	0	0	29	21	0	0	17	15	8	0	11	13	3	0	0	23	0	9	3	0	1	0	3	0
3300014599_3	GCF_000369145.1	3300014599_3__JGI_MAGs_NR_HQ-Built_Environment.Genome.RAST.fbamodel	Built environment	Gene_associated_functional_reactions	12	15	3	1	1	0	0	32	3	9	2	0	0	0	0	7	0	0	0	0	28	0	0	24	20	0	0	17	14	8	0	13	14	2	0	0	17	0	9	3	0	1	0	2	0
3300027323_3	GCF_000372645.1	3300027323_3__JGI_MAGs_NR_HQ-Marine.Genome.RAST.fbamodel	Marine	Gene_associated_functional_reactions	16	14	11	3	4	2	0	32	18	27	4	0	0	0	0	7	0	0	0	0	51	0	0	33	18	0	0	23	15	14	0	15	13	4	0	0	20	0	10	1	0	1	0	3	0
3300014026_14	GCF_000373705.1	3300014026_14__JGI_MAGs_NR_HQ-Host-associated_Human.Genome.RAST.fbamodel	Human	Gene_associated_functional_reactions	12	4	5	1	1	1	0	30	0	0	0	0	0	0	0	5	0	0	0	0	48	0	0	28	13	0	0	12	5	3	0	3	8	0	0	0	3	0	0	1	0	0	0	0	0
3300013497_2	GCF_000374385.1	3300013497_2__JGI_MAGs_NR_HQ-Built_Environment.Genome.RAST.fbamodel	Built environment	Gene_associated_functional_reactions	15	13	11	1	4	0	0	39	0	3	3	0	0	0	0	2	0	0	0	0	61	0	0	56	21	0	0	21	29	15	0	14	12	2	0	0	22	0	9	1	0	1	0	3	0
3300029128_7	GCF_000374505.1	3300029128_7__JGI_MAGs_NR_HQ-Host-associated_Human.Genome.RAST.fbamodel	Human	Gene_associated_functional_reactions	14	4	6	1	2	1	0	30	0	0	0	0	0	0	0	1	0	0	0	0	42	0	0	44	19	0	0	17	12	5	0	13	11	0	0	0	10	0	10	1	0	1	0	0	0
3300014669_2	GCF_000376405.1	3300014669_2__JGI_MAGs_NR_HQ-Built_Environment.Genome.RAST.fbamodel	Built environment	Gene_associated_functional_reactions	13	10	11	8	1	1	0	32	0	0	0	0	0	0	0	1	0	0	0	0	50	0	0	38	20	0	0	15	12	5	0	13	13	0	0	0	12	0	10	1	0	1	0	0	0
3300008073_3	GCF_000378085.1	3300008073_3__JGI_MAGs_NR_HQ-Host-associated_Human.Genome.RAST.fbamodel	Human	Gene_associated_functional_reactions	12	4	5	0	1	1	0	30	0	0	0	0	0	0	0	5	0	0	0	0	45	0	0	35	14	0	0	15	10	3	0	3	11	0	0	0	3	0	0	1	0	1	0	0	0
3300007318_4	GCF_000379965.1	3300007318_4__JGI_MAGs_NR_HQ-Host-associated_Human.Genome.RAST.fbamodel	Human	Gene_associated_functional_reactions	12	3	5	1	1	1	0	30	0	0	0	0	0	0	0	5	0	0	0	0	47	0	0	38	13	0	0	8	4	2	0	2	8	0	0	0	3	0	1	1	0	1	0	0	0
3300000576_11	GCF_000381505.1	3300000576_11__JGI_MAGs_NR_HQ-Non-marine_Saline_and_Alkaline.Genome.RAST.fbamodel	Non-marine Saline and Alkaline	Gene_associated_functional_reactions	13	14	4	2	1	2	0	32	0	1	0	0	0	0	0	8	0	0	0	0	34	0	0	28	17	0	0	17	13	3	0	10	8	0	0	0	20	0	10	1	0	1	0	0	0
3300011739_6	GCF_000382425.1	3300011739_6__JGI_MAGs_NR_HQ-Built_Environment.Genome.RAST.fbamodel	Built environment	Gene_associated_functional_reactions	14	14	6	1	1	0	0	5	14	17	4	0	0	0	0	5	0	0	0	0	53	0	0	40	17	0	0	21	13	14	0	14	9	3	0	0	12	0	10	1	0	1	0	3	0
3300027819_25	GCF_000384075.1	3300027819_25__JGI_MAGs_NR_HQ-Freshwater.Genome.RAST.fbamodel	Freshwater	Gene_associated_functional_reactions	14	15	12	3	1	2	0	12	0	1	0	0	0	0	0	6	0	0	0	0	32	0	0	26	17	0	0	14	21	3	0	14	13	0	0	0	17	0	10	0	0	1	0	0	0
3300014898_2	GCF_000384255.1	3300014898_2__JGI_MAGs_NR_HQ-Freshwater.Genome.RAST.fbamodel	Freshwater	Gene_associated_functional_reactions	14	10	12	2	2	1	0	32	0	0	0	0	0	0	0	7	0	0	0	0	36	0	0	25	14	0	0	11	15	3	0	10	13	0	0	0	15	0	10	1	0	1	0	0	0
3300011584_4	GCF_000393915.1	3300011584_4__JGI_MAGs_NR_HQ-Built_Environment.Genome.RAST.fbamodel	Built environment	Gene_associated_functional_reactions	18	9	16	5	3	8	1	32	0	1	1	0	0	0	0	6	0	0	0	0	47	0	0	47	14	0	0	12	16	4	0	14	12	0	0	0	15	0	10	1	0	1	0	1	0
3300008281_7	GCF_000411115.1	3300008281_7__JGI_MAGs_NR_HQ-Host-associated_Human.Genome.RAST.fbamodel	Human	Gene_associated_functional_reactions	10	12	7	1	1	1	0	32	0	0	0	0	0	0	0	3	0	0	0	0	47	0	0	41	11	0	0	11	10	8	0	0	9	0	0	0	2	0	0	0	0	0	0	0	0
3300011980_9	GCF_000413115.1	3300011980_9__JGI_MAGs_NR_HQ-Host-associated_Human.Genome.RAST.fbamodel	Human	Gene_associated_functional_reactions	12	1	5	1	1	1	0	12	0	0	0	0	0	0	0	0	0	0	0	0	43	0	0	31	7	0	0	7	4	0	0	0	1	0	0	0	6	0	0	0	0	0	0	0	0
3300029816_17	GCF_000417505.1	3300029816_17__JGI_MAGs_NR_HQ-Host-associated_Human.Genome.RAST.fbamodel	Human	Gene_associated_functional_reactions	13	5	8	2	3	2	0	5	0	2	2	0	0	0	0	1	0	0	0	0	41	0	0	28	17	0	0	12	15	8	0	11	11	2	0	0	22	0	9	1	0	1	0	2	0
3300011831_2	GCF_000426485.1	3300011831_2__JGI_MAGs_NR_HQ-Built_Environment.Genome.RAST.fbamodel	Built environment	Gene_associated_functional_reactions	13	9	8	3	4	1	0	32	0	1	0	0	0	0	0	5	0	0	0	0	53	0	0	41	19	0	0	15	12	5	0	11	14	0	0	0	16	0	10	1	0	1	0	0	0
3300007859_1	GCF_000430305.1	3300007859_1__JGI_MAGs_NR_HQ-Host-associated_Human.Genome.RAST.fbamodel	Human	Gene_associated_functional_reactions	13	1	11	2	3	6	0	5	0	0	1	0	0	0	0	1	0	0	0	0	28	0	0	48	11	0	0	11	13	4	0	10	8	0	0	0	7	0	0	1	0	1	0	1	0
3300026660_1	GCF_000430485.1	3300026660_1__JGI_MAGs_NR_HQ-Deep_subsurface.Genome.RAST.fbamodel	Deep subsurface	Gene_associated_functional_reactions	12	2	7	3	1	2	0	2	0	0	1	0	0	0	0	1	0	0	0	0	25	0	0	24	15	1	0	16	7	3	0	0	8	0	0	0	10	0	0	1	0	1	0	0	0
3300029562_21	GCF_000442865.1	3300029562_21__JGI_MAGs_NR_HQ-Host-associated_Human.Genome.RAST.fbamodel	Human	Gene_associated_functional_reactions	11	2	11	1	3	0	0	2	0	1	2	0	0	0	0	0	0	0	0	0	31	0	0	21	11	0	0	13	10	4	0	2	12	1	0	0	3	0	0	0	0	0	0	1	0
3300029375_19	GCF_000455225.1	3300029375_19__JGI_MAGs_NR_HQ-Host-associated_Human.Genome.RAST.fbamodel	Human	Gene_associated_functional_reactions	12	3	8	2	4	5	0	12	0	2	0	0	0	0	0	1	0	0	0	0	43	0	0	29	15	0	0	12	13	0	0	7	11	1	0	0	15	0	9	1	0	1	0	1	0
3300006259_11	GCF_000466185.1	3300006259_11__JGI_MAGs_NR_HQ-Host-associated_Human.Genome.RAST.fbamodel	Human	Gene_associated_functional_reactions	12	5	7	2	2	2	0	2	0	0	0	0	0	0	0	4	0	0	0	0	43	0	0	24	12	0	0	13	12	4	0	11	6	0	0	0	4	0	0	1	0	0	0	0	0
3300014815_23	GCF_000466335.1	3300014815_23__JGI_MAGs_NR_HQ-Host-associated_Human.Genome.RAST.fbamodel	Human	Gene_associated_functional_reactions	12	10	9	2	2	4	0	32	0	1	0	0	0	0	0	7	0	0	0	0	53	0	0	56	13	0	0	16	18	3	0	14	12	0	0	0	15	0	0	1	0	1	0	0	0
3300011985_18	GCF_000467855.2	3300011985_18__JGI_MAGs_NR_HQ-Host-associated_Human.Genome.RAST.fbamodel	Human	Gene_associated_functional_reactions	12	3	7	1	1	1	0	26	0	0	0	0	0	0	0	0	0	0	0	0	46	0	0	44	11	0	0	12	6	5	0	3	10	0	0	0	3	0	0	0	0	0	0	0	0
3300011985_15	GCF_000468135.1	3300011985_15__JGI_MAGs_NR_HQ-Host-associated_Human.Genome.RAST.fbamodel	Human	Gene_associated_functional_reactions	11	9	5	1	1	1	0	30	0	0	0	0	0	0	0	4	0	0	0	0	47	0	0	34	12	0	0	12	5	3	0	3	9	0	0	0	3	0	0	0	0	0	0	0	0
3300014673_2	GCF_000469485.1	3300014673_2__JGI_MAGs_NR_HQ-Built_Environment.Genome.RAST.fbamodel	Built environment	Gene_associated_functional_reactions	17	15	13	7	2	2	1	5	3	4	1	0	0	0	0	4	0	0	0	0	55	0	0	44	22	0	0	22	15	14	0	16	13	1	0	0	20	0	10	2	0	1	0	1	0
3300008133_7	GCF_000469505.1	3300008133_7__JGI_MAGs_NR_HQ-Host-associated_Human.Genome.RAST.fbamodel	Human	Gene_associated_functional_reactions	14	6	9	2	3	4	0	12	0	1	2	0	0	0	0	1	0	0	0	0	46	0	0	48	9	0	0	13	13	5	0	10	13	0	0	0	8	0	0	1	0	0	0	1	0
3300014526_3	GCF_000469625.2	3300014526_3__JGI_MAGs_NR_HQ-Built_Environment.Genome.RAST.fbamodel	Built environment	Gene_associated_functional_reactions	15	8	11	2	4	5	0	5	0	0	0	0	0	0	0	2	0	0	0	0	57	0	0	54	17	0	0	19	21	3	0	11	13	0	0	0	20	0	10	1	0	1	0	1	0
3300014505_3	GCF_000477795.1	3300014505_3__JGI_MAGs_NR_HQ-Host-associated_Human.Genome.RAST.fbamodel	Human	Gene_associated_functional_reactions	13	7	7	1	4	2	0	12	0	0	0	0	0	0	0	4	0	0	0	0	41	0	0	33	16	0	0	13	10	3	0	14	13	0	0	0	14	0	10	0	0	1	0	0	0
3300014719_1	GCF_000478055.1	3300014719_1__JGI_MAGs_NR_HQ-Host-associated_Human.Genome.RAST.fbamodel	Human	Gene_associated_functional_reactions	14	10	12	2	3	2	0	2	0	0	0	0	0	0	0	3	0	0	0	0	52	0	0	20	15	0	0	18	10	4	0	9	13	0	0	0	18	0	10	0	0	1	0	0	0
3300000353_4	GCF_000478195.2	3300000353_4__JGI_MAGs_NR_HQ-Non-marine_Saline_and_Alkaline.Genome.RAST.fbamodel	Non-marine Saline and Alkaline	Gene_associated_functional_reactions	12	4	14	2	1	2	0	32	0	0	0	0	0	0	0	6	0	0	0	0	38	0	0	26	14	1	0	13	16	1	0	10	9	1	0	0	18	0	10	0	0	1	0	1	0
3300011830_1	GCF_000478505.2	3300011830_1__JGI_MAGs_NR_HQ-Built_Environment.Genome.RAST.fbamodel	Built environment	Gene_associated_functional_reactions	18	14	18	4	5	5	4	32	3	6	3	0	0	0	0	8	0	0	0	0	56	0	0	30	18	0	0	23	17	8	0	14	13	1	0	0	32	0	10	1	0	2	0	1	0
3300007500_43	GCF_000485555.1	3300007500_43__JGI_MAGs_NR_HQ-Host-associated_Human.Genome.RAST.fbamodel	Human	Gene_associated_functional_reactions	9	0	7	1	1	0	0	0	0	0	0	0	0	0	0	0	0	0	0	0	14	0	0	7	1	0	0	2	1	0	0	0	0	0	0	0	1	0	0	0	0	0	0	0	0
3300014037_28	GCF_000488855.1	3300014037_28__JGI_MAGs_NR_HQ-Host-associated_Human.Genome.RAST.fbamodel	Human	Gene_associated_functional_reactions	9	5	5	1	1	0	0	5	0	0	0	0	0	0	0	0	0	0	0	0	37	0	0	30	11	0	0	5	10	0	0	0	7	0	0	0	10	0	0	0	0	0	0	1	0
3300014666_4	GCF_000496635.1	3300014666_4__JGI_MAGs_NR_HQ-Built_Environment.Genome.RAST.fbamodel	Built environment	Gene_associated_functional_reactions	20	15	16	1	3	0	0	32	0	3	3	0	0	0	0	6	0	0	0	0	53	0	0	54	19	0	0	14	20	15	0	7	11	2	0	0	20	0	10	1	0	1	0	3	0
3300025518_2	GCF_000497595.1	3300025518_2__JGI_MAGs_NR_HQ-Deep_subsurface.Genome.RAST.fbamodel	Deep subsurface	Gene_associated_functional_reactions	16	15	7	2	3	1	0	32	3	9	1	0	0	0	0	6	0	0	0	0	37	0	0	26	16	1	0	20	17	10	0	11	13	1	0	0	27	0	10	1	0	1	0	1	0
3300011976_10	GCF_000507905.1	3300011976_10__JGI_MAGs_NR_HQ-Host-associated_Human.Genome.RAST.fbamodel	Human	Gene_associated_functional_reactions	13	5	6	1	1	1	0	10	0	1	0	0	0	0	0	3	0	0	0	0	50	0	0	38	16	0	0	15	12	3	0	13	11	0	0	0	6	0	10	0	0	1	0	0	0
3300028959_2	GCF_000509185.1	3300028959_2__JGI_MAGs_NR_HQ-Host-associated_Human.Genome.RAST.fbamodel	Human	Gene_associated_functional_reactions	15	3	13	4	3	4	1	5	0	2	0	0	0	0	0	2	0	0	0	0	48	0	0	38	16	0	0	15	12	3	0	11	12	1	0	0	17	0	10	0	0	1	0	1	0
3300008269_22	GCF_000526055.1	3300008269_22__JGI_MAGs_NR_HQ-Host-associated_Human.Genome.RAST.fbamodel	Human	Gene_associated_functional_reactions	9	4	7	1	1	0	0	5	0	2	2	0	0	0	0	0	0	0	0	0	47	0	0	39	12	0	0	12	11	2	0	0	6	1	0	0	9	0	0	0	0	0	0	1	0
3300013497_3	GCF_000526575.1	3300013497_3__JGI_MAGs_NR_HQ-Built_Environment.Genome.RAST.fbamodel	Built environment	Gene_associated_functional_reactions	16	9	13	6	3	6	1	32	0	4	2	0	0	0	0	2	0	0	0	0	57	0	0	49	16	0	0	12	19	8	0	14	13	3	0	0	19	0	10	1	0	1	0	4	0
3300025048_2	GCF_000576475.1	3300025048_2__JGI_MAGs_NR_HQ-Marine.Genome.RAST.fbamodel	Marine	Gene_associated_functional_reactions	18	16	14	3	1	2	0	5	17	22	3	0	0	0	0	8	0	0	0	0	60	0	0	55	20	0	0	23	27	15	0	17	13	3	0	0	24	0	10	1	0	2	0	2	0
3300008626_10	GCF_000590555.1	3300008626_10__JGI_MAGs_NR_HQ-Host-associated_Human.Genome.RAST.fbamodel	Human	Gene_associated_functional_reactions	14	12	10	2	2	2	0	2	3	5	2	0	0	0	0	4	0	0	0	0	49	0	0	20	13	0	0	14	13	7	0	13	13	2	0	0	14	0	10	0	0	1	0	2	0
3300025128_3	GCF_000620585.1	3300025128_3__JGI_MAGs_NR_HQ-Marine.Genome.RAST.fbamodel	Marine	Gene_associated_functional_reactions	19	13	16	4	2	2	3	5	6	12	2	0	0	0	0	13	0	0	0	0	58	0	0	36	18	1	0	23	22	11	0	11	12	3	0	0	27	0	10	1	0	1	0	3	0
3300011805_4	GCF_000632205.1	3300011805_4__JGI_MAGs_NR_HQ-Built_Environment.Genome.RAST.fbamodel	Built environment	Gene_associated_functional_reactions	20	15	16	1	3	0	0	32	0	3	3	0	0	0	0	6	0	0	0	0	53	0	0	54	19	0	0	15	20	15	0	7	11	2	0	0	20	0	10	1	0	1	0	3	0
3300014589_2	GCF_000635915.2	3300014589_2__JGI_MAGs_NR_HQ-Built_Environment.Genome.RAST.fbamodel	Built environment	Gene_associated_functional_reactions	15	15	11	3	1	1	0	32	3	7	1	0	0	0	0	7	0	0	0	0	49	0	0	37	16	1	0	24	17	19	0	16	12	1	0	0	21	0	10	1	0	1	0	1	0
3300025282_4	GCF_000682715.1	3300025282_4__JGI_MAGs_NR_HQ-Marine.Genome.RAST.fbamodel	Marine	Gene_associated_functional_reactions	12	11	12	5	0	1	0	12	17	26	2	0	0	0	0	5	0	0	0	0	46	0	0	32	15	1	0	20	12	9	0	10	9	3	0	0	18	0	15	1	0	2	0	3	0
3300025039_7	GCF_000682775.1	3300025039_7__JGI_MAGs_NR_HQ-Marine.Genome.RAST.fbamodel	Marine	Gene_associated_functional_reactions	13	14	11	5	1	1	0	10	17	26	2	0	0	0	0	7	0	0	0	0	49	0	0	37	16	1	0	21	12	12	0	14	9	3	0	0	18	0	10	1	0	2	0	3	0
3300014024_17	GCF_000700805.1	3300014024_17__JGI_MAGs_NR_HQ-Host-associated_Human.Genome.RAST.fbamodel	Human	Gene_associated_functional_reactions	12	3	8	1	1	1	0	26	0	0	0	0	0	0	0	0	0	0	0	0	47	0	0	49	11	0	0	15	7	3	0	3	10	0	0	0	3	0	0	0	0	0	0	0	0
3300006460_16	GCF_000701685.1	3300006460_16__JGI_MAGs_NR_HQ-Host-associated_Human.Genome.RAST.fbamodel	Human	Gene_associated_functional_reactions	9	0	9	2	4	1	0	2	0	1	2	0	0	0	0	1	0	0	0	0	40	0	0	48	12	0	0	9	15	4	0	2	12	1	0	0	4	0	0	0	0	0	0	2	0
3300006054_1	GCF_000702425.1	3300006054_1__JGI_MAGs_NR_HQ-Thermal_springs.Genome.RAST.fbamodel	Thermal springs	Gene_associated_functional_reactions	8	9	8	2	1	1	0	32	0	0	0	0	0	0	0	1	0	0	0	0	31	0	0	27	14	0	0	12	9	3	0	14	9	0	0	0	17	0	9	1	0	1	0	0	0
3300029665_10	GCF_000702905.1	3300029665_10__JGI_MAGs_NR_HQ-Host-associated_Human.Genome.RAST.fbamodel	Human	Gene_associated_functional_reactions	12	5	10	5	4	4	1	13	0	0	0	0	0	0	0	1	0	0	0	0	53	0	0	41	15	1	0	12	17	3	0	10	13	0	0	0	18	0	10	1	0	1	0	0	0
3300025263_7	GCF_000712075.1	3300025263_7__JGI_MAGs_NR_HQ-Host-associated_Plants.Genome.RAST.fbamodel	Plants	Gene_associated_functional_reactions	19	15	12	3	4	2	0	39	3	7	3	0	0	0	0	7	0	0	0	0	46	0	0	26	16	1	0	25	19	10	0	16	12	1	0	0	16	0	10	1	0	1	0	1	0
3300014912_1	GCF_000719995.1	3300014912_1__JGI_MAGs_NR_HQ-Built_Environment.Genome.RAST.fbamodel	Built environment	Gene_associated_functional_reactions	16	10	10	2	3	2	0	4	17	24	2	0	0	0	0	4	0	0	0	0	62	0	0	35	22	0	0	19	14	20	0	14	13	5	0	0	23	0	10	1	0	1	0	3	0
3300025280_4	GCF_000730385.1	3300025280_4__JGI_MAGs_NR_HQ-Marine.Genome.RAST.fbamodel	Marine	Gene_associated_functional_reactions	17	16	12	5	1	5	0	5	18	25	3	0	0	0	0	6	0	0	0	0	44	0	0	41	21	0	0	18	13	12	0	16	13	3	0	0	21	0	10	2	0	2	0	2	0
3300011724_1	GCF_000732605.1	3300011724_1__JGI_MAGs_NR_HQ-Built_Environment.Genome.RAST.fbamodel	Built environment	Gene_associated_functional_reactions	16	5	11	4	3	3	1	3	0	1	0	0	0	0	0	2	0	0	0	0	57	0	0	53	18	0	0	17	13	3	0	10	13	0	0	0	20	0	10	1	0	1	0	1	0
3300013925_3	GCF_000732635.1	3300013925_3__JGI_MAGs_NR_HQ-Built_Environment.Genome.RAST.fbamodel	Built environment	Gene_associated_functional_reactions	13	3	8	2	1	1	0	5	0	1	2	0	0	0	0	1	0	0	0	0	45	0	0	43	12	0	0	15	14	5	0	10	13	2	0	0	12	0	0	0	0	1	0	2	0
3300014733_2	GCF_000733785.1	3300014733_2__JGI_MAGs_NR_HQ-Built_Environment.Genome.RAST.fbamodel	Built environment	Gene_associated_functional_reactions	19	15	16	1	3	0	0	32	0	1	0	0	0	0	0	6	0	0	0	0	55	0	0	54	19	0	0	14	18	13	0	7	10	0	0	0	16	0	10	1	0	1	0	1	0
3300014287_2	GCF_000738765.1	3300014287_2__JGI_MAGs_NR_HQ-Built_Environment.Genome.RAST.fbamodel	Built environment	Gene_associated_functional_reactions	20	15	18	12	3	8	5	32	0	1	0	0	0	0	0	9	0	0	0	0	67	0	0	53	22	0	0	22	22	6	0	14	13	0	0	0	22	0	15	3	0	1	0	1	0
3300025114_7	GCF_000744735.1	3300025114_7__JGI_MAGs_NR_HQ-Marine.Genome.RAST.fbamodel	Marine	Gene_associated_functional_reactions	14	15	7	2	1	1	0	5	14	22	2	0	0	0	0	8	0	0	0	0	35	0	0	23	17	0	0	17	11	5	0	13	13	3	0	0	19	0	9	0	0	1	0	2	0
3300025347_12	GCF_000744895.1	3300025347_12__JGI_MAGs_NR_HQ-Non-marine_Saline_and_Alkaline.Genome.RAST.fbamodel	Non-marine Saline and Alkaline	Gene_associated_functional_reactions	15	15	10	3	2	4	0	32	3	6	1	0	0	0	0	6	0	0	0	0	34	0	0	33	18	0	0	20	16	19	0	17	12	1	0	0	20	0	10	1	0	1	0	1	0
3300000355_9	GCF_000744995.1	3300000355_9__JGI_MAGs_NR_HQ-Non-marine_Saline_and_Alkaline.Genome.RAST.fbamodel	Non-marine Saline and Alkaline	Gene_associated_functional_reactions	12	15	6	2	1	1	0	32	3	7	1	0	0	0	0	6	0	0	0	0	33	0	0	33	17	0	0	19	13	19	0	13	12	1	0	0	17	0	15	0	0	1	0	0	0
3300013599_1	GCF_000755535.1	3300013599_1__JGI_MAGs_NR_HQ-Built_Environment.Genome.RAST.fbamodel	Built environment	Gene_associated_functional_reactions	18	10	19	15	5	8	6	32	0	1	0	0	0	0	0	13	0	0	0	0	67	0	0	53	21	0	0	23	23	6	0	14	13	0	0	0	33	0	10	2	0	1	0	1	0
3300011652_2	GCF_000755545.1	3300011652_2__JGI_MAGs_NR_HQ-Built_Environment.Genome.RAST.fbamodel	Built environment	Gene_associated_functional_reactions	18	11	17	17	7	9	8	32	0	3	3	0	0	0	0	13	0	0	0	0	69	0	0	35	23	0	0	24	25	8	0	15	13	3	0	0	29	0	10	3	0	1	0	3	0
3300011210_2	GCF_000757435.1	3300011210_2__JGI_MAGs_NR_HQ-Built_Environment.Genome.RAST.fbamodel	Built environment	Gene_associated_functional_reactions	20	15	20	12	8	5	6	39	3	5	0	0	0	0	0	9	0	0	0	0	67	0	0	54	22	0	0	22	23	6	0	14	13	0	0	0	27	0	15	3	0	1	0	1	0
3300007297_25	GCF_000758945.1	3300007297_25__JGI_MAGs_NR_HQ-Host-associated_Human.Genome.RAST.fbamodel	Human	Gene_associated_functional_reactions	11	0	8	2	3	4	0	2	0	1	0	0	0	0	0	1	0	0	0	0	26	0	0	17	10	0	0	6	5	0	0	0	5	1	0	0	3	0	0	1	0	0	0	1	0
3300011650_3	GCF_000759795.1	3300011650_3__JGI_MAGs_NR_HQ-Built_Environment.Genome.RAST.fbamodel	Built environment	Gene_associated_functional_reactions	16	10	20	15	5	5	6	7	3	4	0	0	0	0	0	13	0	0	0	0	62	0	0	53	19	0	0	23	24	6	0	12	13	1	0	0	30	0	10	2	0	1	0	1	0
3300015207_33	GCF_000765685.1	3300015207_33__JGI_MAGs_NR_HQ-Host-associated_Mammals.Genome.RAST.fbamodel	Mammals	Gene_associated_functional_reactions	9	8	6	2	1	2	0	32	0	0	0	0	0	0	0	1	0	0	0	0	21	0	0	21	14	0	0	14	13	3	0	13	13	0	0	0	14	0	10	1	0	1	0	0	0
3300029828_15	GCF_000767355.1	3300029828_15__JGI_MAGs_NR_HQ-Host-associated_Human.Genome.RAST.fbamodel	Human	Gene_associated_functional_reactions	17	3	15	2	4	9	0	32	0	0	1	0	0	0	0	6	0	0	0	0	47	0	0	51	10	0	0	8	8	3	0	3	10	0	0	0	10	0	0	1	0	0	0	1	0
3300012648_3	GCF_000772935.1	3300012648_3__JGI_MAGs_NR_HQ-Built_Environment.Genome.RAST.fbamodel	Built environment	Gene_associated_functional_reactions	13	15	13	1	2	0	0	32	3	7	3	0	0	0	0	7	0	0	0	0	62	0	0	60	20	0	0	22	18	9	0	11	11	2	0	0	28	0	10	1	0	1	0	3	0
3300029547_7	GCF_000786575.1	3300029547_7__JGI_MAGs_NR_HQ-Host-associated_Human.Genome.RAST.fbamodel	Human	Gene_associated_functional_reactions	10	3	5	1	1	1	0	30	0	1	0	0	0	0	0	1	0	0	0	0	49	0	0	38	15	0	0	12	6	3	0	3	7	0	0	0	11	0	0	1	0	0	0	0	0
3300011580_4	GCF_000786655.1	3300011580_4__JGI_MAGs_NR_HQ-Built_Environment.Genome.RAST.fbamodel	Built environment	Gene_associated_functional_reactions	14	13	9	2	3	2	0	5	3	7	2	0	0	0	0	4	0	0	0	0	48	0	0	33	18	0	0	22	17	14	0	13	12	3	0	0	22	0	10	0	0	1	0	3	0
3300029349_2	GCF_000787675.1	3300029349_2__JGI_MAGs_NR_HQ-Freshwater.Genome.RAST.fbamodel	Freshwater	Gene_associated_functional_reactions	18	12	9	0	1	0	0	32	0	0	0	0	0	0	0	7	0	0	0	0	33	0	0	21	15	1	0	12	13	3	0	7	10	1	0	0	20	0	0	1	0	1	0	1	0
3300011762_5	GCF_000804305.1	3300011762_5__JGI_MAGs_NR_HQ-Built_Environment.Genome.RAST.fbamodel	Built environment	Gene_associated_functional_reactions	14	14	6	2	3	1	0	32	3	9	2	0	0	0	0	7	0	0	0	0	30	0	0	27	18	0	0	17	16	8	0	14	13	2	0	0	18	0	9	1	0	1	0	2	0
3300011151_2	GCF_000805695.1	3300011151_2__JGI_MAGs_NR_HQ-Built_Environment.Genome.RAST.fbamodel	Built environment	Gene_associated_functional_reactions	14	14	6	1	1	0	0	5	14	17	4	0	0	0	0	5	0	0	0	0	53	0	0	40	17	0	0	18	15	13	0	14	9	3	0	0	13	0	10	1	0	1	0	3	0
3300005300_12	GCF_000816145.1	3300005300_12__JGI_MAGs_NR_HQ-Thermal_springs.Genome.RAST.fbamodel	Thermal springs	Gene_associated_functional_reactions	7	2	10	1	1	0	0	12	1	2	2	0	0	0	0	0	0	0	0	0	42	0	0	41	9	1	0	10	4	4	0	2	6	1	0	0	10	0	8	0	0	0	0	1	0
3300012588_2	GCF_000818015.1	3300012588_2__JGI_MAGs_NR_HQ-Built_Environment.Genome.RAST.fbamodel	Built environment	Gene_associated_functional_reactions	18	14	12	3	4	2	0	32	18	26	3	0	0	0	0	8	0	0	0	0	51	0	0	25	19	1	0	20	14	9	0	17	13	3	0	0	26	0	10	1	0	3	0	4	0
3300014623_1	GCF_000821225.2	3300014623_1__JGI_MAGs_NR_HQ-Built_Environment.Genome.RAST.fbamodel	Built environment	Gene_associated_functional_reactions	19	14	17	6	5	5	4	32	3	7	3	0	0	0	0	9	0	0	0	0	60	0	0	32	21	1	0	22	13	12	0	18	13	4	0	0	31	0	15	2	0	1	0	2	0
3300025267_5	GCF_000828755.1	3300025267_5__JGI_MAGs_NR_HQ-Marine.Genome.RAST.fbamodel	Marine	Gene_associated_functional_reactions	17	9	12	4	3	2	2	32	3	7	2	0	0	0	0	8	0	0	0	0	42	0	0	30	19	1	0	20	13	9	0	15	13	2	0	0	21	0	10	1	0	2	0	3	0
3300029038_8	GCF_000836675.1	3300029038_8__JGI_MAGs_NR_HQ-Host-associated_Human.Genome.RAST.fbamodel	Human	Gene_associated_functional_reactions	15	6	8	2	3	2	0	5	0	0	1	0	0	0	0	1	0	0	0	0	49	0	0	54	14	0	0	14	17	4	0	11	11	0	0	0	14	0	9	1	0	1	0	1	0
3300013469_1	GCF_000934145.1	3300013469_1__JGI_MAGs_NR_HQ-Built_Environment.Genome.RAST.fbamodel	Built environment	Gene_associated_functional_reactions	16	15	6	2	1	2	0	32	3	9	2	0	0	0	0	7	0	0	0	0	32	0	0	27	18	0	0	21	16	8	0	13	13	2	0	0	18	0	9	1	0	1	0	2	0
3300029706_5	GCF_000980985.1	3300029706_5__JGI_MAGs_NR_HQ-Host-associated_Human.Genome.RAST.fbamodel	Human	Gene_associated_functional_reactions	20	16	17	17	9	8	3	32	3	5	0	0	0	0	0	13	0	0	0	0	69	0	0	54	21	0	0	24	11	6	0	12	13	1	0	0	23	0	10	2	0	1	0	1	0
3300011958_1	GCF_000988325.1	3300011958_1__JGI_MAGs_NR_HQ-Built_Environment.Genome.RAST.fbamodel	Built environment	Gene_associated_functional_reactions	18	15	12	11	5	4	1	5	14	18	1	0	0	0	0	2	0	0	0	0	55	0	0	39	19	0	0	20	15	11	0	17	9	3	0	0	16	0	10	1	0	1	0	3	0
3300011776_2	GCF_001011855.1	3300011776_2__JGI_MAGs_NR_HQ-Built_Environment.Genome.RAST.fbamodel	Built environment	Gene_associated_functional_reactions	20	16	18	15	9	8	6	32	0	2	3	0	0	0	0	13	0	0	0	0	67	0	0	54	22	0	0	23	24	8	0	14	13	1	0	0	34	0	10	2	0	1	0	2	0
3300011161_1	GCF_001022135.1	3300011161_1__JGI_MAGs_NR_HQ-Built_Environment.Genome.RAST.fbamodel	Built environment	Gene_associated_functional_reactions	20	16	21	17	6	8	8	32	3	7	3	0	0	0	0	13	0	0	0	0	66	0	0	56	22	0	0	24	24	8	0	15	14	2	0	0	30	0	15	2	0	1	0	3	0
3300011590_1	GCF_001038375.1	3300011590_1__JGI_MAGs_NR_HQ-Built_Environment.Genome.RAST.fbamodel	Built environment	Gene_associated_functional_reactions	18	10	18	15	8	8	1	32	3	7	3	0	0	0	0	13	0	0	0	0	69	0	0	54	24	0	0	22	23	8	0	15	13	3	0	0	33	0	10	3	0	1	0	3	0
3300014523_4	GCF_001042635.1	3300014523_4__JGI_MAGs_NR_HQ-Host-associated_Human.Genome.RAST.fbamodel	Human	Gene_associated_functional_reactions	12	7	13	7	2	6	1	0	4	4	0	0	0	0	0	0	0	0	0	0	40	0	0	18	14	0	0	15	12	3	0	14	13	0	0	0	15	0	9	0	0	1	0	1	0
3300025298_19	GCF_001047015.1	3300025298_19__JGI_MAGs_NR_HQ-Host-associated_Plants.Genome.RAST.fbamodel	Plants	Gene_associated_functional_reactions	15	13	10	3	2	4	0	39	3	9	1	0	0	0	0	7	0	0	0	0	34	0	0	33	19	0	0	20	18	19	0	16	13	1	0	0	22	0	15	1	0	1	0	1	0
3300026286_9	GCF_001050535.1	3300026286_9__JGI_MAGs_NR_HQ-Engineered_Wastewater.Genome.RAST.fbamodel	Wastewater	Gene_associated_functional_reactions	16	12	10	2	3	2	0	7	3	4	1	0	0	0	0	4	0	0	0	0	59	0	0	33	20	0	0	20	15	6	0	12	13	0	0	0	22	0	15	2	0	1	0	1	0
3300029874_30	GCF_001055885.1	3300029874_30__JGI_MAGs_NR_HQ-Host-associated_Human.Genome.RAST.fbamodel	Human	Gene_associated_functional_reactions	7	4	7	2	2	4	0	32	0	1	0	0	0	0	0	8	0	0	0	0	35	0	0	48	11	0	0	16	16	3	0	11	12	0	0	0	11	0	0	1	0	1	0	0	0
3300013683_1	GCF_001056765.1	3300013683_1__JGI_MAGs_NR_HQ-Built_Environment.Genome.RAST.fbamodel	Built environment	Gene_associated_functional_reactions	20	16	17	17	10	8	8	32	0	1	0	0	0	0	0	12	0	0	0	0	72	0	0	52	23	0	0	23	25	6	0	12	14	1	0	0	36	0	10	1	0	1	0	1	0
3300007039_1	GCF_001058575.1	3300007039_1__JGI_MAGs_NR_HQ-Host-associated_Human.Genome.RAST.fbamodel	Human	Gene_associated_functional_reactions	11	5	9	2	2	4	0	32	0	1	0	0	0	0	0	7	0	0	0	0	52	0	0	55	12	0	0	16	16	3	0	11	9	0	0	0	11	0	0	1	0	1	0	0	0
3300012659_3	GCF_001059565.1	3300012659_3__JGI_MAGs_NR_HQ-Host-associated_Human.Genome.RAST.fbamodel	Human	Gene_associated_functional_reactions	13	12	10	2	3	2	0	2	0	0	0	0	0	0	0	3	0	0	0	0	50	0	0	22	15	0	0	17	12	3	0	11	13	0	0	0	18	0	10	0	0	1	0	0	0
3300008490_13	GCF_001060545.1	3300008490_13__JGI_MAGs_NR_HQ-Host-associated_Human.Genome.RAST.fbamodel	Human	Gene_associated_functional_reactions	16	9	8	1	3	1	0	13	0	0	0	0	0	0	0	3	0	0	0	0	29	0	0	20	11	0	0	14	13	3	0	10	12	0	0	0	7	0	0	0	0	1	0	0	0
3300008743_8	GCF_001061435.1	3300008743_8__JGI_MAGs_NR_HQ-Host-associated_Human.Genome.RAST.fbamodel	Human	Gene_associated_functional_reactions	12	13	11	3	2	5	0	32	0	1	0	0	0	0	0	7	0	0	0	0	37	0	0	26	16	0	0	11	16	3	0	14	13	0	0	0	18	0	8	1	0	1	0	0	0
3300029084_3	GCF_001062955.1	3300029084_3__JGI_MAGs_NR_HQ-Host-associated_Human.Genome.RAST.fbamodel	Human	Gene_associated_functional_reactions	16	5	17	1	3	8	0	5	0	1	2	0	0	0	0	1	0	0	0	0	56	0	0	56	15	1	0	12	8	4	0	3	12	1	0	0	10	0	10	1	0	0	0	2	0
3300006441_1	GCF_001073465.1	3300006441_1__JGI_MAGs_NR_HQ-Host-associated_Human.Genome.RAST.fbamodel	Human	Gene_associated_functional_reactions	18	15	17	2	3	5	0	32	0	2	2	0	0	0	0	6	0	0	0	0	60	0	0	56	15	1	0	25	14	11	0	11	12	1	0	0	18	0	9	1	0	1	0	2	0
3300011749_1	GCF_001075365.1	3300011749_1__JGI_MAGs_NR_HQ-Built_Environment.Genome.RAST.fbamodel	Built environment	Gene_associated_functional_reactions	20	16	19	17	9	8	8	32	0	1	0	0	0	0	0	13	0	0	0	0	66	0	0	54	21	0	0	24	24	6	0	12	13	0	0	0	34	0	10	2	0	1	0	1	0
3300011650_1	GCF_001075445.1	3300011650_1__JGI_MAGs_NR_HQ-Built_Environment.Genome.RAST.fbamodel	Built environment	Gene_associated_functional_reactions	14	11	12	5	2	2	0	5	6	10	1	0	0	0	0	7	0	0	0	0	43	0	0	28	14	0	0	26	24	14	0	14	13	2	0	0	19	0	15	1	0	1	0	0	0
3300011570_1	GCF_001075485.1	3300011570_1__JGI_MAGs_NR_HQ-Built_Environment.Genome.RAST.fbamodel	Built environment	Gene_associated_functional_reactions	14	15	12	3	2	2	0	7	6	11	2	0	0	0	0	7	0	0	0	0	43	0	0	30	14	0	0	27	24	10	0	14	13	3	0	0	19	0	15	1	0	1	0	1	0
3300029582_16	GCF_001182045.1	3300029582_16__JGI_MAGs_NR_HQ-Host-associated_Human.Genome.RAST.fbamodel	Human	Gene_associated_functional_reactions	10	5	6	2	1	2	0	32	0	1	0	0	0	0	0	2	0	0	0	0	28	0	0	26	13	0	0	15	10	3	0	11	11	0	0	0	15	0	10	1	0	1	0	0	0
3300011679_2	GCF_001187865.1	3300011679_2__JGI_MAGs_NR_HQ-Built_Environment.Genome.RAST.fbamodel	Built environment	Gene_associated_functional_reactions	18	15	20	15	8	8	6	32	0	1	0	0	0	0	0	13	0	0	0	0	66	0	0	53	22	0	0	22	22	6	0	12	13	0	0	0	31	0	10	2	0	1	0	1	0
3300008281_5	GCF_001189515.2	3300008281_5__JGI_MAGs_NR_HQ-Host-associated_Human.Genome.RAST.fbamodel	Human	Gene_associated_functional_reactions	14	5	7	2	3	1	0	12	0	1	0	0	0	0	0	1	0	0	0	0	32	0	0	16	15	0	0	13	10	3	0	11	9	1	0	0	17	0	10	0	0	1	0	1	0
3300006456_6	GCF_001190755.1	3300006456_6__JGI_MAGs_NR_HQ-Host-associated_Human.Genome.RAST.fbamodel	Human	Gene_associated_functional_reactions	11	10	6	2	1	2	0	32	0	0	0	0	0	0	0	1	0	0	0	0	28	0	0	23	12	0	0	13	11	3	0	11	12	0	0	0	8	0	9	1	0	1	0	0	0
3300025264_7	GCF_001235865.1	3300025264_7__JGI_MAGs_NR_HQ-Marine.Genome.RAST.fbamodel	Marine	Gene_associated_functional_reactions	16	15	10	3	1	1	0	32	3	9	1	0	0	0	0	6	0	0	0	0	34	0	0	31	17	0	0	21	15	19	0	17	12	1	0	0	19	0	10	1	0	1	0	1	0
3300028912_4	GCF_001264135.1	3300028912_4__JGI_MAGs_NR_HQ-Host-associated_Human.Genome.RAST.fbamodel	Human	Gene_associated_functional_reactions	14	7	11	2	2	5	0	2	0	0	0	0	0	0	0	0	0	0	0	0	39	0	0	22	15	0	0	16	14	3	0	13	13	0	0	0	15	0	9	0	0	1	0	1	0
3300013225_1	GCF_001269465.1	3300013225_1__JGI_MAGs_NR_HQ-Host-associated_Human.Genome.RAST.fbamodel	Human	Gene_associated_functional_reactions	13	15	12	3	5	2	0	32	18	26	3	0	0	0	0	7	0	0	0	0	55	0	0	31	17	1	0	22	19	12	0	17	13	8	0	0	30	0	10	2	0	1	0	3	0
3300008739_11	GCF_001279145.1	3300008739_11__JGI_MAGs_NR_HQ-Host-associated_Human.Genome.RAST.fbamodel	Human	Gene_associated_functional_reactions	10	5	9	2	3	4	0	31	0	1	0	0	0	0	0	8	0	0	0	0	51	0	0	55	13	0	0	14	15	3	0	14	12	0	0	0	13	0	0	1	0	1	0	0	0
3300014070_6	GCF_001297065.1	3300014070_6__JGI_MAGs_NR_HQ-Built_Environment.Genome.RAST.fbamodel	Built environment	Gene_associated_functional_reactions	18	8	16	5	3	5	1	32	0	1	1	0	0	0	0	8	0	0	0	0	44	0	0	45	15	0	0	14	17	4	0	14	13	0	0	0	15	0	10	1	0	1	0	1	0
3300029511_16	GCF_001304995.1	3300029511_16__JGI_MAGs_NR_HQ-Host-associated_Human.Genome.RAST.fbamodel	Human	Gene_associated_functional_reactions	15	4	10	1	3	3	0	5	0	0	0	0	0	0	0	0	0	0	0	0	51	0	0	49	15	0	0	12	9	1	0	14	12	0	0	0	15	0	10	0	0	1	0	0	0
3300011565_1	GCF_001314305.1	3300011565_1__JGI_MAGs_NR_HQ-Built_Environment.Genome.RAST.fbamodel	Built environment	Gene_associated_functional_reactions	14	15	13	3	1	2	0	7	6	10	1	0	0	0	0	7	0	0	0	0	43	0	0	30	17	0	0	22	25	14	0	17	12	1	0	0	20	0	15	1	0	1	0	1	0
3300013481_1	GCF_001319945.1	3300013481_1__JGI_MAGs_NR_HQ-Built_Environment.Genome.RAST.fbamodel	Built environment	Gene_associated_functional_reactions	19	14	13	4	6	2	4	5	18	26	2	0	0	0	0	8	0	0	0	0	50	0	0	31	21	1	0	22	17	12	0	15	13	8	0	0	29	0	15	2	0	2	0	3	0
3300011940_1	GCF_001320485.1	3300011940_1__JGI_MAGs_NR_HQ-Built_Environment.Genome.RAST.fbamodel	Built environment	Gene_associated_functional_reactions	19	15	13	4	3	5	4	5	18	26	3	0	0	0	0	8	0	0	0	0	55	0	0	29	21	1	0	22	14	12	0	18	13	5	0	0	32	0	15	2	0	2	0	3	0
3300011633_1	GCF_001321005.1	3300011633_1__JGI_MAGs_NR_HQ-Built_Environment.Genome.RAST.fbamodel	Built environment	Gene_associated_functional_reactions	19	14	14	4	3	5	4	5	18	26	3	0	0	0	0	8	0	0	0	0	60	0	0	32	21	1	0	22	14	12	0	15	13	5	0	0	34	0	15	2	0	2	0	3	0
3300005966_8	GCF_001399775.1	3300005966_8__JGI_MAGs_NR_HQ-Thermal_springs.Genome.RAST.fbamodel	Thermal springs	Gene_associated_functional_reactions	13	13	9	1	1	1	0	32	3	5	0	0	0	0	0	1	0	0	0	0	47	0	0	40	17	0	0	18	10	7	0	12	10	1	0	0	22	0	10	1	0	1	0	1	0
3300029227_10	GCF_001404315.1	3300029227_10__JGI_MAGs_NR_HQ-Host-associated_Human.Genome.RAST.fbamodel	Human	Gene_associated_functional_reactions	11	5	5	1	3	4	0	3	0	2	0	0	0	0	0	1	0	0	0	0	40	0	0	28	15	1	0	13	12	3	0	11	11	1	0	0	17	0	10	1	0	1	0	1	0
3300029878_14	GCF_001404415.1	3300029878_14__JGI_MAGs_NR_HQ-Host-associated_Human.Genome.RAST.fbamodel	Human	Gene_associated_functional_reactions	12	8	6	5	3	1	1	5	0	0	0	0	0	0	0	0	0	0	0	0	31	0	0	16	16	0	0	7	11	3	0	14	9	0	0	0	17	0	10	0	0	1	0	1	0
3300029615_25	GCF_001405375.1	3300029615_25__JGI_MAGs_NR_HQ-Host-associated_Human.Genome.RAST.fbamodel	Human	Gene_associated_functional_reactions	14	2	7	2	3	5	0	5	0	1	0	0	0	0	0	2	0	0	0	0	54	0	0	29	16	0	0	13	10	3	0	3	8	1	0	0	19	0	10	1	0	1	0	2	0
3300029623_15	GCF_001405395.1	3300029623_15__JGI_MAGs_NR_HQ-Host-associated_Human.Genome.RAST.fbamodel	Human	Gene_associated_functional_reactions	15	3	9	1	3	0	0	5	0	2	0	0	0	0	0	1	0	0	0	0	39	0	0	24	15	0	0	12	10	3	0	11	11	1	0	0	17	0	8	1	0	1	0	2	0
3300029495_19	GCF_001406555.1	3300029495_19__JGI_MAGs_NR_HQ-Host-associated_Human.Genome.RAST.fbamodel	Human	Gene_associated_functional_reactions	12	3	7	1	3	4	0	5	0	1	0	0	0	0	0	0	0	0	0	0	30	0	0	19	13	0	0	14	14	3	0	11	12	0	0	0	16	0	8	0	0	1	0	1	0
3300007043_6	GCF_001406835.1	3300007043_6__JGI_MAGs_NR_HQ-Host-associated_Human.Genome.RAST.fbamodel	Human	Gene_associated_functional_reactions	15	3	7	4	3	5	1	5	0	1	0	0	0	0	0	1	0	0	0	0	34	0	0	23	15	1	0	13	11	3	0	14	11	0	0	0	18	0	10	1	0	1	0	0	0
3300011376_1	GCF_001422455.1	3300011376_1__JGI_MAGs_NR_HQ-Built_Environment.Genome.RAST.fbamodel	Built environment	Gene_associated_functional_reactions	19	15	11	3	1	2	0	32	3	7	1	0	0	0	0	7	0	0	0	0	49	0	0	37	16	1	0	24	14	18	0	13	12	1	0	0	18	0	15	1	0	1	0	1	0
3300014622_2	GCF_001424265.1	3300014622_2__JGI_MAGs_NR_HQ-Built_Environment.Genome.RAST.fbamodel	Built environment	Gene_associated_functional_reactions	18	15	10	3	3	2	0	32	3	12	2	0	0	0	0	6	0	0	0	0	35	0	0	30	17	0	0	23	18	8	0	15	14	4	0	0	26	0	15	1	0	2	0	3	0
3300014094_2	GCF_001427345.1	3300014094_2__JGI_MAGs_NR_HQ-Built_Environment.Genome.RAST.fbamodel	Built environment	Gene_associated_functional_reactions	19	15	22	6	3	2	0	32	3	7	0	0	0	0	0	6	0	0	0	0	64	0	0	33	18	0	0	25	16	6	0	7	13	2	0	0	19	0	10	1	0	1	0	1	0
3300014665_1	GCF_001428845.1	3300014665_1__JGI_MAGs_NR_HQ-Built_Environment.Genome.RAST.fbamodel	Built environment	Gene_associated_functional_reactions	16	15	11	5	2	5	3	39	3	10	3	0	0	0	0	8	0	0	0	0	50	0	0	28	18	1	0	20	20	19	0	12	14	3	0	0	26	0	10	1	0	1	0	2	0
3300028964_10	GCF_001434465.1	3300028964_10__JGI_MAGs_NR_HQ-Host-associated_Human.Genome.RAST.fbamodel	Human	Gene_associated_functional_reactions	15	5	17	4	1	5	0	1	0	2	2	0	0	0	0	1	0	0	0	0	54	0	0	52	13	0	0	5	5	2	0	1	10	2	0	0	4	0	0	0	0	0	0	3	0
3300028997_6	GCF_001457875.1	3300028997_6__JGI_MAGs_NR_HQ-Host-associated_Human.Genome.RAST.fbamodel	Human	Gene_associated_functional_reactions	16	12	12	7	2	2	1	0	0	0	0	0	0	0	0	5	0	0	0	0	52	0	0	36	14	0	0	17	10	5	0	14	11	0	0	0	15	0	10	1	0	1	0	0	0
3300017389_6	GCF_001458495.1	3300017389_6__JGI_MAGs_NR_HQ-Thermal_springs.Genome.RAST.fbamodel	Thermal springs	Gene_associated_functional_reactions	7	8	5	1	1	0	0	32	0	2	0	0	0	0	0	1	0	0	0	0	42	0	0	51	15	0	0	11	5	10	0	6	5	1	0	0	7	0	0	1	0	0	0	2	0
3300025039_1	GCF_001469205.1	3300025039_1__JGI_MAGs_NR_HQ-Marine.Genome.RAST.fbamodel	Marine	Gene_associated_functional_reactions	18	16	14	3	1	5	0	5	17	22	2	0	0	0	0	8	0	0	0	0	62	0	0	55	20	0	0	28	18	15	0	18	13	3	0	0	27	0	10	1	0	2	0	2	0
3300011659_1	GCF_001482485.1	3300011659_1__JGI_MAGs_NR_HQ-Built_Environment.Genome.RAST.fbamodel	Built environment	Gene_associated_functional_reactions	13	15	13	1	3	0	0	32	3	6	1	0	0	0	0	6	0	0	0	0	60	0	0	59	19	0	0	22	19	16	0	11	11	1	0	0	20	0	10	1	0	1	0	2	0
3300013855_2	GCF_001483145.1	3300013855_2__JGI_MAGs_NR_HQ-Built_Environment.Genome.RAST.fbamodel	Built environment	Gene_associated_functional_reactions	16	15	13	6	3	3	0	5	14	17	4	0	0	0	0	6	0	0	0	0	48	0	0	38	19	0	0	21	14	21	0	14	9	3	0	0	18	0	10	1	0	1	0	3	0
3300021256_35	GCF_001494645.1	3300021256_35__JGI_MAGs_NR_HQ-Host-associated_Mammals.Genome.RAST.fbamodel	Mammals	Gene_associated_functional_reactions	12	4	11	4	2	2	0	13	0	0	0	0	0	0	0	1	0	0	0	0	53	0	0	32	16	0	0	11	15	0	0	4	11	0	0	0	13	0	9	1	0	1	0	1	0
3300007313_3	GCF_001517625.2	3300007313_3__JGI_MAGs_NR_HQ-Host-associated_Human.Genome.RAST.fbamodel	Human	Gene_associated_functional_reactions	14	3	11	1	3	4	0	5	0	0	0	0	0	0	0	1	0	0	0	0	52	0	0	35	18	0	0	11	9	3	0	13	13	0	0	0	19	0	0	1	0	1	0	1	0
3300011614_1	GCF_001518815.1	3300011614_1__JGI_MAGs_NR_HQ-Built_Environment.Genome.RAST.fbamodel	Built environment	Gene_associated_functional_reactions	18	14	20	7	5	5	4	39	3	8	3	0	0	0	0	9	0	0	0	0	55	0	0	30	21	1	0	23	24	19	0	14	13	2	0	0	27	0	10	3	0	1	0	2	0
3300011750_2	GCF_001530325.1	3300011750_2__JGI_MAGs_NR_HQ-Built_Environment.Genome.RAST.fbamodel	Built environment	Gene_associated_functional_reactions	15	14	6	2	3	2	0	32	3	7	1	0	0	0	0	9	0	0	0	0	39	0	0	27	17	0	0	17	17	6	0	15	14	2	0	0	23	0	15	1	0	1	0	1	0
3300006476_1	GCF_001535595.1	3300006476_1__JGI_MAGs_NR_HQ-Host-associated_Human.Genome.RAST.fbamodel	Human	Gene_associated_functional_reactions	13	10	11	11	2	1	0	32	0	0	0	0	0	0	0	4	0	0	0	0	46	0	0	39	19	1	0	17	13	5	0	12	13	0	0	0	16	0	10	1	0	1	0	0	0
3300025775_25	GCF_001535965.1	3300025775_25__JGI_MAGs_NR_HQ-Thermal_springs.Genome.RAST.fbamodel	Thermal springs	Gene_associated_functional_reactions	7	8	5	1	1	0	0	32	0	2	0	0	0	0	0	1	0	0	0	0	47	0	0	46	16	0	0	14	8	13	0	6	8	1	0	0	6	0	0	1	0	0	0	2	0
3300029005_11	GCF_001546555.1	3300029005_11__JGI_MAGs_NR_HQ-Host-associated_Human.Genome.RAST.fbamodel	Human	Gene_associated_functional_reactions	7	0	4	0	3	0	0	5	0	1	1	0	0	0	0	0	0	0	0	0	32	0	0	49	10	1	0	9	7	3	0	2	6	1	0	0	8	0	0	0	0	0	0	1	0
3300029373_16	GCF_001546855.1	3300029373_16__JGI_MAGs_NR_HQ-Host-associated_Human.Genome.RAST.fbamodel	Human	Gene_associated_functional_reactions	12	3	8	2	3	5	0	13	0	1	0	0	0	0	0	1	0	0	0	0	43	0	0	29	15	1	0	12	11	0	0	7	11	1	0	0	15	0	9	1	0	1	0	1	0
3300007035_3	GCF_001552935.1	3300007035_3__JGI_MAGs_NR_HQ-Host-associated_Human.Genome.RAST.fbamodel	Human	Gene_associated_functional_reactions	9	2	5	2	1	1	0	1	0	0	0	0	0	0	0	1	0	0	0	0	28	0	0	26	8	0	0	7	7	3	0	9	9	0	0	0	2	0	0	0	0	0	0	0	0
3300007660_1	GCF_001553035.1	3300007660_1__JGI_MAGs_NR_HQ-Host-associated_Human.Genome.RAST.fbamodel	Human	Gene_associated_functional_reactions	9	0	9	2	3	1	0	2	0	1	2	0	0	0	0	1	0	0	0	0	44	0	0	48	12	0	0	10	14	5	0	3	12	1	0	0	2	0	0	0	0	0	0	1	0
3300024258_9	GCF_001556245.1	3300024258_9__JGI_MAGs_NR_HQ-Marine.Genome.RAST.fbamodel	Marine	Gene_associated_functional_reactions	11	4	9	2	1	1	0	32	3	9	1	0	0	0	0	2	0	0	0	0	32	0	0	24	14	1	0	13	14	7	0	10	11	1	0	0	23	0	0	0	0	1	0	1	0
3300011580_3	GCF_001558275.2	3300011580_3__JGI_MAGs_NR_HQ-Built_Environment.Genome.RAST.fbamodel	Built environment	Gene_associated_functional_reactions	20	15	16	1	3	0	0	32	0	2	3	0	0	0	0	7	0	0	0	0	56	0	0	54	15	1	0	27	15	12	0	11	12	1	0	0	19	0	9	1	0	1	0	1	0
3300011535_1	GCF_001562525.1	3300011535_1__JGI_MAGs_NR_HQ-Built_Environment.Genome.RAST.fbamodel	Built environment	Gene_associated_functional_reactions	19	15	14	4	4	2	1	5	18	26	5	0	0	0	0	9	0	0	0	0	60	0	0	32	21	1	0	25	14	14	0	17	13	5	0	0	32	0	15	2	0	2	0	4	0
3300011634_1	GCF_001571285.1	3300011634_1__JGI_MAGs_NR_HQ-Built_Environment.Genome.RAST.fbamodel	Built environment	Gene_associated_functional_reactions	18	11	18	15	11	6	6	32	3	5	0	0	0	0	0	13	0	0	0	0	66	0	0	53	22	0	0	22	13	6	0	15	13	0	0	0	25	0	10	2	0	1	0	1	0
3300026518_12	GCF_001576535.1	3300026518_12__JGI_MAGs_NR_HQ-Marine.Genome.RAST.fbamodel	Marine	Gene_associated_functional_reactions	19	14	14	3	3	2	0	7	17	26	3	0	0	0	0	8	0	0	0	0	53	0	0	39	14	0	0	21	11	11	0	11	11	3	0	0	19	0	9	1	0	1	0	3	0
3300002931_9	GCF_001580045.1	3300002931_9__JGI_MAGs_NR_HQ-Host-associated_Arthropoda.Genome.RAST.fbamodel	Arthropoda	Gene_associated_functional_reactions	13	15	10	1	2	0	0	32	0	0	0	0	0	0	0	5	0	0	0	0	33	0	0	26	17	0	0	15	17	7	0	13	11	0	0	0	16	0	10	1	0	1	0	0	0
3300025230_13	GCF_001598455.1	3300025230_13__JGI_MAGs_NR_HQ-Host-associated_Plants.Genome.RAST.fbamodel	Plants	Gene_associated_functional_reactions	17	15	13	7	2	1	0	32	3	7	1	0	0	0	0	6	0	0	0	0	36	0	0	33	17	0	0	20	23	19	0	14	12	1	0	0	20	0	15	1	0	1	0	1	0
3300011943_6	GCF_001617605.1	3300011943_6__JGI_MAGs_NR_HQ-Built_Environment.Genome.RAST.fbamodel	Built environment	Gene_associated_functional_reactions	12	15	14	1	2	0	0	32	0	3	3	0	0	0	0	6	0	0	0	0	62	0	0	56	18	0	0	16	16	12	0	4	13	2	0	0	16	0	0	1	0	1	0	2	0
3300013495_3	GCF_001622225.1	3300013495_3__JGI_MAGs_NR_HQ-Built_Environment.Genome.RAST.fbamodel	Built environment	Gene_associated_functional_reactions	15	6	17	4	3	2	0	32	0	2	2	0	0	0	0	6	0	0	0	0	49	0	0	50	15	0	0	13	17	5	0	11	11	1	0	0	17	0	10	1	0	1	0	2	0
3300011218_2	GCF_001629735.1	3300011218_2__JGI_MAGs_NR_HQ-Built_Environment.Genome.RAST.fbamodel	Built environment	Gene_associated_functional_reactions	13	15	13	1	3	0	0	32	3	7	3	0	0	0	0	6	0	0	0	0	61	0	0	57	20	0	0	22	16	17	0	11	11	2	0	0	27	0	10	1	0	1	0	3	0
3300011528_1	GCF_001637095.1	3300011528_1__JGI_MAGs_NR_HQ-Built_Environment.Genome.RAST.fbamodel	Built environment	Gene_associated_functional_reactions	16	15	9	5	2	5	3	39	3	10	3	0	0	0	0	8	0	0	0	0	47	0	0	28	19	1	0	20	21	11	0	14	14	3	0	0	24	0	10	1	0	1	0	2	0
3300011210_1	GCF_001641425.1	3300011210_1__JGI_MAGs_NR_HQ-Built_Environment.Genome.RAST.fbamodel	Built environment	Gene_associated_functional_reactions	19	15	19	6	3	2	0	32	3	7	0	0	0	0	0	6	0	0	0	0	64	0	0	35	18	0	0	23	19	9	0	12	13	2	0	0	23	0	15	1	0	1	0	1	0
3300025266_7	GCF_001642735.1	3300025266_7__JGI_MAGs_NR_HQ-Marine.Genome.RAST.fbamodel	Marine	Gene_associated_functional_reactions	13	15	7	2	1	1	0	7	14	20	1	0	0	0	0	7	0	0	0	0	33	0	0	25	18	0	0	19	21	4	0	11	12	3	0	0	21	0	10	1	0	1	0	2	0
3300014647_4	GCF_001645775.1	3300014647_4__JGI_MAGs_NR_HQ-Built_Environment.Genome.RAST.fbamodel	Built environment	Gene_associated_functional_reactions	15	3	14	2	3	6	0	32	0	1	2	0	0	0	0	5	0	0	0	0	41	0	0	50	10	0	0	9	9	4	0	4	6	1	0	0	7	0	0	0	0	1	0	2	0
3300029434_17	GCF_001647615.1	3300029434_17__JGI_MAGs_NR_HQ-Host-associated_Human.Genome.RAST.fbamodel	Human	Gene_associated_functional_reactions	14	15	4	2	2	1	0	30	0	0	0	0	0	0	0	6	0	0	0	0	32	0	0	22	16	1	0	14	12	11	0	15	13	0	0	0	13	0	10	1	0	1	0	0	0
3300014024_18	GCF_001648335.1	3300014024_18__JGI_MAGs_NR_HQ-Host-associated_Human.Genome.RAST.fbamodel	Human	Gene_associated_functional_reactions	10	7	7	2	2	2	0	32	0	1	0	0	0	0	0	6	0	0	0	0	29	0	0	24	9	0	0	17	16	3	0	9	11	0	0	0	8	0	0	0	0	1	0	0	0
3300029897_7	GCF_001650195.1	3300029897_7__JGI_MAGs_NR_HQ-Freshwater.Genome.RAST.fbamodel	Freshwater	Gene_associated_functional_reactions	13	8	12	0	1	1	0	13	0	1	0	0	0	0	0	8	0	0	0	0	46	0	0	27	14	1	0	12	8	3	0	8	9	0	0	0	11	0	7	1	0	1	0	0	0
3300011616_3	GCF_001652315.1	3300011616_3__JGI_MAGs_NR_HQ-Built_Environment.Genome.RAST.fbamodel	Built environment	Gene_associated_functional_reactions	15	14	6	2	1	1	0	32	3	7	2	0	0	0	0	7	0	0	0	0	33	0	0	29	18	0	0	23	15	8	0	14	15	2	0	0	19	0	0	1	0	1	0	2	0
3300014091_3	GCF_001665125.1	3300014091_3__JGI_MAGs_NR_HQ-Built_Environment.Genome.RAST.fbamodel	Built environment	Gene_associated_functional_reactions	17	15	6	2	3	2	0	32	3	9	2	0	0	0	0	8	0	0	0	0	31	0	0	27	17	0	0	22	17	8	0	13	13	2	0	0	23	0	9	1	0	1	0	2	0
3300011841_5	GCF_001678755.1	3300011841_5__JGI_MAGs_NR_HQ-Built_Environment.Genome.RAST.fbamodel	Built environment	Gene_associated_functional_reactions	14	15	6	2	1	1	0	32	3	6	0	0	0	0	0	4	0	0	0	0	27	0	0	24	16	0	0	17	15	6	0	11	11	0	0	0	17	0	9	1	0	1	0	0	0
3300007934_1	GCF_001679155.1	3300007934_1__JGI_MAGs_NR_HQ-Host-associated_Human.Genome.RAST.fbamodel	Human	Gene_associated_functional_reactions	14	14	5	2	1	1	0	32	3	5	0	0	0	0	0	6	0	0	0	0	27	0	0	27	15	0	0	18	12	3	0	14	12	0	0	0	14	0	8	1	0	1	0	0	0
3300005512_25	GCF_001687065.1	3300005512_25__JGI_MAGs_NR_HQ-Non-marine_Saline_and_Alkaline.Genome.RAST.fbamodel	Non-marine Saline and Alkaline	Gene_associated_functional_reactions	11	9	8	1	1	1	0	32	0	1	0	0	0	0	0	6	0	0	0	0	31	0	0	43	16	0	0	13	13	3	0	13	10	0	0	0	15	0	10	1	0	1	0	0	0
3300013723_2	GCF_001691555.1	3300013723_2__JGI_MAGs_NR_HQ-Built_Environment.Genome.RAST.fbamodel	Built environment	Gene_associated_functional_reactions	20	15	18	5	4	5	6	32	0	1	0	0	0	0	0	8	0	0	0	0	69	0	0	53	20	0	0	26	12	6	0	15	13	0	0	0	23	0	15	3	0	1	0	1	0
3300014579_2	GCF_001691635.1	3300014579_2__JGI_MAGs_NR_HQ-Built_Environment.Genome.RAST.fbamodel	Built environment	Gene_associated_functional_reactions	18	14	16	1	3	4	0	32	0	2	2	0	0	0	0	6	0	0	0	0	59	0	0	49	13	1	0	27	14	12	0	17	12	1	0	0	8	0	0	1	0	1	0	1	0
3300021409_12	GCF_001693295.1	3300021409_12__JGI_MAGs_NR_HQ-Marine.Genome.RAST.fbamodel	Marine	Gene_associated_functional_reactions	14	6	9	1	1	0	0	32	0	0	0	0	0	0	0	7	0	0	0	0	31	0	0	22	15	1	0	10	12	3	0	14	11	0	0	0	21	0	10	0	0	1	0	0	0
3300013634_1	GCF_001753645.1	3300013634_1__JGI_MAGs_NR_HQ-Built_Environment.Genome.RAST.fbamodel	Built environment	Gene_associated_functional_reactions	13	10	12	5	1	2	0	5	6	11	3	0	0	0	0	7	0	0	0	0	44	0	0	30	15	0	0	26	22	15	0	15	13	2	0	0	20	0	15	1	0	1	0	1	0
3300014594_5	GCF_001764765.1	3300014594_5__JGI_MAGs_NR_HQ-Host-associated_Human.Genome.RAST.fbamodel	Human	Gene_associated_functional_reactions	11	10	5	2	1	2	0	32	0	0	0	0	0	0	0	1	0	0	0	0	27	0	0	20	13	0	0	14	9	3	0	14	13	0	0	0	7	0	10	1	0	1	0	0	0
3300013646_1	GCF_001767335.1	3300013646_1__JGI_MAGs_NR_HQ-Built_Environment.Genome.RAST.fbamodel	Built environment	Gene_associated_functional_reactions	19	15	14	4	3	2	4	5	18	26	3	0	0	0	0	8	0	0	0	0	60	0	0	32	21	1	0	24	19	12	0	17	13	5	0	0	33	0	15	2	0	2	0	3	0
3300025671_4	GCF_001806305.1	3300025671_4__JGI_MAGs_NR_HQ-Marine.Genome.RAST.fbamodel	Marine	Gene_associated_functional_reactions	14	15	12	5	1	2	0	32	3	8	2	0	0	0	0	7	0	0	0	0	42	0	0	30	16	0	0	26	24	12	0	17	13	3	0	0	20	0	15	1	0	1	0	1	0
3300003109_2	GCF_001808215.1	3300003109_2__JGI_MAGs_NR_HQ-Host-associated_Human.Genome.RAST.fbamodel	Human	Gene_associated_functional_reactions	20	16	21	9	6	5	2	5	3	6	3	0	0	0	0	13	0	0	0	0	65	0	0	54	21	0	0	25	25	8	0	12	13	4	0	0	29	0	5	1	0	1	0	3	0
3300008148_8	GCF_001810345.1	3300008148_8__JGI_MAGs_NR_HQ-Host-associated_Human.Genome.RAST.fbamodel	Human	Gene_associated_functional_reactions	10	5	9	2	2	4	0	32	0	1	0	0	0	0	0	8	0	0	0	0	52	0	0	55	12	0	0	16	17	3	0	14	12	0	0	0	11	0	0	1	0	1	0	0	0
3300028968_12	GCF_001811025.1	3300028968_12__JGI_MAGs_NR_HQ-Host-associated_Human.Genome.RAST.fbamodel	Human	Gene_associated_functional_reactions	10	5	9	2	2	4	0	16	0	1	0	0	0	0	0	8	0	0	0	0	45	0	0	49	13	0	0	16	16	3	0	10	11	0	0	0	13	0	0	1	0	1	0	0	0
3300013749_4	GCF_001814685.1	3300013749_4__JGI_MAGs_NR_HQ-Host-associated_Human.Genome.RAST.fbamodel	Human	Gene_associated_functional_reactions	13	4	8	6	1	1	0	30	0	0	0	0	0	0	0	5	0	0	0	0	48	0	0	30	15	0	0	12	11	3	0	10	11	0	0	0	5	0	0	1	0	1	0	0	0
3300007126_13	GCF_001815865.1	3300007126_13__JGI_MAGs_NR_HQ-Host-associated_Human.Genome.RAST.fbamodel	Human	Gene_associated_functional_reactions	15	3	12	2	3	5	0	5	0	1	2	0	0	0	0	0	0	0	0	0	43	0	0	46	9	1	0	8	10	3	0	1	5	1	0	0	1	0	0	0	0	0	0	2	0
3300007531_15	GCF_001836705.1	3300007531_15__JGI_MAGs_NR_HQ-Host-associated_Human.Genome.RAST.fbamodel	Human	Gene_associated_functional_reactions	14	14	11	3	2	2	0	32	0	1	0	0	0	0	0	7	0	0	0	0	40	0	0	28	16	0	0	14	18	3	0	12	13	0	0	0	19	0	10	1	0	1	0	1	0
3300006566_14	GCF_001838135.1	3300006566_14__JGI_MAGs_NR_HQ-Host-associated_Human.Genome.RAST.fbamodel	Human	Gene_associated_functional_reactions	13	14	11	3	2	2	0	32	0	1	0	0	0	0	0	7	0	0	0	0	37	0	0	28	16	0	0	14	19	3	0	12	13	0	0	0	15	0	10	1	0	1	0	0	0
3300007993_5	GCF_001838615.1	3300007993_5__JGI_MAGs_NR_HQ-Host-associated_Human.Genome.RAST.fbamodel	Human	Gene_associated_functional_reactions	11	5	9	2	2	4	0	32	0	1	0	0	0	0	0	7	0	0	0	0	53	0	0	56	12	0	0	16	18	3	0	13	12	0	0	0	11	0	10	1	0	1	0	0	0
3300008481_7	GCF_001838645.1	3300008481_7__JGI_MAGs_NR_HQ-Host-associated_Human.Genome.RAST.fbamodel	Human	Gene_associated_functional_reactions	13	14	12	3	2	2	0	32	0	0	0	0	0	0	0	5	0	0	0	0	35	0	0	28	16	0	0	15	16	3	0	15	13	0	0	0	17	0	10	1	0	1	0	1	0
3300011624_1	GCF_001866515.1	3300011624_1__JGI_MAGs_NR_HQ-Built_Environment.Genome.RAST.fbamodel	Built environment	Gene_associated_functional_reactions	18	15	15	4	2	2	4	39	3	9	3	0	0	0	0	8	0	0	0	0	50	0	0	53	16	0	0	20	17	14	0	12	14	3	0	0	22	0	15	1	0	1	0	1	0
3300012196_5	GCF_001878835.1	3300012196_5__JGI_MAGs_NR_HQ-Built_Environment.Genome.RAST.fbamodel	Built environment	Gene_associated_functional_reactions	17	12	13	5	2	2	1	5	14	21	2	0	0	0	0	5	0	0	0	0	59	0	0	35	18	0	0	21	13	12	0	14	14	3	0	0	20	0	10	1	0	1	0	3	0
3300023237_10	GCF_001885215.1	3300023237_10__JGI_MAGs_NR_HQ-Non-marine_Saline_and_Alkaline.Genome.RAST.fbamodel	Non-marine Saline and Alkaline	Gene_associated_functional_reactions	14	9	10	1	1	1	0	32	0	0	0	0	0	0	0	7	0	0	0	0	36	0	0	22	15	1	0	14	17	3	0	14	11	0	0	0	19	0	10	1	0	1	0	0	0
3300011783_6	GCF_001885995.1	3300011783_6__JGI_MAGs_NR_HQ-Built_Environment.Genome.RAST.fbamodel	Built environment	Gene_associated_functional_reactions	17	3	13	2	3	2	0	32	0	0	1	0	0	0	0	4	0	0	0	0	49	0	0	50	13	1	0	12	16	4	0	10	12	0	0	0	14	0	9	1	0	0	0	1	0
3300029088_3	GCF_001886185.1	3300029088_3__JGI_MAGs_NR_HQ-Host-associated_Human.Genome.RAST.fbamodel	Human	Gene_associated_functional_reactions	19	10	17	5	4	10	1	32	0	0	1	0	0	0	0	4	0	0	0	0	48	0	0	46	16	0	0	18	16	4	0	13	14	0	0	0	20	0	10	1	0	1	0	1	0
3300025286_6	GCF_001886455.1	3300025286_6__JGI_MAGs_NR_HQ-Marine.Genome.RAST.fbamodel	Marine	Gene_associated_functional_reactions	17	14	12	3	1	5	0	5	18	26	3	0	0	0	0	8	0	0	0	0	50	0	0	41	18	0	0	24	15	12	0	16	12	3	0	0	22	0	10	1	0	1	0	2	0
3300014628_2	GCF_001908475.1	3300014628_2__JGI_MAGs_NR_HQ-Built_Environment.Genome.RAST.fbamodel	Built environment	Gene_associated_functional_reactions	18	15	17	7	4	8	1	39	0	2	0	0	0	0	0	6	0	0	0	0	57	0	0	53	21	0	0	25	30	13	0	16	13	1	0	0	27	0	10	1	0	1	0	1	0
3300011843_2	GCF_001939785.1	3300011843_2__JGI_MAGs_NR_HQ-Built_Environment.Genome.RAST.fbamodel	Built environment	Gene_associated_functional_reactions	18	15	20	4	2	2	0	32	15	24	2	0	0	0	0	6	0	0	0	0	59	0	0	35	16	0	0	24	16	14	0	12	10	4	0	0	22	0	15	1	0	1	0	3	0
3300011602_6	GCF_001941465.1	3300011602_6__JGI_MAGs_NR_HQ-Built_Environment.Genome.RAST.fbamodel	Built environment	Gene_associated_functional_reactions	17	14	12	2	3	2	0	2	3	4	0	0	0	0	0	4	0	0	0	0	46	0	0	27	20	0	0	21	13	9	0	11	13	1	0	0	19	0	10	1	0	1	0	1	0
3300011578_1	GCF_001952815.1	3300011578_1__JGI_MAGs_NR_HQ-Built_Environment.Genome.RAST.fbamodel	Built environment	Gene_associated_functional_reactions	18	15	12	11	5	4	1	5	14	18	1	0	0	0	0	2	0	0	0	0	55	0	0	39	19	0	0	18	16	11	0	16	9	3	0	0	16	0	10	1	0	1	0	3	0
3300005253_9	GCF_001974875.1	3300005253_9__JGI_MAGs_NR_HQ-Marine.Genome.RAST.fbamodel	Marine	Gene_associated_functional_reactions	16	16	12	5	1	5	0	5	17	22	2	0	0	0	0	8	0	0	0	0	62	0	0	54	22	0	0	28	18	15	0	18	13	3	0	0	27	0	10	1	0	2	0	3	0
3300011895_5	GCF_002018365.1	3300011895_5__JGI_MAGs_NR_HQ-Built_Environment.Genome.RAST.fbamodel	Built environment	Gene_associated_functional_reactions	13	15	5	1	1	0	0	32	3	7	0	0	0	0	0	7	0	0	0	0	44	0	0	27	17	0	0	17	16	6	0	14	13	0	0	0	17	0	9	1	0	1	0	0	0
3300011755_2	GCF_002023585.1	3300011755_2__JGI_MAGs_NR_HQ-Built_Environment.Genome.RAST.fbamodel	Built environment	Gene_associated_functional_reactions	16	15	10	6	3	3	0	5	14	17	4	0	0	0	0	6	0	0	0	0	47	0	0	38	19	0	0	21	14	13	0	11	9	3	0	0	15	0	10	1	0	1	0	3	0
3300011762_2	GCF_002074155.1	3300011762_2__JGI_MAGs_NR_HQ-Built_Environment.Genome.RAST.fbamodel	Built environment	Gene_associated_functional_reactions	15	3	11	2	3	2	0	5	0	2	2	0	0	0	0	1	0	0	0	0	55	0	0	45	15	0	0	14	8	4	0	3	10	2	0	0	14	0	0	0	0	1	0	2	0
3300011974_18	GCF_002092855.1	3300011974_18__JGI_MAGs_NR_HQ-Host-associated_Human.Genome.RAST.fbamodel	Human	Gene_associated_functional_reactions	8	9	6	2	0	2	0	32	0	1	0	0	0	0	0	1	0	0	0	0	39	0	0	23	12	0	0	13	10	3	0	14	12	0	0	0	4	0	10	1	0	1	0	0	0
3300025233_12	GCF_002105485.1	3300025233_12__JGI_MAGs_NR_HQ-Host-associated_Plants.Genome.RAST.fbamodel	Plants	Gene_associated_functional_reactions	17	15	13	4	2	8	0	5	3	3	1	0	0	0	0	2	0	0	0	0	52	0	0	43	21	0	0	20	10	14	0	8	12	0	0	0	13	0	10	2	0	1	0	0	0
3300014570_13	GCF_002108135.1	3300014570_13__JGI_MAGs_NR_HQ-Host-associated_Human.Genome.RAST.fbamodel	Human	Gene_associated_functional_reactions	11	7	11	5	2	3	1	2	0	0	0	0	0	0	0	0	0	0	0	0	35	0	0	26	14	0	0	16	10	3	0	12	13	0	0	0	15	0	9	0	0	1	0	1	0
3300029847_11	GCF_002159975.1	3300029847_11__JGI_MAGs_NR_HQ-Host-associated_Human.Genome.RAST.fbamodel	Human	Gene_associated_functional_reactions	13	4	9	1	1	1	0	26	0	0	0	0	0	0	0	3	0	0	0	0	48	0	0	46	18	0	0	15	12	3	0	10	13	0	0	0	11	0	10	1	0	1	0	0	0
3300011796_1	GCF_002179565.1	3300011796_1__JGI_MAGs_NR_HQ-Built_Environment.Genome.RAST.fbamodel	Built environment	Gene_associated_functional_reactions	17	14	18	17	12	6	8	32	3	7	3	0	0	0	0	7	0	0	0	0	70	0	0	57	24	0	0	23	25	8	0	12	13	3	0	0	33	0	15	3	0	1	0	3	0
3300013724_2	GCF_002180845.1	3300013724_2__JGI_MAGs_NR_HQ-Built_Environment.Genome.RAST.fbamodel	Built environment	Gene_associated_functional_reactions	20	16	19	15	12	9	6	32	0	3	3	0	0	0	0	13	0	0	0	0	67	0	0	54	24	0	0	28	25	8	0	8	13	3	0	0	34	0	10	3	0	1	0	3	0
3300011847_1	GCF_002192685.1	3300011847_1__JGI_MAGs_NR_HQ-Built_Environment.Genome.RAST.fbamodel	Built environment	Gene_associated_functional_reactions	14	14	12	5	2	5	3	39	3	11	3	0	0	0	0	7	0	0	0	0	34	0	0	25	16	0	0	20	20	14	0	14	14	4	0	0	21	0	10	1	0	1	0	3	0
3300011828_1	GCF_002196885.1	3300011828_1__JGI_MAGs_NR_HQ-Built_Environment.Genome.RAST.fbamodel	Built environment	Gene_associated_functional_reactions	18	15	14	3	1	1	0	32	17	26	3	0	0	0	0	6	0	0	0	0	63	0	0	34	16	0	0	18	13	11	0	15	13	4	0	0	28	0	15	1	0	1	0	3	0
3300011928_3	GCF_002204435.1	3300011928_3__JGI_MAGs_NR_HQ-Host-associated_Human.Genome.RAST.fbamodel	Human	Gene_associated_functional_reactions	12	5	5	2	2	5	0	10	2	4	2	0	0	0	0	1	0	0	0	0	28	0	0	16	14	1	0	10	15	5	0	14	6	2	0	0	3	0	0	1	0	1	0	3	0
3300007794_2	GCF_002204475.1	3300007794_2__JGI_MAGs_NR_HQ-Host-associated_Human.Genome.RAST.fbamodel	Human	Gene_associated_functional_reactions	12	4	5	1	1	1	0	30	0	0	0	0	0	0	0	5	0	0	0	0	47	0	0	30	14	0	0	13	5	3	0	3	8	0	0	0	3	0	0	1	0	0	0	0	0
3300013986_2	GCF_002205165.1	3300013986_2__JGI_MAGs_NR_HQ-Built_Environment.Genome.RAST.fbamodel	Built environment	Gene_associated_functional_reactions	14	15	12	5	1	2	0	7	3	6	2	0	0	0	0	7	0	0	0	0	42	0	0	30	15	0	0	25	24	12	0	17	13	3	0	0	20	0	15	1	0	2	0	1	0
3300011842_4	GCF_002205795.1	3300011842_4__JGI_MAGs_NR_HQ-Built_Environment.Genome.RAST.fbamodel	Built environment	Gene_associated_functional_reactions	13	14	6	1	1	0	0	28	0	2	4	0	0	0	0	3	0	0	0	0	42	0	0	38	14	0	0	19	12	13	0	10	9	2	0	0	5	0	0	0	0	0	0	2	0
3300011665_1	GCF_002209535.1	3300011665_1__JGI_MAGs_NR_HQ-Built_Environment.Genome.RAST.fbamodel	Built environment	Gene_associated_functional_reactions	17	16	11	5	2	5	3	39	3	11	3	0	0	0	0	8	0	0	0	0	48	0	0	28	18	1	0	20	20	11	0	12	14	4	0	0	23	0	10	1	0	1	0	3	0
3300007916_1	GCF_002218685.1	3300007916_1__JGI_MAGs_NR_HQ-Host-associated_Human.Genome.RAST.fbamodel	Human	Gene_associated_functional_reactions	11	2	9	1	3	0	0	32	0	1	2	0	0	0	0	0	0	0	0	0	22	0	0	39	11	0	0	11	8	2	0	0	12	1	0	0	1	0	0	1	0	0	0	2	0
3300029068_4	GCF_002221645.1	3300029068_4__JGI_MAGs_NR_HQ-Host-associated_Human.Genome.RAST.fbamodel	Human	Gene_associated_functional_reactions	12	5	8	0	1	0	0	3	0	4	2	0	0	0	0	0	0	0	0	0	45	0	0	48	16	0	0	18	10	10	0	11	11	3	0	0	18	0	10	0	0	1	0	4	0
3300013631_1	GCF_002238255.1	3300013631_1__JGI_MAGs_NR_HQ-Built_Environment.Genome.RAST.fbamodel	Built environment	Gene_associated_functional_reactions	19	14	17	6	5	5	4	5	18	26	3	0	0	0	0	8	0	0	0	0	58	0	0	32	19	1	0	23	14	12	0	15	13	5	0	0	31	0	15	2	0	2	0	4	0
3300011711_2	GCF_002250015.1	3300011711_2__JGI_MAGs_NR_HQ-Built_Environment.Genome.RAST.fbamodel	Built environment	Gene_associated_functional_reactions	19	16	20	15	9	12	6	32	0	1	0	0	0	0	0	13	0	0	0	0	66	0	0	54	21	0	0	23	24	6	0	12	13	0	0	0	30	0	8	2	0	1	0	1	0
3300029445_15	GCF_002265625.1	3300029445_15__JGI_MAGs_NR_HQ-Host-associated_Human.Genome.RAST.fbamodel	Human	Gene_associated_functional_reactions	12	4	5	1	1	1	0	30	0	0	0	0	0	0	0	5	0	0	0	0	52	0	0	41	14	0	0	14	5	3	0	10	11	0	0	0	3	0	0	1	0	1	0	0	0
3300011617_1	GCF_002276905.1	3300011617_1__JGI_MAGs_NR_HQ-Built_Environment.Genome.RAST.fbamodel	Built environment	Gene_associated_functional_reactions	13	13	13	5	1	2	0	5	6	11	2	0	0	0	0	7	0	0	0	0	42	0	0	30	14	0	0	27	24	20	0	17	13	3	0	0	20	0	15	1	0	1	0	1	0
3300009503_20	GCF_002277955.1	3300009503_20__JGI_MAGs_NR_HQ-Thermal_springs.Genome.RAST.fbamodel	Thermal springs	Gene_associated_functional_reactions	14	10	9	5	2	4	1	28	0	0	0	0	0	0	0	3	0	0	0	0	51	0	0	27	15	0	0	12	14	3	0	12	7	0	0	0	14	0	10	1	0	1	0	1	0
3300011811_6	GCF_002287365.1	3300011811_6__JGI_MAGs_NR_HQ-Built_Environment.Genome.RAST.fbamodel	Built environment	Gene_associated_functional_reactions	16	3	11	7	3	6	1	5	0	0	1	0	0	0	0	6	0	0	0	0	41	0	0	51	13	0	0	8	8	3	0	3	8	0	0	0	13	0	0	1	0	1	0	1	0
3300006488_1	GCF_002302415.1	3300006488_1__JGI_MAGs_NR_HQ-Host-associated_Human.Genome.RAST.fbamodel	Human	Gene_associated_functional_reactions	14	15	6	1	1	1	0	12	0	0	0	0	0	0	0	4	0	0	0	0	49	0	0	39	13	0	0	12	11	11	0	5	9	0	0	0	3	0	0	1	0	0	0	0	0
3300008483_3	GCF_002302595.1	3300008483_3__JGI_MAGs_NR_HQ-Host-associated_Human.Genome.RAST.fbamodel	Human	Gene_associated_functional_reactions	14	12	6	1	1	1	0	32	0	0	0	0	0	0	0	5	0	0	0	0	48	0	0	40	15	0	0	10	11	11	0	5	9	0	0	0	7	0	0	1	0	0	0	0	0
3300006307_7	GCF_002302615.1	3300006307_7__JGI_MAGs_NR_HQ-Host-associated_Human.Genome.RAST.fbamodel	Human	Gene_associated_functional_reactions	14	7	5	1	1	1	0	28	0	0	0	0	0	0	0	5	0	0	0	0	45	0	0	35	15	0	0	9	9	10	0	4	9	0	0	0	7	0	0	1	0	0	0	0	0
3300011973_6	GCF_002529375.1	3300011973_6__JGI_MAGs_NR_HQ-Host-associated_Human.Genome.RAST.fbamodel	Human	Gene_associated_functional_reactions	11	3	6	1	1	1	0	10	1	2	1	0	0	0	0	1	0	0	0	0	42	0	0	29	12	0	0	13	3	4	0	3	9	1	0	0	2	0	0	1	0	0	0	1	0
3300014519_3	GCF_002553455.1	3300014519_3__JGI_MAGs_NR_HQ-Host-associated_Human.Genome.RAST.fbamodel	Human	Gene_associated_functional_reactions	15	4	11	5	3	7	1	5	0	0	0	0	0	0	0	1	0	0	0	0	59	0	0	61	16	1	0	14	22	3	0	10	13	1	0	0	17	0	10	1	0	1	0	1	0
3300014513_2	GCF_002556465.1	3300014513_2__JGI_MAGs_NR_HQ-Host-associated_Human.Genome.RAST.fbamodel	Human	Gene_associated_functional_reactions	20	16	18	14	9	11	8	32	3	8	1	0	0	0	0	13	0	0	0	0	74	0	0	54	21	0	0	24	25	7	0	8	14	3	0	0	31	0	9	1	0	1	0	3	0
3300029373_10	GCF_002556665.1	3300029373_10__JGI_MAGs_NR_HQ-Host-associated_Human.Genome.RAST.fbamodel	Human	Gene_associated_functional_reactions	14	8	10	2	3	1	0	5	0	1	0	0	0	0	0	1	0	0	0	0	42	0	0	24	16	0	0	9	12	3	0	13	9	0	0	0	17	0	10	1	0	1	0	1	0
3300011162_1	GCF_002563145.1	3300011162_1__JGI_MAGs_NR_HQ-Built_Environment.Genome.RAST.fbamodel	Built environment	Gene_associated_functional_reactions	20	15	18	1	3	0	0	32	0	4	2	0	0	0	0	7	0	0	0	0	62	0	0	57	19	1	0	22	29	19	0	16	13	3	0	0	25	0	9	1	0	1	0	4	0
3300027628_8	GCF_002571925.1	3300027628_8__JGI_MAGs_NR_HQ-Host-associated_Plants.Genome.RAST.fbamodel	Plants	Gene_associated_functional_reactions	17	12	17	5	4	8	1	39	0	2	1	0	0	0	0	6	0	0	0	0	57	0	0	52	18	0	0	23	20	14	0	17	12	1	0	0	26	0	10	1	0	1	0	2	0
3300014016_1	GCF_002574185.1	3300014016_1__JGI_MAGs_NR_HQ-Built_Environment.Genome.RAST.fbamodel	Built environment	Gene_associated_functional_reactions	20	15	18	1	3	0	0	32	0	4	2	0	0	0	0	7	0	0	0	0	60	0	0	57	19	1	0	22	28	19	0	14	13	3	0	0	23	0	9	1	0	1	0	4	0
3300014957_4	GCF_002688585.1	3300014957_4__JGI_MAGs_NR_HQ-Freshwater.Genome.RAST.fbamodel	Freshwater	Gene_associated_functional_reactions	10	10	5	2	1	1	0	32	0	0	0	0	0	0	0	6	0	0	0	0	25	0	0	11	10	0	0	11	10	3	0	12	8	0	0	0	8	0	9	1	0	1	0	0	0
3300011922_4	GCF_002734235.1	3300011922_4__JGI_MAGs_NR_HQ-Built_Environment.Genome.RAST.fbamodel	Built environment	Gene_associated_functional_reactions	19	15	9	6	3	1	0	7	14	18	2	0	0	0	0	1	0	0	0	0	58	0	0	39	20	0	0	19	15	12	0	17	9	3	0	0	17	0	10	1	0	1	0	3	0
3300018933_7	GCF_002741055.1	3300018933_7__JGI_MAGs_NR_HQ-Soil.Genome.RAST.fbamodel	Soil	Gene_associated_functional_reactions	15	14	15	7	3	4	1	5	0	1	0	0	0	0	0	3	0	0	0	0	56	0	0	58	18	0	0	18	30	12	0	6	12	0	0	0	19	0	10	1	0	1	0	1	0
3300029088_6	GCF_002762235.1	3300029088_6__JGI_MAGs_NR_HQ-Host-associated_Human.Genome.RAST.fbamodel	Human	Gene_associated_functional_reactions	16	5	19	3	4	8	0	5	0	1	2	0	0	0	0	1	0	0	0	0	52	0	0	56	16	1	0	11	10	10	0	3	12	1	0	0	11	0	10	1	0	0	0	2	0
3300008514_1	GCF_002763735.1	3300008514_1__JGI_MAGs_NR_HQ-Host-associated_Human.Genome.RAST.fbamodel	Human	Gene_associated_functional_reactions	10	1	5	2	2	5	0	10	2	4	2	0	0	0	0	1	0	0	0	0	27	0	0	19	13	1	0	11	15	5	0	14	7	2	0	0	3	0	0	1	0	1	0	3	0
3300011575_5	GCF_002786455.2	3300011575_5__JGI_MAGs_NR_HQ-Built_Environment.Genome.RAST.fbamodel	Built environment	Gene_associated_functional_reactions	15	14	6	2	1	2	0	32	3	7	1	0	0	0	0	7	0	0	0	0	30	0	0	27	16	0	0	15	15	7	0	15	13	1	0	0	24	0	9	1	0	1	0	1	0
3300012182_10	GCF_002788215.1	3300012182_10__JGI_MAGs_NR_HQ-Non-marine_Saline_and_Alkaline.Genome.RAST.fbamodel	Non-marine Saline and Alkaline	Gene_associated_functional_reactions	10	4	4	0	3	1	0	2	4	6	2	0	0	0	0	4	0	0	0	0	28	0	0	24	11	0	0	13	13	8	0	2	7	2	0	0	5	0	9	1	0	1	0	2	0
3300011834_2	GCF_002808515.1	3300011834_2__JGI_MAGs_NR_HQ-Built_Environment.Genome.RAST.fbamodel	Built environment	Gene_associated_functional_reactions	19	14	18	6	3	2	0	39	3	10	0	0	0	0	0	7	0	0	0	0	47	0	0	22	17	1	0	23	18	7	0	11	13	3	0	0	25	0	15	1	0	1	0	2	0
3300026561_12	GCF_002813345.1	3300026561_12__JGI_MAGs_NR_HQ-Non-marine_Saline_and_Alkaline.Genome.RAST.fbamodel	Non-marine Saline and Alkaline	Gene_associated_functional_reactions	17	11	11	5	2	2	1	5	14	17	2	0	0	0	0	5	0	0	0	0	56	0	0	34	16	0	0	18	12	15	0	13	12	3	0	0	19	0	10	0	0	1	0	2	0
3300025069_3	GCF_002836505.1	3300025069_3__JGI_MAGs_NR_HQ-Marine.Genome.RAST.fbamodel	Marine	Gene_associated_functional_reactions	12	11	5	1	1	1	0	32	3	9	2	0	0	0	0	6	0	0	0	0	29	0	0	27	14	0	0	16	15	8	0	14	11	3	0	0	19	0	0	1	0	2	0	2	0
3300011355_1	GCF_002836515.1	3300011355_1__JGI_MAGs_NR_HQ-Built_Environment.Genome.RAST.fbamodel	Built environment	Gene_associated_functional_reactions	18	14	16	6	5	5	4	32	18	26	3	0	0	0	0	8	0	0	0	0	55	0	0	26	21	1	0	23	17	12	0	17	13	5	0	0	32	0	15	2	0	1	0	3	0
3300011526_2	GCF_002843895.1	3300011526_2__JGI_MAGs_NR_HQ-Built_Environment.Genome.RAST.fbamodel	Built environment	Gene_associated_functional_reactions	18	14	12	3	3	2	0	32	18	26	3	0	0	0	0	8	0	0	0	0	40	0	0	30	19	1	0	21	17	9	0	17	13	3	0	0	23	0	10	1	0	2	0	2	0
3300014505_2	GCF_002861525.1	3300014505_2__JGI_MAGs_NR_HQ-Host-associated_Human.Genome.RAST.fbamodel	Human	Gene_associated_functional_reactions	13	5	6	2	3	3	0	2	0	0	0	0	0	0	0	2	0	0	0	0	32	0	0	32	13	0	0	15	12	3	0	14	13	0	0	0	15	0	8	0	0	1	0	0	0
3300013325_1	GCF_002863965.1	3300013325_1__JGI_MAGs_NR_HQ-Built_Environment.Genome.RAST.fbamodel	Built environment	Gene_associated_functional_reactions	19	16	19	17	12	5	8	32	0	2	1	0	0	0	0	13	0	0	0	0	66	0	0	53	21	0	0	24	24	7	0	11	13	1	0	0	34	0	10	3	0	1	0	2	0
3300011529_3	GCF_002865605.1	3300011529_3__JGI_MAGs_NR_HQ-Built_Environment.Genome.RAST.fbamodel	Built environment	Gene_associated_functional_reactions	17	15	15	3	2	2	0	32	3	8	2	0	0	0	0	4	0	0	0	0	61	0	0	35	14	0	0	19	13	8	0	15	13	2	0	0	23	0	10	1	0	1	0	2	0
3300008077_14	GCF_002874775.1	3300008077_14__JGI_MAGs_NR_HQ-Host-associated_Human.Genome.RAST.fbamodel	Human	Gene_associated_functional_reactions	11	5	8	1	3	0	0	5	0	1	0	0	0	0	0	2	0	0	0	0	38	0	0	15	14	0	0	10	8	3	0	14	11	0	0	0	11	0	8	1	0	0	0	0	0
3300007874_2	GCF_002884875.1	3300007874_2__JGI_MAGs_NR_HQ-Host-associated_Human.Genome.RAST.fbamodel	Human	Gene_associated_functional_reactions	10	0	11	2	2	2	0	2	0	0	0	0	0	0	0	0	0	0	0	0	37	0	0	20	9	0	0	8	10	2	0	2	6	0	0	0	7	0	0	0	0	1	0	0	0
3300011545_1	GCF_002890895.1	3300011545_1__JGI_MAGs_NR_HQ-Built_Environment.Genome.RAST.fbamodel	Built environment	Gene_associated_functional_reactions	19	14	14	3	3	2	0	32	18	26	2	0	0	0	0	7	0	0	0	0	39	0	0	25	18	1	0	20	14	6	0	17	13	3	0	0	20	0	10	2	0	3	0	5	0
3300014677_2	GCF_002890935.1	3300014677_2__JGI_MAGs_NR_HQ-Built_Environment.Genome.RAST.fbamodel	Built environment	Gene_associated_functional_reactions	18	14	12	3	3	2	0	32	3	6	3	0	0	0	0	7	0	0	0	0	38	0	0	27	18	1	0	19	12	9	0	18	13	1	0	0	21	0	10	1	0	2	0	1	0
3300021365_16	GCF_002895025.1	3300021365_16__JGI_MAGs_NR_HQ-Marine.Genome.RAST.fbamodel	Marine	Gene_associated_functional_reactions	16	15	10	3	1	1	0	32	3	9	1	0	0	0	0	6	0	0	0	0	34	0	0	33	19	0	0	21	16	19	0	17	12	1	0	0	19	0	15	1	0	1	0	1	0
3300006317_21	GCF_002913945.1	3300006317_21__JGI_MAGs_NR_HQ-Host-associated_Human.Genome.RAST.fbamodel	Human	Gene_associated_functional_reactions	11	9	6	2	1	2	0	32	0	1	0	0	0	0	0	1	0	0	0	0	28	0	0	22	13	0	0	13	10	3	0	13	12	0	0	0	7	0	10	1	0	1	0	0	0
3300011845_2	GCF_002918705.1	3300011845_2__JGI_MAGs_NR_HQ-Built_Environment.Genome.RAST.fbamodel	Built environment	Gene_associated_functional_reactions	17	10	20	15	5	8	6	32	0	1	0	0	0	0	0	13	0	0	0	0	60	0	0	53	20	0	0	22	24	6	0	15	13	1	0	0	31	0	10	2	0	1	0	1	0
3300029595_25	GCF_002925865.1	3300029595_25__JGI_MAGs_NR_HQ-Host-associated_Human.Genome.RAST.fbamodel	Human	Gene_associated_functional_reactions	17	8	10	2	3	2	0	5	0	0	1	0	0	0	0	1	0	0	0	0	51	0	0	55	14	0	0	14	17	4	0	11	11	0	0	0	15	0	9	1	0	1	0	1	0
3300013853_3	GCF_002927935.1	3300013853_3__JGI_MAGs_NR_HQ-Built_Environment.Genome.RAST.fbamodel	Built environment	Gene_associated_functional_reactions	17	15	6	3	3	1	4	32	3	11	2	0	0	0	0	8	0	0	0	0	36	0	0	27	18	0	0	22	17	8	0	14	13	3	0	0	23	0	9	1	0	1	0	3	0
3300014843_2	GCF_002934385.1	3300014843_2__JGI_MAGs_NR_HQ-Freshwater.Genome.RAST.fbamodel	Freshwater	Gene_associated_functional_reactions	14	15	12	3	1	2	0	32	0	1	0	0	0	0	0	7	0	0	0	0	32	0	0	23	17	0	0	19	21	6	0	12	14	0	0	0	20	0	9	1	0	1	0	0	0
3300013851_2	GCF_002951995.1	3300013851_2__JGI_MAGs_NR_HQ-Built_Environment.Genome.RAST.fbamodel	Built environment	Gene_associated_functional_reactions	14	15	12	3	1	2	0	7	6	10	1	0	0	0	0	6	0	0	0	0	43	0	0	30	16	0	0	22	24	14	0	15	12	2	0	0	20	0	15	1	0	1	0	1	0
3300014642_2	GCF_002953215.1	3300014642_2__JGI_MAGs_NR_HQ-Built_Environment.Genome.RAST.fbamodel	Built environment	Gene_associated_functional_reactions	20	15	18	15	7	5	6	32	0	1	0	0	0	0	0	13	0	0	0	0	69	0	0	54	20	0	0	22	23	6	0	14	13	0	0	0	27	0	10	1	0	1	0	1	0
3300028972_1	GCF_002959715.1	3300028972_1__JGI_MAGs_NR_HQ-Host-associated_Human.Genome.RAST.fbamodel	Human	Gene_associated_functional_reactions	13	10	12	8	1	1	0	32	0	0	0	0	0	0	0	5	0	0	0	0	58	0	0	40	19	1	0	16	12	5	0	10	13	0	0	0	12	0	10	1	0	1	0	0	0
3300008521_7	GCF_002959775.1	3300008521_7__JGI_MAGs_NR_HQ-Host-associated_Human.Genome.RAST.fbamodel	Human	Gene_associated_functional_reactions	12	5	8	2	3	2	0	5	0	0	0	0	0	0	0	6	0	0	0	0	42	0	0	30	13	1	0	11	15	3	0	10	13	0	0	0	12	0	3	1	0	1	0	0	0
3300021341_19	GCF_002966125.1	3300021341_19__JGI_MAGs_NR_HQ-Marine.Genome.RAST.fbamodel	Marine	Gene_associated_functional_reactions	14	15	6	1	1	1	0	32	0	2	4	0	0	0	0	5	0	0	0	0	45	0	0	39	15	0	0	13	10	14	0	7	10	4	0	0	6	0	10	1	0	1	0	2	0
3300011719_2	GCF_002966815.1	3300011719_2__JGI_MAGs_NR_HQ-Built_Environment.Genome.RAST.fbamodel	Built environment	Gene_associated_functional_reactions	14	15	12	5	1	2	0	7	6	11	3	0	0	0	0	7	0	0	0	0	43	0	0	30	14	0	0	26	24	10	0	14	13	3	0	0	19	0	15	1	0	1	0	1	0
3300011690_1	GCF_002975275.1	3300011690_1__JGI_MAGs_NR_HQ-Built_Environment.Genome.RAST.fbamodel	Built environment	Gene_associated_functional_reactions	14	16	8	3	2	5	3	39	3	10	2	0	0	0	0	7	0	0	0	0	47	0	0	27	16	1	0	19	18	14	0	12	14	3	0	0	20	0	10	1	0	1	0	2	0
3300014702_3	GCF_002979295.1	3300014702_3__JGI_MAGs_NR_HQ-Built_Environment.Genome.RAST.fbamodel	Built environment	Gene_associated_functional_reactions	19	15	20	6	3	5	0	39	3	9	2	0	0	0	0	7	0	0	0	0	53	0	0	37	19	0	0	24	22	10	0	11	13	4	0	0	26	0	15	1	0	1	0	3	0
3300025728_13	GCF_002979665.1	3300025728_13__JGI_MAGs_NR_HQ-Host-associated_Plants.Genome.RAST.fbamodel	Plants	Gene_associated_functional_reactions	14	13	13	6	3	0	0	28	0	2	4	0	0	0	0	5	0	0	0	0	49	0	0	31	19	0	0	23	14	21	0	13	9	2	0	0	20	0	10	1	0	1	0	2	0
3300018910_7	GCF_002993925.1	3300018910_7__JGI_MAGs_NR_HQ-Soil.Genome.RAST.fbamodel	Soil	Gene_associated_functional_reactions	19	15	20	15	4	3	5	39	0	2	0	0	0	0	0	7	0	0	0	0	61	0	0	52	21	0	0	25	17	18	0	15	13	1	0	0	30	0	10	1	0	1	0	2	0
3300008068_1	GCF_002998595.1	3300008068_1__JGI_MAGs_NR_HQ-Host-associated_Human.Genome.RAST.fbamodel	Human	Gene_associated_functional_reactions	12	10	10	2	2	4	0	32	0	1	0	0	0	0	0	7	0	0	0	0	58	0	0	55	12	0	0	14	14	3	0	13	12	0	0	0	11	0	0	1	0	1	0	0	0
3300007996_16	GCF_002998925.1	3300007996_16__JGI_MAGs_NR_HQ-Host-associated_Human.Genome.RAST.fbamodel	Human	Gene_associated_functional_reactions	6	4	4	1	1	0	0	3	0	2	0	0	0	0	0	0	0	0	0	0	40	0	0	24	13	0	0	14	8	0	0	0	7	1	0	0	7	0	0	0	0	0	0	1	0
3300023174_50	GCF_003011125.1	3300023174_50__JGI_MAGs_NR_HQ-Freshwater.Genome.RAST.fbamodel	Freshwater	Gene_associated_functional_reactions	16	9	9	1	1	1	0	32	0	0	0	0	0	0	0	7	0	0	0	0	31	0	0	18	14	1	0	14	11	3	0	13	11	0	0	0	12	0	10	1	0	1	0	0	0
3300011807_1	GCF_003024485.1	3300011807_1__JGI_MAGs_NR_HQ-Built_Environment.Genome.RAST.fbamodel	Built environment	Gene_associated_functional_reactions	18	10	19	15	6	8	6	32	0	1	0	0	0	0	0	13	0	0	0	0	67	0	0	54	21	0	0	23	23	6	0	12	13	0	0	0	33	0	10	2	0	1	0	1	0
3300008490_4	GCF_003033925.1	3300008490_4__JGI_MAGs_NR_HQ-Host-associated_Human.Genome.RAST.fbamodel	Human	Gene_associated_functional_reactions	11	4	10	1	1	1	0	30	0	0	0	0	0	0	0	1	0	0	0	0	49	0	0	30	14	0	0	13	12	5	0	13	10	0	0	0	4	0	0	1	0	1	0	0	0
3300011563_4	GCF_003041915.1	3300011563_4__JGI_MAGs_NR_HQ-Built_Environment.Genome.RAST.fbamodel	Built environment	Gene_associated_functional_reactions	20	12	20	6	4	5	0	32	0	1	0	0	0	0	0	7	0	0	0	0	60	0	0	56	17	0	0	29	17	10	0	14	13	0	0	0	17	0	9	1	0	1	0	0	0
3300008134_12	GCF_003043955.1	3300008134_12__JGI_MAGs_NR_HQ-Host-associated_Human.Genome.RAST.fbamodel	Human	Gene_associated_functional_reactions	14	4	6	1	3	0	0	5	0	0	0	0	0	0	0	1	0	0	0	0	37	0	0	36	15	0	0	14	15	3	0	10	11	0	0	0	17	0	10	1	0	1	0	1	0
3300006253_12	GCF_003044565.1	3300006253_12__JGI_MAGs_NR_HQ-Host-associated_Human.Genome.RAST.fbamodel	Human	Gene_associated_functional_reactions	15	14	12	3	2	2	0	32	0	1	0	0	0	0	0	7	0	0	0	0	50	0	0	28	15	0	0	15	18	3	0	15	13	0	0	0	17	0	10	1	0	1	0	1	0
3300008130_8	GCF_003044825.1	3300008130_8__JGI_MAGs_NR_HQ-Host-associated_Human.Genome.RAST.fbamodel	Human	Gene_associated_functional_reactions	12	13	11	3	2	2	0	32	0	1	0	0	0	0	0	7	0	0	0	0	26	0	0	26	16	0	0	17	14	3	0	10	13	0	0	0	9	0	0	1	0	1	0	0	0
3300008746_20	GCF_003048405.1	3300008746_20__JGI_MAGs_NR_HQ-Host-associated_Human.Genome.RAST.fbamodel	Human	Gene_associated_functional_reactions	11	9	6	2	1	2	0	32	0	1	0	0	0	0	0	1	0	0	0	0	28	0	0	23	13	0	0	13	10	3	0	11	12	0	0	0	7	0	10	1	0	1	0	0	0
3300007502_9	GCF_003048475.1	3300007502_9__JGI_MAGs_NR_HQ-Host-associated_Human.Genome.RAST.fbamodel	Human	Gene_associated_functional_reactions	11	9	6	2	1	2	0	32	0	1	0	0	0	0	0	1	0	0	0	0	28	0	0	23	13	0	0	13	11	3	0	14	12	0	0	0	6	0	10	1	0	1	0	0	0
3300007335_18	GCF_003048595.1	3300007335_18__JGI_MAGs_NR_HQ-Host-associated_Human.Genome.RAST.fbamodel	Human	Gene_associated_functional_reactions	9	9	5	1	1	1	0	32	0	1	0	0	0	0	0	1	0	0	0	0	27	0	0	20	12	0	0	13	11	3	0	11	11	0	0	0	7	0	9	1	0	1	0	0	0
3300007119_16	GCF_003048965.1	3300007119_16__JGI_MAGs_NR_HQ-Host-associated_Human.Genome.RAST.fbamodel	Human	Gene_associated_functional_reactions	7	8	6	2	0	2	0	32	0	1	0	0	0	0	0	1	0	0	0	0	28	0	0	23	13	0	0	13	10	3	0	14	12	0	0	0	6	0	10	1	0	1	0	0	0
3300008144_19	GCF_003049105.1	3300008144_19__JGI_MAGs_NR_HQ-Host-associated_Human.Genome.RAST.fbamodel	Human	Gene_associated_functional_reactions	11	9	6	2	1	2	0	32	0	1	0	0	0	0	0	1	0	0	0	0	28	0	0	23	14	0	0	13	11	3	0	14	12	0	0	0	7	0	10	1	0	1	0	0	0
3300014073_4	GCF_003053305.1	3300014073_4__JGI_MAGs_NR_HQ-Built_Environment.Genome.RAST.fbamodel	Built environment	Gene_associated_functional_reactions	16	14	6	3	4	1	4	32	3	11	2	0	0	0	0	8	0	0	0	0	39	0	0	27	18	0	0	22	17	8	0	11	13	3	0	0	24	0	9	1	0	1	0	3	0
3300013728_2	GCF_003057675.2	3300013728_2__JGI_MAGs_NR_HQ-Built_Environment.Genome.RAST.fbamodel	Built environment	Gene_associated_functional_reactions	20	15	18	5	4	8	6	32	0	1	0	0	0	0	0	8	0	0	0	0	69	0	0	53	20	0	0	26	12	6	0	15	13	0	0	0	23	0	15	3	0	1	0	1	0
3300011231_2	GCF_003061285.1	3300011231_2__JGI_MAGs_NR_HQ-Built_Environment.Genome.RAST.fbamodel	Built environment	Gene_associated_functional_reactions	16	15	12	5	1	2	0	7	17	26	3	0	0	0	0	7	0	0	0	0	42	0	0	30	15	0	0	26	26	12	0	18	13	4	0	0	19	0	15	1	0	2	0	2	0
3300011208_2	GCF_003076515.1	3300011208_2__JGI_MAGs_NR_HQ-Built_Environment.Genome.RAST.fbamodel	Built environment	Gene_associated_functional_reactions	15	14	6	2	3	2	0	32	3	7	1	0	0	0	0	9	0	0	0	0	55	0	0	29	18	0	0	16	17	6	0	14	14	2	0	0	23	0	15	1	0	1	0	2	0
3300011587_4	GCF_003086795.1	3300011587_4__JGI_MAGs_NR_HQ-Built_Environment.Genome.RAST.fbamodel	Built environment	Gene_associated_functional_reactions	14	15	14	5	1	2	0	5	6	11	2	0	0	0	0	7	0	0	0	0	42	0	0	30	15	0	0	26	24	10	0	17	13	3	0	0	20	0	15	1	0	1	0	1	0
3300025518_4	GCF_003113245.1	3300025518_4__JGI_MAGs_NR_HQ-Deep_subsurface.Genome.RAST.fbamodel	Deep subsurface	Gene_associated_functional_reactions	15	16	6	2	1	1	0	32	3	7	1	0	0	0	0	6	0	0	0	0	34	0	0	24	16	1	0	21	19	10	0	11	13	1	0	0	23	0	10	1	0	1	0	1	0
3300014026_23	GCF_003130075.1	3300014026_23__JGI_MAGs_NR_HQ-Host-associated_Human.Genome.RAST.fbamodel	Human	Gene_associated_functional_reactions	9	7	8	2	0	1	0	32	0	1	0	0	0	0	0	5	0	0	0	0	41	0	0	50	12	0	0	7	5	3	0	13	9	0	0	0	9	0	0	1	0	1	0	0	0
3300006488_4	GCF_003130665.1	3300006488_4__JGI_MAGs_NR_HQ-Host-associated_Human.Genome.RAST.fbamodel	Human	Gene_associated_functional_reactions	13	11	12	2	3	4	0	32	0	1	0	0	0	0	0	14	0	0	0	0	51	0	0	56	14	0	0	16	19	3	0	13	12	0	0	0	13	0	10	1	0	1	0	1	0
3300011792_2	GCF_003176975.1	3300011792_2__JGI_MAGs_NR_HQ-Built_Environment.Genome.RAST.fbamodel	Built environment	Gene_associated_functional_reactions	18	15	17	6	1	1	0	32	3	8	0	0	0	0	0	7	0	0	0	0	47	0	0	30	17	1	0	19	17	9	0	14	12	3	0	0	20	0	15	1	0	1	0	2	0
3300013990_1	GCF_003184965.2	3300013990_1__JGI_MAGs_NR_HQ-Built_Environment.Genome.RAST.fbamodel	Built environment	Gene_associated_functional_reactions	18	10	17	14	7	6	8	32	3	8	1	0	0	0	0	8	0	0	0	0	67	0	0	54	20	0	0	26	23	7	0	15	13	1	0	0	28	0	15	1	0	1	0	2	0
3300013494_2	GCF_003201505.1	3300013494_2__JGI_MAGs_NR_HQ-Built_Environment.Genome.RAST.fbamodel	Built environment	Gene_associated_functional_reactions	20	16	20	17	6	8	8	32	3	7	3	0	0	0	0	13	0	0	0	0	65	0	0	57	22	0	0	24	23	8	0	12	14	2	0	0	29	0	15	2	0	1	0	3	0
3300008136_4	GCF_003201715.1	3300008136_4__JGI_MAGs_NR_HQ-Host-associated_Human.Genome.RAST.fbamodel	Human	Gene_associated_functional_reactions	12	4	6	1	1	1	0	30	0	0	0	0	0	0	0	5	0	0	0	0	48	0	0	38	13	0	0	15	12	3	0	3	11	0	0	0	5	0	0	1	0	1	0	0	0
3300005721_7	GCF_003202795.1	3300005721_7__JGI_MAGs_NR_HQ-Host-associated_Arthropoda.Genome.RAST.fbamodel	Arthropoda	Gene_associated_functional_reactions	10	7	10	2	3	1	0	32	0	1	0	0	0	0	0	5	0	0	0	0	33	0	0	27	16	0	0	12	14	3	0	14	10	0	0	0	16	0	10	1	0	1	0	0	0
3300014064_2	GCF_003204115.1	3300014064_2__JGI_MAGs_NR_HQ-Built_Environment.Genome.RAST.fbamodel	Built environment	Gene_associated_functional_reactions	16	15	19	3	3	2	0	32	0	1	0	0	0	0	0	13	0	0	0	0	64	0	0	54	18	0	0	24	15	6	0	14	15	0	0	0	23	0	10	1	0	1	0	1	0
3300011549_2	GCF_003209395.1	3300011549_2__JGI_MAGs_NR_HQ-Built_Environment.Genome.RAST.fbamodel	Built environment	Gene_associated_functional_reactions	15	14	10	2	4	1	0	6	0	2	4	0	0	0	0	5	0	0	0	0	55	0	0	26	20	0	0	23	17	10	0	13	13	2	0	0	18	0	15	2	0	1	0	2	0
3300027834_42	GCF_003253545.1	3300027834_42__JGI_MAGs_NR_HQ-Marine.Genome.RAST.fbamodel	Marine	Gene_associated_functional_reactions	14	15	6	1	1	1	0	32	0	3	3	0	0	0	0	5	0	0	0	0	46	0	0	39	16	1	0	13	8	16	0	7	8	4	0	0	13	0	10	1	0	1	0	2	0
3300011931_3	GCF_003259675.1	3300011931_3__JGI_MAGs_NR_HQ-Built_Environment.Genome.RAST.fbamodel	Built environment	Gene_associated_functional_reactions	20	15	17	1	3	4	0	32	0	1	3	0	0	0	0	7	0	0	0	0	53	0	0	56	16	0	0	20	14	6	0	7	11	1	0	0	12	0	0	1	0	1	0	1	0
3300007942_2	GCF_003264015.1	3300007942_2__JGI_MAGs_NR_HQ-Host-associated_Human.Genome.RAST.fbamodel	Human	Gene_associated_functional_reactions	16	4	13	1	4	4	0	5	0	1	2	0	0	0	0	0	0	0	0	0	45	0	0	51	10	0	0	14	10	4	0	3	5	1	0	0	5	0	0	0	0	0	0	2	0
3300014558_5	GCF_003287475.1	3300014558_5__JGI_MAGs_NR_HQ-Host-associated_Human.Genome.RAST.fbamodel	Human	Gene_associated_functional_reactions	14	3	8	1	3	4	0	5	0	1	0	0	0	0	0	2	0	0	0	0	47	0	0	31	16	0	0	13	9	3	0	11	11	0	0	0	15	0	10	1	0	1	0	0	0
3300011789_2	GCF_003312995.1	3300011789_2__JGI_MAGs_NR_HQ-Built_Environment.Genome.RAST.fbamodel	Built environment	Gene_associated_functional_reactions	18	11	21	17	12	8	8	32	0	2	3	0	0	0	0	13	0	0	0	0	68	0	0	54	22	0	0	23	24	8	0	15	13	1	0	0	34	0	10	2	0	1	0	2	0
3300014630_4	GCF_003319875.1	3300014630_4__JGI_MAGs_NR_HQ-Built_Environment.Genome.RAST.fbamodel	Built environment	Gene_associated_functional_reactions	16	4	16	1	4	0	0	32	0	1	1	0	0	0	0	6	0	0	0	0	60	0	0	57	12	1	0	10	10	9	0	3	12	0	0	0	8	0	0	1	0	0	0	1	0
3300029357_14	GCF_003324125.1	3300029357_14__JGI_MAGs_NR_HQ-Host-associated_Human.Genome.RAST.fbamodel	Human	Gene_associated_functional_reactions	12	3	10	1	2	3	0	5	0	1	0	0	0	0	0	1	0	0	0	0	43	0	0	42	16	0	0	11	9	3	0	13	11	1	0	0	15	0	10	1	0	1	0	1	0
3300012252_4	GCF_003335165.1	3300012252_4__JGI_MAGs_NR_HQ-Built_Environment.Genome.RAST.fbamodel	Built environment	Gene_associated_functional_reactions	16	15	6	2	3	2	0	32	3	9	2	0	0	0	0	7	0	0	0	0	30	0	0	27	18	0	0	17	16	8	0	11	13	2	0	0	23	0	0	1	0	1	0	2	0
3300011769_3	GCF_003336345.1	3300011769_3__JGI_MAGs_NR_HQ-Built_Environment.Genome.RAST.fbamodel	Built environment	Gene_associated_functional_reactions	20	15	19	15	6	8	6	32	0	1	0	0	0	0	0	13	0	0	0	0	67	0	0	54	21	0	0	23	23	6	0	14	13	0	0	0	33	0	10	2	0	1	0	1	0
3300029671_8	GCF_003339915.1	3300029671_8__JGI_MAGs_NR_HQ-Host-associated_Human.Genome.RAST.fbamodel	Human	Gene_associated_functional_reactions	12	9	8	2	1	1	0	13	0	1	0	0	0	0	0	5	0	0	0	0	35	0	0	28	14	0	0	13	10	3	0	13	11	0	0	0	16	0	10	1	0	1	0	0	0
3300029373_19	GCF_003340315.1	3300029373_19__JGI_MAGs_NR_HQ-Host-associated_Human.Genome.RAST.fbamodel	Human	Gene_associated_functional_reactions	10	6	7	2	1	1	0	5	0	1	0	0	0	0	0	0	0	0	0	0	45	0	0	23	12	0	0	14	11	3	0	14	9	0	0	0	12	0	10	0	0	1	0	0	0
3300014595_3	GCF_003350205.1	3300014595_3__JGI_MAGs_NR_HQ-Built_Environment.Genome.RAST.fbamodel	Built environment	Gene_associated_functional_reactions	13	14	12	3	1	1	0	28	3	7	1	0	0	0	0	7	0	0	0	0	47	0	0	34	14	1	0	23	17	11	0	16	12	1	0	0	21	0	10	1	0	1	0	1	0
3300012538_1	GCF_003384195.1	3300012538_1__JGI_MAGs_NR_HQ-Host-associated_Human.Genome.RAST.fbamodel	Human	Gene_associated_functional_reactions	13	12	10	2	2	2	0	12	0	1	0	0	0	0	0	4	0	0	0	0	58	0	0	36	18	0	0	19	13	4	0	8	13	0	0	0	21	0	15	0	0	1	0	0	0
3300011583_1	GCF_003385155.1	3300011583_1__JGI_MAGs_NR_HQ-Built_Environment.Genome.RAST.fbamodel	Built environment	Gene_associated_functional_reactions	19	15	12	3	4	2	0	12	4	8	3	0	0	0	0	8	0	0	0	0	57	0	0	32	19	0	0	27	15	12	0	15	13	4	0	0	30	0	15	2	0	1	0	3	0
3300012830_1	GCF_003386235.1	3300012830_1__JGI_MAGs_NR_HQ-Soil.Genome.RAST.fbamodel	Soil	Gene_associated_functional_reactions	15	14	14	2	3	4	0	32	3	5	1	0	0	0	0	2	0	0	0	0	53	0	0	39	17	0	0	16	29	13	0	14	11	1	0	0	21	0	10	1	0	1	0	2	0
3300029245_24	GCF_003402575.1	3300029245_24__JGI_MAGs_NR_HQ-Host-associated_Human.Genome.RAST.fbamodel	Human	Gene_associated_functional_reactions	7	4	5	1	1	1	0	28	0	0	0	0	0	0	0	2	0	0	0	0	27	0	0	26	12	0	0	15	8	3	0	13	11	0	0	0	15	0	10	1	0	1	0	0	0
3300029210_9	GCF_003428485.1	3300029210_9__JGI_MAGs_NR_HQ-Host-associated_Human.Genome.RAST.fbamodel	Human	Gene_associated_functional_reactions	10	7	6	2	1	1	0	12	0	1	0	0	0	0	0	5	0	0	0	0	45	0	0	26	15	0	0	13	10	3	0	13	13	0	0	0	17	0	10	1	0	1	0	0	0
3300005977_13	GCF_003431325.1	3300005977_13__JGI_MAGs_NR_HQ-Non-marine_Saline_and_Alkaline.Genome.RAST.fbamodel	Non-marine Saline and Alkaline	Gene_associated_functional_reactions	12	4	2	0	1	0	0	0	17	23	2	0	0	0	0	1	0	0	0	0	28	0	0	26	7	0	0	6	3	2	0	6	0	3	0	0	6	0	0	0	0	0	0	2	0
3300029398_8	GCF_003433985.1	3300029398_8__JGI_MAGs_NR_HQ-Host-associated_Human.Genome.RAST.fbamodel	Human	Gene_associated_functional_reactions	15	7	11	6	4	0	3	5	0	1	0	0	0	0	0	2	0	0	0	0	54	0	0	54	19	0	0	13	11	3	0	10	12	1	0	0	15	0	10	1	0	1	0	1	0
3300029551_16	GCF_003434175.1	3300029551_16__JGI_MAGs_NR_HQ-Host-associated_Human.Genome.RAST.fbamodel	Human	Gene_associated_functional_reactions	13	3	7	1	3	3	0	3	0	1	0	0	0	0	0	1	0	0	0	0	45	0	0	31	16	0	0	11	10	3	0	10	11	0	0	0	15	0	10	1	0	1	0	0	0
3300029511_9	GCF_003434585.1	3300029511_9__JGI_MAGs_NR_HQ-Host-associated_Human.Genome.RAST.fbamodel	Human	Gene_associated_functional_reactions	14	5	11	4	3	4	2	3	0	0	0	0	0	0	0	1	0	0	0	0	35	0	0	45	17	0	0	11	12	3	0	14	11	0	0	0	10	0	10	1	0	1	0	1	0
3300029400_9	GCF_003435315.1	3300029400_9__JGI_MAGs_NR_HQ-Host-associated_Human.Genome.RAST.fbamodel	Human	Gene_associated_functional_reactions	15	6	10	6	3	0	1	5	0	1	0	0	0	0	0	1	0	0	0	0	27	0	0	18	19	0	0	16	12	3	0	14	11	0	0	0	17	0	10	1	0	1	0	1	0
3300029783_19	GCF_003435695.1	3300029783_19__JGI_MAGs_NR_HQ-Host-associated_Human.Genome.RAST.fbamodel	Human	Gene_associated_functional_reactions	15	7	9	1	2	0	0	5	0	1	0	0	0	0	0	1	0	0	0	0	33	0	0	43	16	0	0	14	9	3	0	14	12	1	0	0	15	0	10	1	0	1	0	2	0
3300007664_8	GCF_003435855.1	3300007664_8__JGI_MAGs_NR_HQ-Host-associated_Human.Genome.RAST.fbamodel	Human	Gene_associated_functional_reactions	13	6	9	4	3	4	1	3	0	2	0	0	0	0	0	1	0	0	0	0	44	0	0	27	14	0	0	16	16	3	0	14	13	1	0	0	17	0	10	1	0	1	0	1	0
3300007650_2	GCF_003436375.1	3300007650_2__JGI_MAGs_NR_HQ-Host-associated_Human.Genome.RAST.fbamodel	Human	Gene_associated_functional_reactions	12	8	12	11	2	1	0	30	0	0	0	0	0	0	0	3	0	0	0	0	55	0	0	41	19	0	0	15	11	5	0	10	13	0	0	0	11	0	10	1	0	1	0	0	0
3300029774_9	GCF_003436715.1	3300029774_9__JGI_MAGs_NR_HQ-Host-associated_Human.Genome.RAST.fbamodel	Human	Gene_associated_functional_reactions	13	6	6	1	1	1	0	26	0	0	0	0	0	0	0	5	0	0	0	0	49	0	0	30	19	0	0	13	11	3	0	14	13	0	0	0	11	0	10	1	0	1	0	0	0
3300029668_16	GCF_003437455.1	3300029668_16__JGI_MAGs_NR_HQ-Host-associated_Human.Genome.RAST.fbamodel	Human	Gene_associated_functional_reactions	12	7	11	7	2	6	1	2	0	0	0	0	0	0	0	0	0	0	0	0	38	0	0	18	15	0	0	17	12	3	0	14	13	0	0	0	15	0	9	0	0	1	0	1	0
3300029112_5	GCF_003437535.1	3300029112_5__JGI_MAGs_NR_HQ-Host-associated_Human.Genome.RAST.fbamodel	Human	Gene_associated_functional_reactions	13	9	7	8	1	1	0	32	0	0	0	0	0	0	0	4	0	0	0	0	52	0	0	39	18	1	0	15	12	5	0	14	13	0	0	0	17	0	10	0	0	0	0	0	0
3300029206_16	GCF_003438075.1	3300029206_16__JGI_MAGs_NR_HQ-Host-associated_Human.Genome.RAST.fbamodel	Human	Gene_associated_functional_reactions	11	8	5	1	3	0	0	5	0	1	0	0	0	0	0	1	0	0	0	0	28	0	0	16	15	0	0	11	11	3	0	14	9	0	0	0	17	0	10	1	0	1	0	0	0
3300029361_16	GCF_003438725.1	3300029361_16__JGI_MAGs_NR_HQ-Host-associated_Human.Genome.RAST.fbamodel	Human	Gene_associated_functional_reactions	11	8	5	1	3	3	0	3	0	1	0	0	0	0	0	0	0	0	0	0	42	0	0	28	16	0	0	14	14	3	0	14	11	0	0	0	19	0	10	0	0	1	0	0	0
3300029137_6	GCF_003439315.1	3300029137_6__JGI_MAGs_NR_HQ-Host-associated_Human.Genome.RAST.fbamodel	Human	Gene_associated_functional_reactions	11	9	13	5	4	5	1	13	0	0	0	0	0	0	0	1	0	0	0	0	51	0	0	41	15	1	0	15	15	3	0	14	11	0	0	0	18	0	10	1	0	1	0	0	0
3300029770_23	GCF_003439655.1	3300029770_23__JGI_MAGs_NR_HQ-Host-associated_Human.Genome.RAST.fbamodel	Human	Gene_associated_functional_reactions	11	7	11	5	2	3	1	2	0	0	0	0	0	0	0	0	0	0	0	0	35	0	0	31	14	0	0	16	10	3	0	15	13	0	0	0	15	0	9	0	0	1	0	1	0
3300029215_5	GCF_003457655.1	3300029215_5__JGI_MAGs_NR_HQ-Host-associated_Human.Genome.RAST.fbamodel	Human	Gene_associated_functional_reactions	13	9	8	6	1	1	0	30	0	0	0	0	0	0	0	5	0	0	0	0	49	0	0	30	18	0	0	13	11	3	0	13	13	0	0	0	11	0	10	1	0	1	0	0	0
3300008722_3	GCF_003457815.1	3300008722_3__JGI_MAGs_NR_HQ-Host-associated_Human.Genome.RAST.fbamodel	Human	Gene_associated_functional_reactions	10	8	12	11	1	1	0	32	0	0	0	0	0	0	0	5	0	0	0	0	54	0	0	41	19	1	0	15	11	5	0	13	12	0	0	0	11	0	10	1	0	1	0	0	0
3300029209_11	GCF_003458415.1	3300029209_11__JGI_MAGs_NR_HQ-Host-associated_Human.Genome.RAST.fbamodel	Human	Gene_associated_functional_reactions	15	2	10	4	3	5	0	5	0	1	0	0	0	0	0	2	0	0	0	0	54	0	0	29	16	0	0	11	10	2	0	2	8	1	0	0	20	0	9	1	0	1	0	2	0
3300029071_3	GCF_003459445.1	3300029071_3__JGI_MAGs_NR_HQ-Host-associated_Human.Genome.RAST.fbamodel	Human	Gene_associated_functional_reactions	14	8	11	1	3	4	0	5	0	0	0	0	0	0	0	1	0	0	0	0	32	0	0	43	18	0	0	15	17	3	0	10	14	0	0	0	19	0	10	1	0	1	0	1	0
3300029784_13	GCF_003460745.1	3300029784_13__JGI_MAGs_NR_HQ-Host-associated_Human.Genome.RAST.fbamodel	Human	Gene_associated_functional_reactions	14	8	8	5	3	1	1	3	0	1	0	0	0	0	0	0	0	0	0	0	27	0	0	15	16	0	0	10	9	3	0	14	13	0	0	0	11	0	7	0	0	0	0	1	0
3300029005_2	GCF_003461145.1	3300029005_2__JGI_MAGs_NR_HQ-Host-associated_Human.Genome.RAST.fbamodel	Human	Gene_associated_functional_reactions	13	3	9	1	1	1	0	28	0	0	1	0	0	0	0	4	0	0	0	0	35	0	0	25	19	0	0	11	6	4	0	3	9	0	0	0	19	0	10	1	0	1	0	0	0
3300029532_10	GCF_003461265.1	3300029532_10__JGI_MAGs_NR_HQ-Host-associated_Human.Genome.RAST.fbamodel	Human	Gene_associated_functional_reactions	11	8	6	3	3	3	0	5	0	1	0	0	0	0	0	1	0	0	0	0	32	0	0	24	16	0	0	13	9	3	0	11	9	0	0	0	20	0	10	1	0	1	0	1	0
3300007796_10	GCF_003461625.1	3300007796_10__JGI_MAGs_NR_HQ-Host-associated_Human.Genome.RAST.fbamodel	Human	Gene_associated_functional_reactions	12	3	7	1	2	3	0	1	0	2	0	0	0	0	0	1	0	0	0	0	40	0	0	27	16	0	0	14	15	3	0	14	13	1	0	0	16	0	10	1	0	1	0	1	0
3300014806_5	GCF_003461645.1	3300014806_5__JGI_MAGs_NR_HQ-Host-associated_Human.Genome.RAST.fbamodel	Human	Gene_associated_functional_reactions	13	4	8	6	1	1	0	10	0	0	0	0	0	0	0	1	0	0	0	0	42	0	0	27	19	0	0	16	10	5	0	13	9	0	0	0	12	0	10	1	0	1	0	0	0
3300029238_12	GCF_003461765.1	3300029238_12__JGI_MAGs_NR_HQ-Host-associated_Human.Genome.RAST.fbamodel	Human	Gene_associated_functional_reactions	15	2	6	1	3	0	0	3	0	1	0	0	0	0	0	1	0	0	0	0	45	0	0	27	15	0	0	13	9	5	0	7	11	1	0	0	14	0	10	1	0	1	0	1	0
3300029888_11	GCF_003462345.1	3300029888_11__JGI_MAGs_NR_HQ-Host-associated_Human.Genome.RAST.fbamodel	Human	Gene_associated_functional_reactions	13	8	5	1	3	0	0	5	0	0	0	0	0	0	0	2	0	0	0	0	28	0	0	16	16	0	0	11	7	3	0	14	9	0	0	0	16	0	10	1	0	1	0	0	0
3300029214_6	GCF_003462365.1	3300029214_6__JGI_MAGs_NR_HQ-Host-associated_Human.Genome.RAST.fbamodel	Human	Gene_associated_functional_reactions	14	3	8	4	3	5	1	5	0	1	0	0	0	0	0	1	0	0	0	0	46	0	0	26	16	1	0	9	10	3	0	14	10	1	0	0	18	0	10	1	0	1	0	1	0
3300029607_6	GCF_003462815.1	3300029607_6__JGI_MAGs_NR_HQ-Host-associated_Human.Genome.RAST.fbamodel	Human	Gene_associated_functional_reactions	12	4	10	11	1	1	1	32	0	0	0	0	0	0	0	5	0	0	0	0	49	0	0	41	14	1	0	12	11	5	0	11	13	0	0	0	3	0	10	1	0	1	0	0	0
3300007098_3	GCF_003463405.1	3300007098_3__JGI_MAGs_NR_HQ-Host-associated_Human.Genome.RAST.fbamodel	Human	Gene_associated_functional_reactions	13	4	9	1	1	1	0	32	0	0	1	0	0	0	0	5	0	0	0	0	50	0	0	47	20	0	0	12	6	6	0	11	9	0	0	0	21	0	10	1	0	1	0	0	0
3300029530_16	GCF_003463445.1	3300029530_16__JGI_MAGs_NR_HQ-Host-associated_Human.Genome.RAST.fbamodel	Human	Gene_associated_functional_reactions	15	2	8	2	3	5	0	5	0	0	0	0	0	0	0	2	0	0	0	0	51	0	0	29	16	0	0	13	10	2	0	2	8	0	0	0	19	0	10	1	0	1	0	1	0
3300029647_7	GCF_003464345.1	3300029647_7__JGI_MAGs_NR_HQ-Host-associated_Human.Genome.RAST.fbamodel	Human	Gene_associated_functional_reactions	14	6	9	1	3	3	0	0	0	1	0	0	0	0	0	1	0	0	0	0	46	0	0	33	15	0	0	10	10	2	0	2	7	1	0	0	7	0	10	1	0	1	0	1	0
3300029511_19	GCF_003464565.1	3300029511_19__JGI_MAGs_NR_HQ-Host-associated_Human.Genome.RAST.fbamodel	Human	Gene_associated_functional_reactions	14	2	10	4	3	5	0	5	0	1	0	0	0	0	0	2	0	0	0	0	51	0	0	29	16	0	0	12	8	2	0	2	8	1	0	0	17	0	10	1	0	1	0	2	0
3300029484_10	GCF_003467125.1	3300029484_10__JGI_MAGs_NR_HQ-Host-associated_Human.Genome.RAST.fbamodel	Human	Gene_associated_functional_reactions	11	5	11	4	3	2	0	13	0	2	1	0	0	0	0	1	0	0	0	0	50	0	0	32	16	1	0	11	14	1	0	7	11	2	0	0	17	0	9	1	0	1	0	3	0
3300014721_2	GCF_003467505.1	3300014721_2__JGI_MAGs_NR_HQ-Host-associated_Human.Genome.RAST.fbamodel	Human	Gene_associated_functional_reactions	13	9	11	11	1	1	0	32	0	0	0	0	0	0	0	1	0	0	0	0	50	0	0	31	19	1	0	16	11	5	0	12	13	0	0	0	11	0	10	1	0	1	0	0	0
3300029540_19	GCF_003468205.1	3300029540_19__JGI_MAGs_NR_HQ-Host-associated_Human.Genome.RAST.fbamodel	Human	Gene_associated_functional_reactions	16	8	12	1	3	6	0	1	0	2	0	0	0	0	0	0	0	0	0	0	46	0	0	31	15	0	0	16	12	3	0	11	9	1	0	0	19	0	10	0	0	1	0	2	0
3300029815_30	GCF_003468845.1	3300029815_30__JGI_MAGs_NR_HQ-Host-associated_Human.Genome.RAST.fbamodel	Human	Gene_associated_functional_reactions	10	3	10	2	3	1	0	3	0	0	0	0	0	0	0	1	0	0	0	0	57	0	0	36	15	0	0	10	8	2	0	2	6	0	0	0	13	0	0	1	0	0	0	1	0
3300029231_18	GCF_003469205.1	3300029231_18__JGI_MAGs_NR_HQ-Host-associated_Human.Genome.RAST.fbamodel	Human	Gene_associated_functional_reactions	15	2	8	2	3	5	0	5	0	1	0	0	0	0	0	1	0	0	0	0	51	0	0	29	16	0	0	13	11	2	0	2	8	1	0	0	19	0	10	0	0	0	0	2	0
3300008058_7	GCF_003469635.1	3300008058_7__JGI_MAGs_NR_HQ-Host-associated_Human.Genome.RAST.fbamodel	Human	Gene_associated_functional_reactions	13	9	12	11	1	1	0	28	0	0	0	0	0	0	0	5	0	0	0	0	54	0	0	29	18	1	0	18	12	5	0	13	13	0	0	0	13	0	10	1	0	1	0	0	0
3300029039_15	GCF_003469815.1	3300029039_15__JGI_MAGs_NR_HQ-Host-associated_Human.Genome.RAST.fbamodel	Human	Gene_associated_functional_reactions	12	6	9	1	2	3	0	0	0	1	0	0	0	0	0	2	0	0	0	0	41	0	0	34	12	0	0	8	10	0	0	0	6	1	0	0	8	0	10	1	0	1	0	1	0
3300014514_2	GCF_003471705.1	3300014514_2__JGI_MAGs_NR_HQ-Host-associated_Human.Genome.RAST.fbamodel	Human	Gene_associated_functional_reactions	13	9	12	14	4	1	1	32	0	0	0	0	0	0	0	5	0	0	0	0	48	0	0	52	21	1	0	19	12	5	0	14	13	0	0	0	14	0	10	1	0	1	0	0	0
3300029536_14	GCF_003472325.1	3300029536_14__JGI_MAGs_NR_HQ-Host-associated_Human.Genome.RAST.fbamodel	Human	Gene_associated_functional_reactions	15	2	8	2	3	5	0	5	0	0	0	0	0	0	0	2	0	0	0	0	54	0	0	29	16	0	0	13	10	2	0	2	8	0	0	0	19	0	10	1	0	1	0	1	0
3300029383_8	GCF_003472385.1	3300029383_8__JGI_MAGs_NR_HQ-Host-associated_Human.Genome.RAST.fbamodel	Human	Gene_associated_functional_reactions	10	9	6	2	2	2	0	32	0	1	0	0	0	0	0	2	0	0	0	0	28	0	0	24	13	0	0	14	12	3	0	14	13	0	0	0	15	0	10	1	0	1	0	0	0
3300029208_14	GCF_003472505.1	3300029208_14__JGI_MAGs_NR_HQ-Host-associated_Human.Genome.RAST.fbamodel	Human	Gene_associated_functional_reactions	14	2	10	4	3	5	0	2	0	1	0	0	0	0	0	1	0	0	0	0	54	0	0	31	16	0	0	13	10	2	0	2	8	1	0	0	19	0	10	1	0	1	0	2	0
3300007105_4	GCF_003472985.1	3300007105_4__JGI_MAGs_NR_HQ-Host-associated_Human.Genome.RAST.fbamodel	Human	Gene_associated_functional_reactions	12	9	10	8	1	0	0	30	0	0	0	0	0	0	0	4	0	0	0	0	49	0	0	31	17	0	0	15	11	5	0	12	11	0	0	0	11	0	10	1	0	1	0	0	0
3300029523_22	GCF_003473055.1	3300029523_22__JGI_MAGs_NR_HQ-Host-associated_Human.Genome.RAST.fbamodel	Human	Gene_associated_functional_reactions	15	2	7	2	3	5	0	5	0	1	0	0	0	0	0	1	0	0	0	0	50	0	0	29	14	0	0	13	12	2	0	2	8	1	0	0	19	0	10	1	0	1	0	2	0
3300029086_7	GCF_003473185.1	3300029086_7__JGI_MAGs_NR_HQ-Host-associated_Human.Genome.RAST.fbamodel	Human	Gene_associated_functional_reactions	16	3	11	3	3	7	2	5	0	0	0	0	0	0	0	1	0	0	0	0	42	0	0	44	17	1	0	10	11	3	0	11	13	0	0	0	18	0	10	1	0	1	0	1	0
3300029374_11	GCF_003473415.1	3300029374_11__JGI_MAGs_NR_HQ-Host-associated_Human.Genome.RAST.fbamodel	Human	Gene_associated_functional_reactions	12	5	6	1	1	1	0	30	0	0	0	0	0	0	0	5	0	0	0	0	52	0	0	41	12	0	0	15	10	3	0	3	13	0	0	0	3	0	0	1	0	1	0	0	0
3300029353_11	GCF_003473525.1	3300029353_11__JGI_MAGs_NR_HQ-Host-associated_Human.Genome.RAST.fbamodel	Human	Gene_associated_functional_reactions	13	6	11	1	2	3	0	3	0	2	0	0	0	0	0	1	0	0	0	0	49	0	0	40	16	1	0	13	13	6	0	14	13	1	0	0	16	0	0	1	0	1	0	2	0
3300029363_8	GCF_003473545.1	3300029363_8__JGI_MAGs_NR_HQ-Host-associated_Human.Genome.RAST.fbamodel	Human	Gene_associated_functional_reactions	14	8	14	8	2	3	3	5	0	1	1	0	0	0	0	1	0	0	0	0	54	0	0	27	17	0	0	8	9	4	0	13	11	1	0	0	19	0	10	1	0	1	0	2	0
3300029594_10	GCF_003475485.1	3300029594_10__JGI_MAGs_NR_HQ-Host-associated_Human.Genome.RAST.fbamodel	Human	Gene_associated_functional_reactions	14	6	10	1	3	3	0	0	0	0	0	0	0	0	0	3	0	0	0	0	52	0	0	49	16	0	0	17	10	2	0	2	8	0	0	0	10	0	10	1	0	1	0	1	0
3300029532_3	GCF_003475685.1	3300029532_3__JGI_MAGs_NR_HQ-Host-associated_Human.Genome.RAST.fbamodel	Human	Gene_associated_functional_reactions	13	3	8	1	1	1	0	26	0	0	1	0	0	0	0	4	0	0	0	0	47	0	0	27	18	0	0	11	5	4	0	3	9	0	0	0	14	0	10	0	0	1	0	0	0
3300029884_5	GCF_003477765.1	3300029884_5__JGI_MAGs_NR_HQ-Host-associated_Human.Genome.RAST.fbamodel	Human	Gene_associated_functional_reactions	14	3	7	1	2	3	0	5	0	2	0	0	0	0	0	1	0	0	0	0	30	0	0	15	16	1	0	13	10	3	0	14	13	1	0	0	16	0	10	1	0	1	0	1	0
3300014951_15	GCF_003477825.1	3300014951_15__JGI_MAGs_NR_HQ-Host-associated_Human.Genome.RAST.fbamodel	Human	Gene_associated_functional_reactions	11	6	9	1	3	0	0	5	0	1	0	0	0	0	0	1	0	0	0	0	31	0	0	42	14	0	0	15	13	3	0	10	9	1	0	0	14	0	10	1	0	1	0	2	0
3300029510_10	GCF_003478175.1	3300029510_10__JGI_MAGs_NR_HQ-Host-associated_Human.Genome.RAST.fbamodel	Human	Gene_associated_functional_reactions	14	3	8	3	3	3	2	3	0	1	0	0	0	0	0	1	0	0	0	0	47	0	0	31	16	0	0	13	9	3	0	11	11	0	0	0	15	0	10	1	0	1	0	0	0
3300029391_12	GCF_003478665.1	3300029391_12__JGI_MAGs_NR_HQ-Host-associated_Human.Genome.RAST.fbamodel	Human	Gene_associated_functional_reactions	9	6	5	1	3	3	0	1	0	2	0	0	0	0	0	0	0	0	0	0	46	0	0	28	16	0	0	14	9	3	0	14	13	1	0	0	15	0	10	0	0	1	0	1	0
3300029355_11	GCF_003478905.1	3300029355_11__JGI_MAGs_NR_HQ-Host-associated_Human.Genome.RAST.fbamodel	Human	Gene_associated_functional_reactions	11	6	7	1	3	0	0	3	0	1	0	0	0	0	0	1	0	0	0	0	45	0	0	19	15	0	0	12	10	6	0	13	11	0	0	0	17	0	10	0	0	0	0	0	0
3300007299_2	GCF_003479145.1	3300007299_2__JGI_MAGs_NR_HQ-Host-associated_Human.Genome.RAST.fbamodel	Human	Gene_associated_functional_reactions	13	10	12	11	1	1	0	28	0	0	0	0	0	0	0	4	0	0	0	0	60	0	0	41	18	1	0	16	12	5	0	11	13	0	0	0	13	0	10	1	0	1	0	0	0
3300029331_13	GCF_003479155.1	3300029331_13__JGI_MAGs_NR_HQ-Host-associated_Human.Genome.RAST.fbamodel	Human	Gene_associated_functional_reactions	13	5	9	1	3	3	0	3	0	0	0	0	0	0	0	1	0	0	0	0	43	0	0	43	17	1	0	14	16	3	0	11	11	0	0	0	20	0	10	1	0	1	0	0	0
3300029733_12	GCF_003479305.1	3300029733_12__JGI_MAGs_NR_HQ-Host-associated_Human.Genome.RAST.fbamodel	Human	Gene_associated_functional_reactions	13	9	11	8	1	1	0	30	0	0	0	0	0	0	0	3	0	0	0	0	50	0	0	28	15	0	0	14	12	5	0	12	11	0	0	0	11	0	10	1	0	1	0	0	0
3300029508_9	GCF_003479545.1	3300029508_9__JGI_MAGs_NR_HQ-Host-associated_Human.Genome.RAST.fbamodel	Human	Gene_associated_functional_reactions	14	7	9	1	3	0	0	5	0	1	0	0	0	0	0	1	0	0	0	0	32	0	0	43	16	0	0	15	11	2	0	6	12	1	0	0	17	0	10	1	0	1	0	2	0
3300029855_7	GCF_003479635.1	3300029855_7__JGI_MAGs_NR_HQ-Host-associated_Human.Genome.RAST.fbamodel	Human	Gene_associated_functional_reactions	13	4	8	1	1	1	0	26	0	0	0	0	0	0	0	5	0	0	0	0	48	0	0	31	18	0	0	15	11	3	0	10	13	0	0	0	11	0	10	1	0	1	0	0	0
3300029402_16	GCF_003479805.1	3300029402_16__JGI_MAGs_NR_HQ-Host-associated_Human.Genome.RAST.fbamodel	Human	Gene_associated_functional_reactions	12	2	7	2	3	8	0	1	0	0	0	0	0	0	0	2	0	0	0	0	33	0	0	24	15	1	0	13	11	2	0	2	6	0	0	0	17	0	9	1	0	1	0	1	0
3300008513_7	GCF_003479825.1	3300008513_7__JGI_MAGs_NR_HQ-Host-associated_Human.Genome.RAST.fbamodel	Human	Gene_associated_functional_reactions	13	9	11	8	1	1	0	28	0	0	0	0	0	0	0	4	0	0	0	0	48	0	0	31	17	1	0	14	11	3	0	14	13	0	0	0	16	0	10	1	0	1	0	0	0
3300029360_39	GCF_003480165.1	3300029360_39__JGI_MAGs_NR_HQ-Host-associated_Human.Genome.RAST.fbamodel	Human	Gene_associated_functional_reactions	11	8	9	1	4	0	0	5	0	0	0	0	0	0	0	1	0	0	0	0	45	0	0	23	17	0	0	15	7	3	0	11	12	0	0	0	15	0	10	1	0	1	0	0	0
3300029725_19	GCF_003480465.1	3300029725_19__JGI_MAGs_NR_HQ-Host-associated_Human.Genome.RAST.fbamodel	Human	Gene_associated_functional_reactions	12	5	9	1	3	0	0	5	0	0	0	0	0	0	0	1	0	0	0	0	39	0	0	30	13	0	0	12	11	3	0	14	11	0	0	0	15	0	10	1	0	1	0	0	0
3300014970_5	GCF_003480505.1	3300014970_5__JGI_MAGs_NR_HQ-Host-associated_Human.Genome.RAST.fbamodel	Human	Gene_associated_functional_reactions	15	4	11	4	3	3	1	5	0	1	0	0	0	0	0	2	0	0	0	0	49	0	0	27	17	0	0	16	10	3	0	11	13	0	0	0	22	0	10	1	0	1	0	1	0
3300029040_4	GCF_003481005.1	3300029040_4__JGI_MAGs_NR_HQ-Host-associated_Human.Genome.RAST.fbamodel	Human	Gene_associated_functional_reactions	12	6	6	1	2	4	0	5	0	1	0	0	0	0	0	2	0	0	0	0	40	0	0	27	16	1	0	14	16	3	0	13	13	1	0	0	16	0	10	1	0	1	0	1	0
3300006476_17	GCF_003481145.1	3300006476_17__JGI_MAGs_NR_HQ-Host-associated_Human.Genome.RAST.fbamodel	Human	Gene_associated_functional_reactions	8	1	6	1	1	0	0	3	0	1	0	0	0	0	0	1	0	0	0	0	45	0	0	40	9	0	0	17	9	2	0	2	7	0	0	0	15	0	0	1	0	0	0	0	0
3300029855_11	GCF_003481565.1	3300029855_11__JGI_MAGs_NR_HQ-Host-associated_Human.Genome.RAST.fbamodel	Human	Gene_associated_functional_reactions	14	3	9	4	3	4	1	5	0	1	0	0	0	0	0	1	0	0	0	0	38	0	0	27	14	0	0	15	16	3	0	14	13	1	0	0	17	0	10	1	0	1	0	1	0
3300029511_12	GCF_003573975.1	3300029511_12__JGI_MAGs_NR_HQ-Host-associated_Human.Genome.RAST.fbamodel	Human	Gene_associated_functional_reactions	14	4	6	1	2	3	0	3	0	2	0	0	0	0	0	0	0	0	0	0	44	0	0	29	17	0	0	16	9	0	0	7	11	1	0	0	18	0	10	0	0	1	0	1	0
3300007732_6	GCF_003584215.1	3300007732_6__JGI_MAGs_NR_HQ-Host-associated_Human.Genome.RAST.fbamodel	Human	Gene_associated_functional_reactions	12	5	8	2	3	2	0	13	0	0	0	0	0	0	0	6	0	0	0	0	42	0	0	32	14	1	0	11	17	3	0	10	13	0	0	0	11	0	10	1	0	1	0	0	0
3300029000_6	GCF_003603255.1	3300029000_6__JGI_MAGs_NR_HQ-Host-associated_Human.Genome.RAST.fbamodel	Human	Gene_associated_functional_reactions	13	7	11	1	4	0	0	5	0	1	0	0	0	0	0	2	0	0	0	0	53	0	0	54	17	0	0	13	13	3	0	13	12	1	0	0	8	0	8	1	0	1	0	2	0
3300007109_9	GCF_003603835.1	3300007109_9__JGI_MAGs_NR_HQ-Host-associated_Human.Genome.RAST.fbamodel	Human	Gene_associated_functional_reactions	13	7	12	1	3	0	0	5	0	2	0	0	0	0	0	1	0	0	0	0	53	0	0	54	16	0	0	12	11	3	0	14	11	1	0	0	15	0	10	1	0	1	0	1	0
3300029404_10	GCF_003604275.1	3300029404_10__JGI_MAGs_NR_HQ-Host-associated_Human.Genome.RAST.fbamodel	Human	Gene_associated_functional_reactions	13	3	11	1	1	3	0	5	0	1	0	0	0	0	0	2	0	0	0	0	53	0	0	41	15	1	0	13	13	3	0	7	13	1	0	0	16	0	0	1	0	1	0	1	0
3300012921_36	GCF_003609835.1	3300012921_36__JGI_MAGs_NR_HQ-Soil.Genome.RAST.fbamodel	Soil	Gene_associated_functional_reactions	16	15	6	2	1	2	0	39	3	9	1	0	0	0	0	6	0	0	0	0	34	0	0	33	19	0	0	21	16	19	0	14	13	1	0	0	21	0	15	1	0	1	0	1	0
3300007928_1	GCF_003625775.1	3300007928_1__JGI_MAGs_NR_HQ-Host-associated_Human.Genome.RAST.fbamodel	Human	Gene_associated_functional_reactions	12	10	5	2	1	1	0	32	3	5	1	0	0	0	0	7	0	0	0	0	25	0	0	27	15	0	0	16	15	4	0	14	12	0	0	0	15	0	9	1	0	1	0	0	0
3300028602_37	GCF_003664995.1	3300028602_37__JGI_MAGs_NR_HQ-Freshwater.Genome.RAST.fbamodel	Freshwater	Gene_associated_functional_reactions	8	2	11	1	2	0	0	12	1	1	1	0	0	0	0	0	0	0	0	0	41	0	0	32	11	1	0	8	10	3	0	2	2	0	0	0	14	0	0	0	0	1	0	0	0
3300020467_6	GCF_003687485.1	3300020467_6__JGI_MAGs_NR_HQ-Marine.Genome.RAST.fbamodel	Marine	Gene_associated_functional_reactions	17	11	13	8	3	2	3	32	0	2	3	0	0	0	0	4	0	0	0	0	51	0	0	41	17	0	0	17	13	9	0	11	9	3	0	0	15	0	10	1	0	1	0	2	0
3300013996_1	GCF_003696285.1	3300013996_1__JGI_MAGs_NR_HQ-Built_Environment.Genome.RAST.fbamodel	Built environment	Gene_associated_functional_reactions	19	14	15	4	1	2	1	32	3	7	2	0	0	0	0	8	0	0	0	0	42	0	0	29	18	1	0	21	17	9	0	17	15	2	0	0	24	0	10	1	0	2	0	1	0
3300011720_1	GCF_003696315.1	3300011720_1__JGI_MAGs_NR_HQ-Built_Environment.Genome.RAST.fbamodel	Built environment	Gene_associated_functional_reactions	18	14	15	3	3	2	0	32	3	7	3	0	0	0	0	9	0	0	0	0	42	0	0	30	19	1	0	20	16	9	0	18	13	2	0	0	26	0	10	1	0	2	0	1	0
3300014600_4	GCF_003722255.1	3300014600_4__JGI_MAGs_NR_HQ-Built_Environment.Genome.RAST.fbamodel	Built environment	Gene_associated_functional_reactions	14	6	15	4	3	6	0	32	0	2	2	0	0	0	0	6	0	0	0	0	50	0	0	50	15	0	0	13	16	5	0	13	11	1	0	0	18	0	10	1	0	1	0	2	0
3300027819_35	GCF_003722355.1	3300027819_35__JGI_MAGs_NR_HQ-Freshwater.Genome.RAST.fbamodel	Freshwater	Gene_associated_functional_reactions	16	14	6	2	1	2	0	32	3	7	1	0	0	0	0	6	0	0	0	0	33	0	0	23	14	1	0	22	19	10	0	13	12	1	0	0	21	0	10	1	0	1	0	1	0
3300021431_68	GCF_003725415.1	3300021431_68__JGI_MAGs_NR_HQ-Host-associated_Mammals.Genome.RAST.fbamodel	Mammals	Gene_associated_functional_reactions	9	5	7	1	4	0	0	5	0	1	0	0	0	0	0	1	0	0	0	0	47	0	0	30	17	0	0	15	9	3	0	14	12	1	0	0	12	0	10	1	0	1	0	1	0
3300025218_6	GCF_003730275.1	3300025218_6__JGI_MAGs_NR_HQ-Marine.Genome.RAST.fbamodel	Marine	Gene_associated_functional_reactions	16	16	11	3	1	2	0	32	3	7	1	0	0	0	0	7	0	0	0	0	50	0	0	37	17	1	0	19	12	19	0	8	12	1	0	0	18	0	10	1	0	1	0	1	0
3300014610_2	GCF_003751305.1	3300014610_2__JGI_MAGs_NR_HQ-Built_Environment.Genome.RAST.fbamodel	Built environment	Gene_associated_functional_reactions	11	13	12	5	1	2	0	5	6	11	2	0	0	0	0	7	0	0	0	0	38	0	0	30	15	0	0	25	24	15	0	14	12	2	0	0	16	0	15	1	0	1	0	1	0
3300013714_2	GCF_003755025.1	3300013714_2__JGI_MAGs_NR_HQ-Built_Environment.Genome.RAST.fbamodel	Built environment	Gene_associated_functional_reactions	15	15	6	2	2	2	0	32	3	7	1	0	0	0	0	7	0	0	0	0	37	0	0	28	18	0	0	21	18	10	0	14	16	4	0	0	26	0	10	1	0	1	0	1	0
3300007043_8	GCF_003762665.1	3300007043_8__JGI_MAGs_NR_HQ-Host-associated_Human.Genome.RAST.fbamodel	Human	Gene_associated_functional_reactions	14	4	7	8	1	1	0	30	0	1	0	0	0	0	0	5	0	0	0	0	51	0	0	41	14	0	0	16	11	3	0	13	12	0	0	0	10	0	10	1	0	1	0	0	0
3300011796_3	GCF_003812865.1	3300011796_3__JGI_MAGs_NR_HQ-Built_Environment.Genome.RAST.fbamodel	Built environment	Gene_associated_functional_reactions	14	15	11	1	3	0	0	28	0	2	4	0	0	0	0	7	0	0	0	0	51	0	0	35	18	0	0	24	14	13	0	10	9	2	0	0	19	0	10	1	0	1	0	2	0
3300013621_1	GCF_003812985.1	3300013621_1__JGI_MAGs_NR_HQ-Built_Environment.Genome.RAST.fbamodel	Built environment	Gene_associated_functional_reactions	14	15	12	3	1	2	0	7	6	11	2	0	0	0	0	7	0	0	0	0	43	0	0	30	14	0	0	26	24	11	0	17	13	3	0	0	19	0	15	1	0	1	0	1	0
3300011990_10	GCF_003859865.1	3300011990_10__JGI_MAGs_NR_HQ-Host-associated_Human.Genome.RAST.fbamodel	Human	Gene_associated_functional_reactions	11	7	5	1	1	2	0	32	0	0	0	0	0	0	0	1	0	0	0	0	27	0	0	22	13	0	0	13	9	3	0	11	11	0	0	0	9	0	9	1	0	1	0	0	0
3300014005_3	GCF_003860605.1	3300014005_3__JGI_MAGs_NR_HQ-Built_Environment.Genome.RAST.fbamodel	Built environment	Gene_associated_functional_reactions	14	15	8	1	1	0	0	32	3	8	4	0	0	0	0	6	0	0	0	0	50	0	0	36	17	0	0	23	9	13	0	14	9	2	0	0	14	0	10	1	0	1	0	2	0
3300008412_5	GCF_003861325.1	3300008412_5__JGI_MAGs_NR_HQ-Host-associated_Human.Genome.RAST.fbamodel	Human	Gene_associated_functional_reactions	12	4	5	1	1	1	0	30	0	0	0	0	0	0	0	4	0	0	0	0	50	0	0	31	13	0	0	13	5	3	0	3	8	0	0	0	3	0	0	0	0	0	0	0	0
3300008541_5	GCF_003862475.1	3300008541_5__JGI_MAGs_NR_HQ-Host-associated_Human.Genome.RAST.fbamodel	Human	Gene_associated_functional_reactions	15	3	11	1	3	0	0	5	0	2	2	0	0	0	0	1	0	0	0	0	52	0	0	34	14	0	0	11	15	5	0	10	11	2	0	0	22	0	0	1	0	1	0	2	0
3300007924_4	GCF_003862485.1	3300007924_4__JGI_MAGs_NR_HQ-Host-associated_Human.Genome.RAST.fbamodel	Human	Gene_associated_functional_reactions	16	3	13	5	3	3	0	5	0	2	2	0	0	0	0	1	0	0	0	0	51	0	0	27	15	0	0	11	15	5	0	14	13	2	0	0	19	0	0	1	0	1	0	3	0
3300008679_3	GCF_003892345.1	3300008679_3__JGI_MAGs_NR_HQ-Host-associated_Human.Genome.RAST.fbamodel	Human	Gene_associated_functional_reactions	16	12	8	2	2	5	0	32	0	0	0	0	0	0	0	8	0	0	0	0	28	0	0	28	16	0	0	16	21	3	0	14	12	0	0	0	17	0	9	1	0	1	0	0	0
3300011208_1	GCF_003935255.1	3300011208_1__JGI_MAGs_NR_HQ-Built_Environment.Genome.RAST.fbamodel	Built environment	Gene_associated_functional_reactions	11	10	12	3	1	2	0	7	6	11	2	0	0	0	0	7	0	0	0	0	42	0	0	30	14	0	0	25	24	11	0	11	12	3	0	0	15	0	15	1	0	1	0	1	0
3300011590_3	GCF_003938605.1	3300011590_3__JGI_MAGs_NR_HQ-Built_Environment.Genome.RAST.fbamodel	Built environment	Gene_associated_functional_reactions	15	15	11	3	1	1	0	32	3	7	1	0	0	0	0	7	0	0	0	0	49	0	0	37	17	1	0	23	17	19	0	17	12	1	0	0	20	0	10	1	0	1	0	1	0
3300011704_3	GCF_003940265.1	3300011704_3__JGI_MAGs_NR_HQ-Built_Environment.Genome.RAST.fbamodel	Built environment	Gene_associated_functional_reactions	20	16	19	15	8	11	6	32	0	1	0	0	0	0	0	13	0	0	0	0	70	0	0	53	22	0	0	23	14	6	0	12	13	0	0	0	31	0	10	2	0	1	0	1	0
3300029026_8	GCF_003945365.1	3300029026_8__JGI_MAGs_NR_HQ-Host-associated_Human.Genome.RAST.fbamodel	Human	Gene_associated_functional_reactions	9	2	8	2	1	1	0	13	0	1	2	0	0	0	0	2	0	0	0	0	35	0	0	35	14	0	0	12	9	4	0	7	11	1	0	0	18	0	9	1	0	1	0	1	0
3300005470_8	GCF_003968655.1	3300005470_8__JGI_MAGs_NR_HQ-Non-marine_Saline_and_Alkaline.Genome.RAST.fbamodel	Non-marine Saline and Alkaline	Gene_associated_functional_reactions	10	11	9	1	2	0	0	32	0	0	0	0	0	0	0	6	0	0	0	0	28	0	0	43	14	0	0	13	13	3	0	12	10	0	0	0	14	0	10	1	0	1	0	0	0
3300014912_2	GCF_003970755.1	3300014912_2__JGI_MAGs_NR_HQ-Built_Environment.Genome.RAST.fbamodel	Built environment	Gene_associated_functional_reactions	20	15	18	12	8	8	6	32	0	1	0	0	0	0	0	9	0	0	0	0	69	0	0	53	23	0	0	23	23	6	0	15	13	0	0	0	27	0	15	3	0	1	0	1	0
3300011988_12	GCF_003977605.1	3300011988_12__JGI_MAGs_NR_HQ-Host-associated_Human.Genome.RAST.fbamodel	Human	Gene_associated_functional_reactions	11	3	4	0	1	1	0	10	0	0	0	0	0	0	0	5	0	0	0	0	48	0	0	41	12	0	0	13	4	3	0	3	8	0	0	0	3	0	0	1	0	0	0	0	0
3300011146_5	GCF_003984665.1	3300011146_5__JGI_MAGs_NR_HQ-Built_Environment.Genome.RAST.fbamodel	Built environment	Gene_associated_functional_reactions	14	15	6	1	1	0	0	28	0	2	3	0	0	0	0	5	0	0	0	0	47	0	0	38	14	0	0	14	6	15	0	4	7	2	0	0	2	0	0	1	0	0	0	2	0
3300013933_3	GCF_003991225.1	3300013933_3__JGI_MAGs_NR_HQ-Built_Environment.Genome.RAST.fbamodel	Built environment	Gene_associated_functional_reactions	13	15	15	1	2	0	0	32	3	7	3	0	0	0	0	7	0	0	0	0	61	0	0	55	18	0	0	18	22	9	0	14	15	2	0	0	23	0	10	1	0	1	0	2	0
3300029368_14	GCF_003992065.1	3300029368_14__JGI_MAGs_NR_HQ-Host-associated_Human.Genome.RAST.fbamodel	Human	Gene_associated_functional_reactions	10	3	17	4	3	5	0	5	0	0	0	0	0	0	0	6	0	0	0	0	52	0	0	36	16	1	0	11	10	0	0	7	13	0	0	0	19	0	10	1	0	1	0	1	0
3300025125_1	GCF_003997005.1	3300025125_1__JGI_MAGs_NR_HQ-Marine.Genome.RAST.fbamodel	Marine	Gene_associated_functional_reactions	18	14	10	3	4	2	0	32	18	25	1	0	0	0	0	8	0	0	0	0	36	0	0	27	18	0	0	16	16	14	0	18	13	3	0	0	29	0	9	1	0	1	0	3	0
3300011788_1	GCF_004101885.1	3300011788_1__JGI_MAGs_NR_HQ-Built_Environment.Genome.RAST.fbamodel	Built environment	Gene_associated_functional_reactions	13	15	13	1	3	0	0	32	3	7	3	0	0	0	0	7	0	0	0	0	64	0	0	60	20	0	0	22	19	17	0	14	11	2	0	0	27	0	10	1	0	1	0	3	0
3300011596_4	GCF_004102865.1	3300011596_4__JGI_MAGs_NR_HQ-Built_Environment.Genome.RAST.fbamodel	Built environment	Gene_associated_functional_reactions	16	4	15	2	3	6	0	5	0	0	0	0	0	0	0	2	0	0	0	0	44	0	0	50	14	1	0	8	8	0	0	1	9	0	0	0	12	0	0	2	0	0	0	1	0
3300013630_2	GCF_004102925.1	3300013630_2__JGI_MAGs_NR_HQ-Built_Environment.Genome.RAST.fbamodel	Built environment	Gene_associated_functional_reactions	15	15	12	3	1	1	0	32	3	9	1	0	0	0	0	7	0	0	0	0	47	0	0	37	18	1	0	24	17	19	0	16	12	1	0	0	21	0	10	1	0	1	0	1	0
3300011549_3	GCF_004103675.1	3300011549_3__JGI_MAGs_NR_HQ-Built_Environment.Genome.RAST.fbamodel	Built environment	Gene_associated_functional_reactions	14	1	11	7	1	6	1	32	0	0	1	0	0	0	0	6	0	0	0	0	44	0	0	34	13	0	0	11	14	4	0	14	8	0	0	0	12	0	10	1	0	1	0	1	0
3300021256_58	GCF_004135085.1	3300021256_58__JGI_MAGs_NR_HQ-Host-associated_Mammals.Genome.RAST.fbamodel	Mammals	Gene_associated_functional_reactions	12	7	8	7	1	3	1	2	0	0	0	0	0	0	0	0	0	0	0	0	37	0	0	20	14	0	0	15	10	3	0	14	11	0	0	0	15	0	9	0	0	1	0	1	0
3300029493_14	GCF_004167605.1	3300029493_14__JGI_MAGs_NR_HQ-Host-associated_Human.Genome.RAST.fbamodel	Human	Gene_associated_functional_reactions	14	15	4	2	2	1	0	30	0	0	0	0	0	0	0	6	0	0	0	0	32	0	0	22	16	1	0	14	12	11	0	15	13	0	0	0	13	0	10	1	0	1	0	0	0
3300011807_4	GCF_004283785.1	3300011807_4__JGI_MAGs_NR_HQ-Built_Environment.Genome.RAST.fbamodel	Built environment	Gene_associated_functional_reactions	16	6	12	2	4	2	0	5	0	1	2	0	0	0	0	2	0	0	0	0	53	0	0	55	13	0	0	16	16	5	0	13	11	1	0	0	16	0	9	1	0	1	0	2	0
3300011841_1	GCF_004295325.1	3300011841_1__JGI_MAGs_NR_HQ-Built_Environment.Genome.RAST.fbamodel	Built environment	Gene_associated_functional_reactions	20	15	20	15	5	8	6	32	0	3	0	0	0	0	0	13	0	0	0	0	67	0	0	54	21	0	0	23	22	6	0	12	13	1	0	0	31	0	10	3	0	1	0	1	0
3300025303_11	GCF_004329985.1	3300025303_11__JGI_MAGs_NR_HQ-Host-associated_Plants.Genome.RAST.fbamodel	Plants	Gene_associated_functional_reactions	19	12	20	7	1	2	3	39	3	9	1	0	0	0	0	6	0	0	0	0	60	0	0	38	17	1	0	17	11	10	0	13	7	4	0	0	27	0	15	1	0	1	0	3	0
3300025224_8	GCF_004338635.1	3300025224_8__JGI_MAGs_NR_HQ-Host-associated_Plants.Genome.RAST.fbamodel	Plants	Gene_associated_functional_reactions	15	15	11	2	3	1	0	32	3	7	3	0	0	0	0	7	0	0	0	0	57	0	0	54	20	0	0	23	16	9	0	11	11	2	0	0	26	0	10	1	0	1	0	3	0
3300025242_4	GCF_004346025.1	3300025242_4__JGI_MAGs_NR_HQ-Host-associated_Plants.Genome.RAST.fbamodel	Plants	Gene_associated_functional_reactions	16	16	16	3	2	2	0	39	3	10	1	0	0	0	0	6	0	0	0	0	48	0	0	26	18	1	0	22	18	11	0	17	14	3	0	0	26	0	15	1	0	1	0	2	0
3300011843_4	GCF_004346445.1	3300011843_4__JGI_MAGs_NR_HQ-Built_Environment.Genome.RAST.fbamodel	Built environment	Gene_associated_functional_reactions	9	3	8	1	1	0	0	5	0	1	1	0	0	0	0	1	0	0	0	0	52	0	0	53	11	1	0	15	14	3	0	2	11	1	0	0	9	0	10	0	0	1	0	1	0
3300014064_3	GCF_004359725.1	3300014064_3__JGI_MAGs_NR_HQ-Built_Environment.Genome.RAST.fbamodel	Built environment	Gene_associated_functional_reactions	19	12	13	2	3	5	0	32	0	1	0	0	0	0	0	7	0	0	0	0	40	0	0	54	15	1	0	20	16	4	0	13	11	1	0	0	13	0	0	1	0	1	0	1	0
3300011656_2	GCF_004359915.1	3300011656_2__JGI_MAGs_NR_HQ-Built_Environment.Genome.RAST.fbamodel	Built environment	Gene_associated_functional_reactions	16	4	11	7	1	6	1	32	0	1	2	0	0	0	0	6	0	0	0	0	45	0	0	53	12	0	0	8	8	4	0	3	8	1	0	0	14	0	0	1	0	1	0	1	0
3300025284_5	GCF_004362445.1	3300025284_5__JGI_MAGs_NR_HQ-Host-associated_Plants.Genome.RAST.fbamodel	Plants	Gene_associated_functional_reactions	20	15	20	7	1	5	3	39	3	9	3	0	0	0	0	7	0	0	0	0	60	0	0	44	17	1	0	24	21	11	0	11	13	4	0	0	25	0	10	1	0	1	0	3	0
3300011214_1	GCF_004365115.1	3300011214_1__JGI_MAGs_NR_HQ-Built_Environment.Genome.RAST.fbamodel	Built environment	Gene_associated_functional_reactions	12	13	12	3	1	2	0	7	6	11	2	0	0	0	0	7	0	0	0	0	42	0	0	30	15	0	0	26	24	13	0	14	13	3	0	0	19	0	15	1	0	1	0	1	0
3300011369_2	GCF_004382115.1	3300011369_2__JGI_MAGs_NR_HQ-Built_Environment.Genome.RAST.fbamodel	Built environment	Gene_associated_functional_reactions	19	14	14	4	3	2	3	5	18	26	2	0	0	0	0	7	0	0	0	0	50	0	0	29	21	1	0	22	14	12	0	15	13	5	0	0	30	0	15	2	0	2	0	3	0
3300029818_11	GCF_004402135.1	3300029818_11__JGI_MAGs_NR_HQ-Freshwater.Genome.RAST.fbamodel	Freshwater	Gene_associated_functional_reactions	15	10	13	5	2	2	1	5	14	21	2	0	0	0	0	4	0	0	0	0	55	0	0	35	16	0	0	21	12	14	0	11	12	3	0	0	13	0	10	0	0	1	0	3	0
3300025462_4	GCF_004421185.1	3300025462_4__JGI_MAGs_NR_HQ-Non-marine_Saline_and_Alkaline.Genome.RAST.fbamodel	Non-marine Saline and Alkaline	Gene_associated_functional_reactions	15	14	10	1	2	0	0	32	0	0	0	0	0	0	0	2	0	0	0	0	33	0	0	32	18	0	0	12	9	3	0	13	10	0	0	0	20	0	10	1	0	1	0	0	0
3300011704_1	GCF_900013535.1	3300011704_1__JGI_MAGs_NR_HQ-Built_Environment.Genome.RAST.fbamodel	Built environment	Gene_associated_functional_reactions	19	15	20	6	3	2	0	39	3	7	0	0	0	0	0	8	0	0	0	0	64	0	0	35	17	0	0	22	17	9	0	12	11	1	0	0	24	0	15	1	0	1	0	1	0
3300011517_1	GCF_900015285.1	3300011517_1__JGI_MAGs_NR_HQ-Built_Environment.Genome.RAST.fbamodel	Built environment	Gene_associated_functional_reactions	14	14	10	2	4	1	0	2	3	5	4	0	0	0	0	5	0	0	0	0	61	0	0	31	18	0	0	20	17	10	0	14	13	2	0	0	18	0	10	1	0	1	0	2	0
3300011674_1	GCF_900077215.1	3300011674_1__JGI_MAGs_NR_HQ-Built_Environment.Genome.RAST.fbamodel	Built environment	Gene_associated_functional_reactions	20	16	18	17	9	8	8	32	0	2	3	0	0	0	0	13	0	0	0	0	68	0	0	54	22	0	0	24	24	8	0	12	13	1	0	0	34	0	10	2	0	1	0	2	0
3300011708_2	GCF_900077675.1	3300011708_2__JGI_MAGs_NR_HQ-Built_Environment.Genome.RAST.fbamodel	Built environment	Gene_associated_functional_reactions	20	16	18	15	9	8	6	32	0	2	3	0	0	0	0	13	0	0	0	0	67	0	0	54	22	0	0	23	24	8	0	14	13	1	0	0	34	0	10	2	0	1	0	2	0
3300011641_4	GCF_900095135.1	3300011641_4__JGI_MAGs_NR_HQ-Built_Environment.Genome.RAST.fbamodel	Built environment	Gene_associated_functional_reactions	17	15	12	8	1	1	0	32	0	0	0	0	0	0	0	6	0	0	0	0	58	0	0	43	19	0	0	18	12	5	0	13	13	0	0	0	15	0	10	1	0	1	0	0	0
3300025587_25	GCF_900095815.1	3300025587_25__JGI_MAGs_NR_HQ-Engineered_Wastewater.Genome.RAST.fbamodel	Wastewater	Gene_associated_functional_reactions	9	4	2	1	1	2	0	0	0	1	2	0	0	0	0	1	0	0	0	0	26	0	0	24	12	0	0	8	7	5	0	10	9	1	0	0	9	0	9	1	0	1	0	1	0
3300025272_2	GCF_900100915.1	3300025272_2__JGI_MAGs_NR_HQ-Host-associated_Plants.Genome.RAST.fbamodel	Plants	Gene_associated_functional_reactions	16	15	13	7	4	2	11	32	3	11	3	0	0	0	0	11	0	0	0	0	63	0	0	29	22	1	0	24	17	11	0	14	12	3	0	0	32	0	15	2	0	1	0	3	0
3300011452_1	GCF_900101175.1	3300011452_1__JGI_MAGs_NR_HQ-Built_Environment.Genome.RAST.fbamodel	Built environment	Gene_associated_functional_reactions	14	15	12	5	2	2	0	7	6	11	2	0	0	0	0	7	0	0	0	0	42	0	0	30	14	0	0	26	24	10	0	14	13	3	0	0	19	0	15	1	0	1	0	1	0
3300026642_1	GCF_900101375.1	3300026642_1__JGI_MAGs_NR_HQ-Deep_subsurface.Genome.RAST.fbamodel	Deep subsurface	Gene_associated_functional_reactions	10	4	11	2	2	1	0	5	0	0	0	0	0	0	0	1	0	0	0	0	53	0	0	34	16	0	0	14	10	4	0	16	10	0	0	0	15	0	10	1	0	1	0	1	0
3300021399_21	GCF_900102385.1	3300021399_21__JGI_MAGs_NR_HQ-Host-associated_Mammals.Genome.RAST.fbamodel	Mammals	Gene_associated_functional_reactions	10	4	6	8	1	1	0	32	0	0	0	0	0	0	0	6	0	0	0	0	46	0	0	38	15	1	0	12	12	3	0	12	13	0	0	0	11	0	9	1	0	1	0	0	0
3300011883_1	GCF_900102835.1	3300011883_1__JGI_MAGs_NR_HQ-Built_Environment.Genome.RAST.fbamodel	Built environment	Gene_associated_functional_reactions	18	15	9	11	1	4	1	5	14	18	2	0	0	0	0	1	0	0	0	0	58	0	0	41	20	0	0	18	15	12	0	14	9	3	0	0	18	0	10	1	0	1	0	3	0
3300014064_1	GCF_900106975.1	3300014064_1__JGI_MAGs_NR_HQ-Built_Environment.Genome.RAST.fbamodel	Built environment	Gene_associated_functional_reactions	19	14	11	4	3	2	3	32	18	26	2	0	0	0	0	7	0	0	0	0	42	0	0	28	19	1	0	21	11	7	0	15	12	3	0	0	24	0	10	3	0	1	0	2	0
3300028414_7	GCF_900107355.1	3300028414_7__JGI_MAGs_NR_HQ-Marine.Genome.RAST.fbamodel	Marine	Gene_associated_functional_reactions	16	15	16	3	1	1	0	32	3	6	1	0	0	0	0	6	0	0	0	0	60	0	0	32	16	0	0	24	12	8	0	15	14	2	0	0	26	0	15	1	0	1	0	1	0
3300026776_2	GCF_900108045.1	3300026776_2__JGI_MAGs_NR_HQ-Thermal_springs.Genome.RAST.fbamodel	Thermal springs	Gene_associated_functional_reactions	10	2	10	1	3	0	0	5	0	1	2	0	0	0	0	1	0	0	0	0	48	0	0	46	12	0	0	7	5	5	0	3	10	2	0	0	7	0	0	1	0	0	0	1	0
3300014518_3	GCF_900108365.1	3300014518_3__JGI_MAGs_NR_HQ-Built_Environment.Genome.RAST.fbamodel	Built environment	Gene_associated_functional_reactions	16	15	13	6	3	0	0	28	0	2	4	0	0	0	0	5	0	0	0	0	49	0	0	36	19	0	0	24	15	13	0	11	9	2	0	0	20	0	10	1	0	1	0	2	0
3300014287_3	GCF_900108525.1	3300014287_3__JGI_MAGs_NR_HQ-Built_Environment.Genome.RAST.fbamodel	Built environment	Gene_associated_functional_reactions	14	15	8	1	3	0	0	28	0	2	4	0	0	0	0	5	0	0	0	0	45	0	0	36	15	0	0	23	11	13	0	11	9	2	0	0	14	0	10	1	0	1	0	2	0
3300025138_10	GCF_900109285.1	3300025138_10__JGI_MAGs_NR_HQ-Marine.Genome.RAST.fbamodel	Marine	Gene_associated_functional_reactions	18	9	20	6	1	1	1	32	3	9	3	0	0	0	0	6	0	0	0	0	59	0	0	33	17	0	0	18	10	6	0	15	12	2	0	0	25	0	10	1	0	1	0	2	0
3300011805_3	GCF_900110045.1	3300011805_3__JGI_MAGs_NR_HQ-Built_Environment.Genome.RAST.fbamodel	Built environment	Gene_associated_functional_reactions	13	5	11	1	3	6	0	3	0	1	0	0	0	0	0	2	0	0	0	0	51	0	0	46	14	0	0	15	17	3	0	14	12	0	0	0	24	0	10	1	0	1	0	1	0
3300012246_1	GCF_900111975.1	3300012246_1__JGI_MAGs_NR_HQ-Built_Environment.Genome.RAST.fbamodel	Built environment	Gene_associated_functional_reactions	16	16	9	3	3	2	0	32	3	10	1	0	0	0	0	6	0	0	0	0	36	0	0	27	18	1	0	21	18	7	0	12	16	3	0	0	26	0	15	1	0	1	0	2	0
3300025321_3	GCF_900112095.1	3300025321_3__JGI_MAGs_NR_HQ-Host-associated_Plants.Genome.RAST.fbamodel	Plants	Gene_associated_functional_reactions	19	14	17	6	5	5	4	5	18	26	3	0	0	0	0	8	0	0	0	0	62	0	0	28	20	1	0	20	14	11	0	17	12	3	0	0	30	0	15	2	0	1	0	3	0
3300029776_12	GCF_900113775.1	3300029776_12__JGI_MAGs_NR_HQ-Host-associated_Human.Genome.RAST.fbamodel	Human	Gene_associated_functional_reactions	14	5	8	2	3	2	0	12	2	4	2	0	0	0	0	1	0	0	0	0	44	0	0	26	16	0	0	12	15	5	0	14	11	2	0	0	18	0	9	1	0	1	0	3	0
3300025229_6	GCF_900115545.1	3300025229_6__JGI_MAGs_NR_HQ-Host-associated_Plants.Genome.RAST.fbamodel	Plants	Gene_associated_functional_reactions	15	15	13	5	3	2	4	39	3	10	3	0	0	0	0	8	0	0	0	0	59	0	0	30	18	1	0	24	17	8	0	11	14	3	0	0	26	0	10	1	0	1	0	2	0
3300011139_1	GCF_900116015.1	3300011139_1__JGI_MAGs_NR_HQ-Built_Environment.Genome.RAST.fbamodel	Built environment	Gene_associated_functional_reactions	18	10	19	15	3	8	6	32	0	1	0	0	0	0	0	13	0	0	0	0	66	0	0	53	21	0	0	23	22	6	0	12	13	0	0	0	31	0	10	2	0	1	0	1	0
3300029696_14	GCF_900116045.1	3300029696_14__JGI_MAGs_NR_HQ-Host-associated_Human.Genome.RAST.fbamodel	Human	Gene_associated_functional_reactions	11	4	6	2	2	2	0	32	0	0	0	0	0	0	0	1	0	0	0	0	43	0	0	23	16	0	0	14	12	3	0	11	13	0	0	0	15	0	10	1	0	1	0	0	0
3300026289_13	GCF_900116385.1	3300026289_13__JGI_MAGs_NR_HQ-Engineered_Wastewater.Genome.RAST.fbamodel	Wastewater	Gene_associated_functional_reactions	13	14	12	5	1	2	0	7	17	26	3	0	0	0	0	6	0	0	0	0	44	0	0	30	15	0	0	23	21	15	0	14	13	3	0	0	19	0	15	1	0	1	0	2	0
3300029720_10	GCF_900128475.1	3300029720_10__JGI_MAGs_NR_HQ-Host-associated_Human.Genome.RAST.fbamodel	Human	Gene_associated_functional_reactions	14	4	8	9	1	1	0	30	0	0	0	0	0	0	0	1	0	0	0	0	52	0	0	30	16	0	0	15	11	5	0	10	13	0	0	0	6	0	10	1	0	1	0	0	0
3300029454_12	GCF_900128485.1	3300029454_12__JGI_MAGs_NR_HQ-Host-associated_Human.Genome.RAST.fbamodel	Human	Gene_associated_functional_reactions	10	9	6	2	1	2	0	32	0	1	0	0	0	0	0	1	0	0	0	0	36	0	0	27	13	0	0	15	11	3	0	14	14	1	0	0	14	0	10	1	0	1	0	0	0
3300027673_20	GCF_900129405.1	3300027673_20__JGI_MAGs_NR_HQ-Engineered_Wastewater.Genome.RAST.fbamodel	Wastewater	Gene_associated_functional_reactions	14	15	6	1	1	1	0	13	0	2	4	0	0	0	0	5	0	0	0	0	51	0	0	41	12	0	0	14	9	14	0	7	10	4	0	0	1	0	10	1	0	1	0	2	0
3300011211_2	GCF_900142075.1	3300011211_2__JGI_MAGs_NR_HQ-Built_Environment.Genome.RAST.fbamodel	Built environment	Gene_associated_functional_reactions	15	2	9	2	3	5	0	5	0	1	3	0	0	0	0	2	0	0	0	0	54	0	0	58	15	1	0	12	8	4	0	2	11	2	0	0	7	0	0	0	0	0	0	2	0
3300011824_5	GCF_900142565.1	3300011824_5__JGI_MAGs_NR_HQ-Built_Environment.Genome.RAST.fbamodel	Built environment	Gene_associated_functional_reactions	14	14	11	6	3	0	0	7	14	17	4	0	0	0	0	5	0	0	0	0	53	0	0	40	17	0	0	23	15	13	0	11	9	3	0	0	12	0	10	1	0	1	0	3	0
3300025250_11	GCF_900142825.1	3300025250_11__JGI_MAGs_NR_HQ-Host-associated_Plants.Genome.RAST.fbamodel	Plants	Gene_associated_functional_reactions	18	16	13	5	5	2	0	7	6	11	3	0	0	0	0	7	0	0	0	0	48	0	0	35	16	0	0	21	22	12	0	14	12	2	0	0	19	0	10	1	0	1	0	1	0
3300013632_1	GCF_900148285.1	3300013632_1__JGI_MAGs_NR_HQ-Built_Environment.Genome.RAST.fbamodel	Built environment	Gene_associated_functional_reactions	19	14	13	4	3	2	1	32	3	9	3	0	0	0	0	9	0	0	0	0	59	0	0	33	20	1	0	23	19	12	0	18	13	5	0	0	32	0	15	1	0	3	0	4	0
3300005627_1	GCF_900163755.1	3300005627_1__JGI_MAGs_NR_HQ-Freshwater.Genome.RAST.fbamodel	Freshwater	Gene_associated_functional_reactions	13	15	12	3	1	2	0	32	0	1	0	0	0	0	0	8	0	0	0	0	28	0	0	23	16	0	0	12	21	6	0	13	13	0	0	0	17	0	10	1	0	1	0	0	0
3300025267_11	GCF_900167055.1	3300025267_11__JGI_MAGs_NR_HQ-Marine.Genome.RAST.fbamodel	Marine	Gene_associated_functional_reactions	11	10	7	2	1	2	0	32	3	8	3	0	0	0	0	7	0	0	0	0	43	0	0	30	15	0	0	16	10	15	0	6	12	2	0	0	12	0	15	1	0	1	0	1	0
3300029432_12	GCF_900167555.1	3300029432_12__JGI_MAGs_NR_HQ-Host-associated_Human.Genome.RAST.fbamodel	Human	Gene_associated_functional_reactions	14	3	8	3	3	3	2	3	0	2	0	0	0	0	0	1	0	0	0	0	37	0	0	40	16	0	0	11	8	3	0	14	11	1	0	0	15	0	10	1	0	1	0	1	0
3300027854_40	GCF_900167955.1	3300027854_40__JGI_MAGs_NR_HQ-Soil.Genome.RAST.fbamodel	Soil	Gene_associated_functional_reactions	11	9	4	0	1	0	0	2	6	8	2	0	0	0	0	0	0	0	0	0	21	0	0	20	15	0	0	7	9	5	0	14	4	2	0	0	10	0	9	0	0	0	0	2	0
3300029233_1	GCF_900170025.1	3300029233_1__JGI_MAGs_NR_HQ-Engineered_Wastewater.Genome.RAST.fbamodel	Wastewater	Gene_associated_functional_reactions	15	11	11	2	1	2	0	32	0	0	0	0	0	0	0	2	0	0	0	0	42	0	0	19	14	0	0	16	10	9	0	12	11	0	0	0	16	0	9	1	0	1	0	0	0
3300029757_9	GCF_900185025.1	3300029757_9__JGI_MAGs_NR_HQ-Host-associated_Human.Genome.RAST.fbamodel	Human	Gene_associated_functional_reactions	12	13	4	2	2	1	0	30	0	0	0	0	0	0	0	5	0	0	0	0	31	0	0	22	16	0	0	14	12	11	0	15	13	0	0	0	13	0	10	1	0	1	0	0	0
3300006288_3	GCF_900186975.1	3300006288_3__JGI_MAGs_NR_HQ-Host-associated_Human.Genome.RAST.fbamodel	Human	Gene_associated_functional_reactions	10	11	5	2	3	2	0	12	0	1	0	0	0	0	0	4	0	0	0	0	41	0	0	34	16	0	0	15	9	4	0	3	13	0	0	0	13	0	15	0	0	0	0	0	0
3300020145_2	GCF_900187885.1	3300020145_2__JGI_MAGs_NR_HQ-Thermal_springs.Genome.RAST.fbamodel	Thermal springs	Gene_associated_functional_reactions	13	10	12	1	1	0	0	12	0	3	2	0	0	0	0	4	0	0	0	0	42	0	0	30	16	0	0	18	10	11	0	13	7	2	0	0	20	0	0	1	0	1	0	2	0
3300011733_1	GCF_900188285.1	3300011733_1__JGI_MAGs_NR_HQ-Built_Environment.Genome.RAST.fbamodel	Built environment	Gene_associated_functional_reactions	19	14	12	3	4	2	0	32	18	27	3	0	0	0	0	8	0	0	0	0	53	0	0	28	21	0	0	26	22	12	0	18	13	4	0	0	31	0	10	2	0	2	0	5	0
3300011828_6	GCF_900232865.1	3300011828_6__JGI_MAGs_NR_HQ-Built_Environment.Genome.RAST.fbamodel	Built environment	Gene_associated_functional_reactions	13	13	10	2	1	2	0	0	6	7	0	0	0	0	0	4	0	0	0	0	50	0	0	24	16	0	0	18	14	4	0	11	13	1	0	0	17	0	10	0	0	1	0	1	0
3300029846_16	GCF_900290115.1	3300029846_16__JGI_MAGs_NR_HQ-Host-associated_Human.Genome.RAST.fbamodel	Human	Gene_associated_functional_reactions	13	3	6	1	1	1	0	30	0	0	0	0	0	0	0	1	0	0	0	0	42	0	0	44	15	0	0	16	9	3	0	3	9	0	0	0	7	0	0	1	0	1	0	0	0
3300029503_16	GCF_900291475.1	3300029503_16__JGI_MAGs_NR_HQ-Host-associated_Human.Genome.RAST.fbamodel	Human	Gene_associated_functional_reactions	9	8	6	2	1	1	0	13	0	1	1	0	0	0	0	1	0	0	0	0	30	0	0	25	16	0	0	12	12	1	0	7	10	1	0	0	13	0	10	1	0	1	0	3	0
3300011698_1	GCF_900445465.1	3300011698_1__JGI_MAGs_NR_HQ-Built_Environment.Genome.RAST.fbamodel	Built environment	Gene_associated_functional_reactions	13	15	10	1	2	0	0	32	3	7	3	0	0	0	0	7	0	0	0	0	53	0	0	54	20	0	0	21	15	12	0	17	11	2	0	0	23	0	10	1	0	1	0	3	0
3300014579_1	GCF_900447535.1	3300014579_1__JGI_MAGs_NR_HQ-Built_Environment.Genome.RAST.fbamodel	Built environment	Gene_associated_functional_reactions	18	12	12	2	1	2	0	5	3	4	1	0	0	0	0	4	0	0	0	0	54	0	0	31	19	0	0	19	17	9	0	14	13	2	0	0	19	0	15	1	0	1	0	1	0
3300009393_14	GCF_900454815.1	3300009393_14__JGI_MAGs_NR_HQ-Host-associated_Human.Genome.RAST.fbamodel	Human	Gene_associated_functional_reactions	9	3	6	1	1	1	0	10	0	0	1	0	0	0	0	0	0	0	0	0	42	0	0	38	13	0	0	13	4	4	0	3	8	0	0	0	6	0	0	0	0	0	0	0	0
3300008278_6	GCF_900454935.1	3300008278_6__JGI_MAGs_NR_HQ-Host-associated_Human.Genome.RAST.fbamodel	Human	Gene_associated_functional_reactions	11	4	5	1	1	0	0	30	0	0	0	0	0	0	0	4	0	0	0	0	48	0	0	29	12	0	0	13	5	3	0	3	8	0	0	0	2	0	0	0	0	0	0	0	0
3300025294_18	GCF_900466645.1	3300025294_18__JGI_MAGs_NR_HQ-Host-associated_Plants.Genome.RAST.fbamodel	Plants	Gene_associated_functional_reactions	19	15	19	6	1	2	0	39	3	9	2	0	0	0	0	5	0	0	0	0	62	0	0	37	16	1	0	25	20	10	0	14	13	5	0	0	26	0	15	1	0	1	0	3	0
3300014002_2	GCF_900467455.1	3300014002_2__JGI_MAGs_NR_HQ-Built_Environment.Genome.RAST.fbamodel	Built environment	Gene_associated_functional_reactions	17	15	19	6	1	2	0	32	3	6	1	0	0	0	0	6	0	0	0	0	59	0	0	35	19	0	0	22	16	10	0	12	10	2	0	0	25	0	15	2	0	1	0	1	0
3300025284_8	GCF_900467735.1	3300025284_8__JGI_MAGs_NR_HQ-Host-associated_Plants.Genome.RAST.fbamodel	Plants	Gene_associated_functional_reactions	19	16	20	6	1	2	0	39	3	7	0	0	0	0	0	8	0	0	0	0	62	0	0	38	16	1	0	24	21	3	0	14	9	1	0	0	24	0	15	1	0	1	0	1	0
3300013717_1	GCF_900467945.1	3300013717_1__JGI_MAGs_NR_HQ-Built_Environment.Genome.RAST.fbamodel	Built environment	Gene_associated_functional_reactions	19	15	19	6	3	2	0	39	3	7	0	0	0	0	0	8	0	0	0	0	64	0	0	35	17	0	0	23	19	9	0	15	13	2	0	0	23	0	15	1	0	1	0	1	0
3300011636_3	GCF_900468375.1	3300011636_3__JGI_MAGs_NR_HQ-Built_Environment.Genome.RAST.fbamodel	Built environment	Gene_associated_functional_reactions	19	12	19	6	3	2	0	32	3	7	0	0	0	0	0	6	0	0	0	0	63	0	0	35	16	0	0	22	19	9	0	12	13	2	0	0	21	0	15	1	0	1	0	1	0
3300021410_7	GCF_900469045.1	3300021410_7__JGI_MAGs_NR_HQ-Marine.Genome.RAST.fbamodel	Marine	Gene_associated_functional_reactions	17	13	20	6	1	2	0	32	3	7	0	0	0	0	0	5	0	0	0	0	60	0	0	34	13	0	0	23	13	3	0	10	11	3	0	0	20	0	15	1	0	1	0	1	0
3300011943_1	GCF_900472085.1	3300011943_1__JGI_MAGs_NR_HQ-Built_Environment.Genome.RAST.fbamodel	Built environment	Gene_associated_functional_reactions	17	16	20	4	1	2	0	32	3	8	1	0	0	0	0	7	0	0	0	0	61	0	0	38	16	1	0	24	21	19	0	17	10	3	0	0	24	0	15	1	0	1	0	2	0
3300020297_5	GCF_900473925.1	3300020297_5__JGI_MAGs_NR_HQ-Marine.Genome.RAST.fbamodel	Marine	Gene_associated_functional_reactions	14	6	9	1	1	1	0	32	0	0	0	0	0	0	0	5	0	0	0	0	26	0	0	16	13	1	0	12	9	4	0	14	9	0	0	0	15	0	0	1	0	0	0	0	0
3300029510_19	GCF_900475225.1	3300029510_19__JGI_MAGs_NR_HQ-Host-associated_Human.Genome.RAST.fbamodel	Human	Gene_associated_functional_reactions	12	6	8	2	3	2	0	5	0	0	0	0	0	0	0	1	0	0	0	0	50	0	0	52	14	0	0	10	13	3	0	14	6	0	0	0	15	0	0	1	0	1	0	1	0
3300008634_14	GCF_900475505.1	3300008634_14__JGI_MAGs_NR_HQ-Host-associated_Human.Genome.RAST.fbamodel	Human	Gene_associated_functional_reactions	12	8	8	2	2	6	0	5	0	0	1	0	0	0	0	1	0	0	0	0	35	0	0	50	14	0	0	15	15	4	0	13	11	0	0	0	16	0	10	1	0	1	0	1	0
3300011580_6	GCF_900475555.1	3300011580_6__JGI_MAGs_NR_HQ-Built_Environment.Genome.RAST.fbamodel	Built environment	Gene_associated_functional_reactions	15	10	6	2	1	2	0	5	3	5	2	0	0	0	0	4	0	0	0	0	57	0	0	33	17	0	0	21	14	11	0	14	13	2	0	0	20	0	10	0	0	1	0	2	0
3300011819_2	GCF_900475975.1	3300011819_2__JGI_MAGs_NR_HQ-Host-associated_Human.Genome.RAST.fbamodel	Human	Gene_associated_functional_reactions	14	1	9	2	3	6	0	5	0	0	1	0	0	0	0	1	0	0	0	0	36	0	0	47	12	0	0	9	11	4	0	3	11	0	0	0	3	0	0	1	0	1	0	1	0
3300014070_3	GCF_900494855.1	3300014070_3__JGI_MAGs_NR_HQ-Built_Environment.Genome.RAST.fbamodel	Built environment	Gene_associated_functional_reactions	17	15	6	2	3	2	0	32	3	9	2	0	0	0	0	8	0	0	0	0	32	0	0	27	18	0	0	22	17	8	0	11	13	2	0	0	18	0	9	1	0	1	0	2	0
3300029745_9	GCF_900635635.1	3300029745_9__JGI_MAGs_NR_HQ-Host-associated_Human.Genome.RAST.fbamodel	Human	Gene_associated_functional_reactions	18	16	19	17	12	12	8	32	3	8	1	0	0	0	0	13	0	0	0	0	70	0	0	54	23	0	0	26	14	7	0	12	13	3	0	0	29	0	10	3	0	1	0	3	0
3300011577_1	GCF_900636845.1	3300011577_1__JGI_MAGs_NR_HQ-Built_Environment.Genome.RAST.fbamodel	Built environment	Gene_associated_functional_reactions	18	14	15	4	3	2	2	32	3	7	3	0	0	0	0	7	0	0	0	0	38	0	0	28	18	1	0	20	12	9	0	17	13	2	0	0	21	0	10	1	0	2	0	2	0
3300014024_13	GCF_900637305.1	3300014024_13__JGI_MAGs_NR_HQ-Host-associated_Human.Genome.RAST.fbamodel	Human	Gene_associated_functional_reactions	13	11	12	2	4	2	0	32	0	0	1	0	0	0	0	6	0	0	0	0	35	0	0	28	15	0	0	18	13	4	0	14	12	0	0	0	9	0	0	1	0	0	0	1	0
3300007357_4	GCF_900637555.1	3300007357_4__JGI_MAGs_NR_HQ-Host-associated_Human.Genome.RAST.fbamodel	Human	Gene_associated_functional_reactions	14	10	6	2	2	5	0	32	0	0	0	0	0	0	0	8	0	0	0	0	30	0	0	26	21	0	0	15	15	3	0	11	11	0	0	0	23	0	9	3	0	1	0	0	0
3300013489_2	GCF_900637835.1	3300013489_2__JGI_MAGs_NR_HQ-Built_Environment.Genome.RAST.fbamodel	Built environment	Gene_associated_functional_reactions	14	13	9	2	3	2	0	4	6	8	2	0	0	0	0	4	0	0	0	0	47	0	0	41	20	0	0	22	16	14	0	14	13	2	0	0	19	0	10	1	0	1	0	2	0
3300008481_11	GCF_900637985.1	3300008481_11__JGI_MAGs_NR_HQ-Host-associated_Human.Genome.RAST.fbamodel	Human	Gene_associated_functional_reactions	14	7	9	1	3	0	0	13	0	0	0	0	0	0	0	2	0	0	0	0	32	0	0	26	11	0	0	11	8	3	0	9	8	0	0	0	7	0	0	1	0	1	0	0	0
2225789004_10	NA	2225789004_10__JGI_MAGs_NR_HQ-Host-associated_Arthropoda.Genome.RAST.fbamodel	Arthropoda	Gene_associated_functional_reactions	11	3	6	1	1	1	0	3	2	3	1	0	0	0	0	1	0	0	0	0	51	0	0	30	15	0	0	9	10	1	0	0	7	0	0	0	13	0	1	0	0	0	0	0	0
3300000030_4	NA	3300000030_4__JGI_MAGs_NR_HQ-Marine.Genome.RAST.fbamodel	Marine	Gene_associated_functional_reactions	6	2	4	2	0	1	0	10	0	0	0	0	0	0	0	0	0	0	0	0	32	0	0	31	14	0	0	6	6	2	0	0	6	0	0	0	5	0	0	0	0	0	0	0	0
3300000044_1	NA	3300000044_1__JGI_MAGs_NR_HQ-Host-associated_Plants.Genome.RAST.fbamodel	Plants	Gene_associated_functional_reactions	15	15	5	2	1	1	0	32	3	9	1	0	0	0	0	6	0	0	0	0	30	0	0	23	15	1	0	12	12	7	0	15	13	1	0	0	20	0	10	1	0	1	0	1	0
3300000059_17	NA	3300000059_17__JGI_MAGs_NR_HQ-Host-associated_Arthropoda.Genome.RAST.fbamodel	Arthropoda	Gene_associated_functional_reactions	11	14	4	2	1	2	0	32	0	2	0	0	0	0	0	7	0	0	0	0	25	0	0	25	12	0	0	13	13	0	0	7	13	1	0	0	17	0	10	1	0	1	0	1	0
3300000062_46	NA	3300000062_46__JGI_MAGs_NR_HQ-Host-associated_Arthropoda.Genome.RAST.fbamodel	Arthropoda	Gene_associated_functional_reactions	7	0	4	1	1	0	0	0	0	0	0	0	0	0	0	0	0	0	0	0	10	0	0	10	2	0	0	1	0	0	0	0	2	0	0	0	0	0	0	0	0	0	0	0	0
3300000227_20	NA	3300000227_20__JGI_MAGs_NR_HQ-Freshwater.Genome.RAST.fbamodel	Freshwater	Gene_associated_functional_reactions	12	12	9	1	2	0	0	32	0	1	0	0	0	0	0	3	0	0	0	0	59	0	0	37	17	0	0	6	3	10	0	7	3	2	0	0	8	0	0	1	0	1	0	2	0
3300000227_3	NA	3300000227_3__JGI_MAGs_NR_HQ-Freshwater.Genome.RAST.fbamodel	Freshwater	Gene_associated_functional_reactions	15	8	8	2	2	4	0	30	0	0	0	0	0	0	0	1	0	0	0	0	45	0	0	23	11	0	0	11	13	3	0	9	7	0	0	0	11	0	10	1	0	2	0	2	0
3300000227_41	NA	3300000227_41__JGI_MAGs_NR_HQ-Freshwater.Genome.RAST.fbamodel	Freshwater	Gene_associated_functional_reactions	9	2	10	2	1	1	0	10	0	0	0	0	0	0	0	0	0	0	0	0	46	0	0	51	6	0	0	9	6	3	0	3	5	0	0	0	8	0	0	0	0	0	0	0	0
3300000228_15	NA	3300000228_15__JGI_MAGs_NR_HQ-Freshwater.Genome.RAST.fbamodel	Freshwater	Gene_associated_functional_reactions	12	10	5	1	1	1	0	32	0	1	1	0	0	0	0	0	0	0	0	0	38	0	0	31	14	0	0	9	6	4	0	3	7	3	0	0	3	0	0	0	0	0	0	1	0
3300000254_7	NA	3300000254_7__JGI_MAGs_NR_HQ-Marine.Genome.RAST.fbamodel	Marine	Gene_associated_functional_reactions	14	12	6	1	1	0	0	5	14	22	4	0	0	0	0	8	0	0	0	0	35	0	0	20	16	0	0	19	16	7	0	14	13	3	0	0	17	0	9	1	0	1	0	2	0
3300000318_7	NA	3300000318_7__JGI_MAGs_NR_HQ-Marine.Genome.RAST.fbamodel	Marine	Gene_associated_functional_reactions	16	13	9	1	2	0	0	32	0	2	0	0	0	0	0	4	0	0	0	0	55	0	0	36	17	0	0	13	17	4	0	6	12	1	0	0	11	0	10	1	0	1	0	1	0
3300000350_6	NA	3300000350_6__JGI_MAGs_NR_HQ-Non-marine_Saline_and_Alkaline.Genome.RAST.fbamodel	Non-marine Saline and Alkaline	Gene_associated_functional_reactions	11	9	5	0	1	0	0	3	17	20	3	0	0	0	0	4	0	0	0	0	29	0	0	25	15	1	0	11	10	5	0	2	6	3	0	0	15	0	10	1	0	1	0	3	0
3300000362_36	NA	3300000362_36__JGI_MAGs_NR_HQ-Non-marine_Saline_and_Alkaline.Genome.RAST.fbamodel	Non-marine Saline and Alkaline	Gene_associated_functional_reactions	9	4	9	2	1	1	0	13	0	0	0	0	0	0	0	3	0	0	0	0	51	0	0	35	14	0	0	10	9	0	0	1	9	0	0	0	15	0	10	1	0	1	0	0	0
3300000362_6	NA	3300000362_6__JGI_MAGs_NR_HQ-Non-marine_Saline_and_Alkaline.Genome.RAST.fbamodel	Non-marine Saline and Alkaline	Gene_associated_functional_reactions	15	13	14	3	3	4	1	3	6	8	3	0	0	0	0	1	0	0	0	0	47	0	0	32	17	0	0	21	13	10	0	14	9	2	0	0	21	0	8	0	0	0	0	3	0
3300000366_16	NA	3300000366_16__JGI_MAGs_NR_HQ-Soil.Genome.RAST.fbamodel	Soil	Gene_associated_functional_reactions	12	16	4	2	1	1	0	32	3	6	0	0	0	0	0	6	0	0	0	0	33	0	0	24	13	0	0	12	6	13	0	8	9	1	0	0	7	0	12	1	0	1	0	0	0
3300000447_1	NA	3300000447_1__JGI_MAGs_NR_HQ-Non-marine_Saline_and_Alkaline.Genome.RAST.fbamodel	Non-marine Saline and Alkaline	Gene_associated_functional_reactions	16	16	9	3	1	2	0	32	3	7	4	0	0	0	0	8	0	0	0	0	41	0	0	36	15	0	0	18	12	13	0	13	10	2	0	0	16	0	10	0	0	1	0	1	0
3300000526_2	NA	3300000526_2__JGI_MAGs_NR_HQ-Non-marine_Saline_and_Alkaline.Genome.RAST.fbamodel	Non-marine Saline and Alkaline	Gene_associated_functional_reactions	10	6	4	0	1	0	0	2	17	20	3	0	0	0	0	3	0	0	0	0	25	0	0	38	11	0	0	11	5	3	0	7	3	3	0	0	3	0	0	1	0	1	0	3	0
3300000558_32	NA	3300000558_32__JGI_MAGs_NR_HQ-Engineered_Wastewater.Genome.RAST.fbamodel	Wastewater	Gene_associated_functional_reactions	6	2	5	1	1	0	0	19	0	1	0	0	0	0	0	0	0	0	0	0	36	0	0	33	10	0	0	9	3	0	0	0	6	0	0	0	3	0	0	0	0	0	0	0	0
3300000865_14	NA	3300000865_14__JGI_MAGs_NR_HQ-Thermal_springs.Genome.RAST.fbamodel	Thermal springs	Gene_associated_functional_reactions	10	7	6	1	1	0	0	2	5	6	2	0	0	0	0	0	0	0	0	0	22	0	0	15	14	0	0	7	8	5	0	14	6	1	0	0	10	0	0	0	0	0	0	1	0
3300000865_15	NA	3300000865_15__JGI_MAGs_NR_HQ-Thermal_springs.Genome.RAST.fbamodel	Thermal springs	Gene_associated_functional_reactions	5	8	2	1	1	1	0	0	4	5	0	0	0	0	0	0	0	0	0	0	11	0	0	12	15	0	0	9	6	3	0	3	4	1	0	0	11	0	1	0	0	0	0	1	0
3300000866_12	NA	3300000866_12__JGI_MAGs_NR_HQ-Thermal_springs.Genome.RAST.fbamodel	Thermal springs	Gene_associated_functional_reactions	7	3	2	0	1	0	0	0	1	3	2	0	0	0	0	0	0	0	0	0	21	0	0	18	11	0	0	7	3	5	0	3	2	1	0	0	6	0	0	0	0	0	0	1	0
3300000866_7	NA	3300000866_7__JGI_MAGs_NR_HQ-Thermal_springs.Genome.RAST.fbamodel	Thermal springs	Gene_associated_functional_reactions	7	5	5	1	2	0	0	7	14	17	2	0	0	0	0	0	0	0	0	0	41	0	0	29	12	0	0	7	5	7	0	3	4	4	0	0	11	0	0	0	0	0	0	3	0
3300001419_20	NA	3300001419_20__JGI_MAGs_NR_HQ-Non-marine_Saline_and_Alkaline.Genome.RAST.fbamodel	Non-marine Saline and Alkaline	Gene_associated_functional_reactions	11	10	4	2	2	1	0	32	0	0	0	0	0	0	0	8	0	0	0	0	31	0	0	24	16	0	0	16	13	3	0	11	9	0	0	0	19	0	10	1	0	1	0	0	0
3300001567_38	NA	3300001567_38__JGI_MAGs_NR_HQ-Engineered_Wastewater.Genome.RAST.fbamodel	Wastewater	Gene_associated_functional_reactions	14	9	12	6	2	0	1	4	0	0	1	0	0	0	0	1	0	0	0	0	28	0	0	32	15	0	0	15	13	1	0	6	8	0	0	0	19	0	6	1	0	1	0	1	0
3300001567_8	NA	3300001567_8__JGI_MAGs_NR_HQ-Engineered_Wastewater.Genome.RAST.fbamodel	Wastewater	Gene_associated_functional_reactions	13	11	6	2	1	1	0	32	0	2	2	0	0	0	0	2	0	0	0	0	45	0	0	27	19	0	0	17	12	16	0	13	10	3	0	0	15	0	10	1	0	1	0	3	0
3300001594_26	NA	3300001594_26__JGI_MAGs_NR_HQ-Engineered_Wastewater.Genome.RAST.fbamodel	Wastewater	Gene_associated_functional_reactions	12	6	7	1	1	0	0	12	0	0	0	0	0	0	0	1	0	0	0	0	31	0	0	19	14	0	0	8	6	3	0	3	7	2	0	0	9	0	0	0	0	0	0	0	0
3300001683_15	NA	3300001683_15__JGI_MAGs_NR_HQ-Marine.Genome.RAST.fbamodel	Marine	Gene_associated_functional_reactions	13	7	9	2	2	2	0	3	9	15	3	0	0	0	0	6	0	0	0	0	33	0	0	23	17	0	0	16	12	11	0	12	11	1	0	0	19	0	8	1	0	1	0	1	0
3300001683_19	NA	3300001683_19__JGI_MAGs_NR_HQ-Marine.Genome.RAST.fbamodel	Marine	Gene_associated_functional_reactions	12	9	8	1	2	0	0	32	0	2	0	0	0	0	0	3	0	0	0	0	52	0	0	32	19	0	0	10	7	10	0	7	6	1	0	0	13	0	0	1	0	0	0	2	0
3300001683_26	NA	3300001683_26__JGI_MAGs_NR_HQ-Marine.Genome.RAST.fbamodel	Marine	Gene_associated_functional_reactions	11	9	7	1	1	0	0	5	6	10	0	0	0	0	0	2	0	0	0	0	39	0	0	26	14	0	0	17	9	6	0	1	7	2	0	0	6	0	0	0	0	0	0	2	0
3300001683_28	NA	3300001683_28__JGI_MAGs_NR_HQ-Marine.Genome.RAST.fbamodel	Marine	Gene_associated_functional_reactions	14	12	10	2	1	1	0	12	2	2	3	0	0	0	0	1	0	0	0	0	43	0	0	23	16	0	0	15	11	13	0	17	7	0	0	0	18	0	9	0	0	1	0	0	0
3300001683_29	NA	3300001683_29__JGI_MAGs_NR_HQ-Marine.Genome.RAST.fbamodel	Marine	Gene_associated_functional_reactions	10	9	6	1	1	0	0	5	17	25	1	0	0	0	0	2	0	0	0	0	33	0	0	24	14	1	0	12	11	9	0	13	11	3	0	0	19	0	9	1	0	1	0	3	0
3300001683_35	NA	3300001683_35__JGI_MAGs_NR_HQ-Marine.Genome.RAST.fbamodel	Marine	Gene_associated_functional_reactions	8	10	9	4	1	1	0	3	4	4	1	0	0	0	0	3	0	0	0	0	31	0	0	22	15	0	0	9	7	7	0	1	5	0	0	0	17	0	10	1	0	1	0	0	0
3300001781_12	NA	3300001781_12__JGI_MAGs_NR_HQ-Marine.Genome.RAST.fbamodel	Marine	Gene_associated_functional_reactions	14	8	7	2	1	1	0	3	6	8	1	0	0	0	0	0	0	0	0	0	44	0	0	22	16	1	0	16	10	13	0	14	7	1	0	0	19	0	9	0	0	1	0	1	0
3300001835_22	NA	3300001835_22__JGI_MAGs_NR_HQ-Marine.Genome.RAST.fbamodel	Marine	Gene_associated_functional_reactions	9	11	3	2	1	1	0	3	4	4	1	0	0	0	0	1	0	0	0	0	26	0	0	20	14	0	0	11	7	10	0	14	7	0	0	0	19	0	10	0	0	0	0	0	0
3300002074_1	NA	3300002074_1__JGI_MAGs_NR_HQ-Host-associated_Plants.Genome.RAST.fbamodel	Plants	Gene_associated_functional_reactions	16	13	12	1	1	0	0	32	3	4	0	0	0	0	0	2	0	0	0	0	49	0	0	53	17	0	0	17	7	11	0	4	7	1	0	0	17	0	14	0	0	0	0	2	0
3300002092_1	NA	3300002092_1__JGI_MAGs_NR_HQ-Freshwater.Genome.RAST.fbamodel	Freshwater	Gene_associated_functional_reactions	16	15	10	2	5	2	0	39	3	11	3	0	0	0	0	6	0	0	0	0	35	0	0	26	17	1	0	21	16	11	0	14	13	3	0	0	23	0	15	1	0	1	0	3	0
3300002092_2	NA	3300002092_2__JGI_MAGs_NR_HQ-Freshwater.Genome.RAST.fbamodel	Freshwater	Gene_associated_functional_reactions	17	10	14	8	3	1	0	32	3	3	0	0	0	0	0	2	0	0	0	0	52	0	0	37	20	0	0	17	12	9	0	13	10	2	0	0	16	0	5	1	0	1	0	0	0
3300002308_9	NA	3300002308_9__JGI_MAGs_NR_HQ-Host-associated_Arthropoda.Genome.RAST.fbamodel	Arthropoda	Gene_associated_functional_reactions	9	6	6	2	1	1	0	2	0	0	0	0	0	0	0	1	0	0	0	0	50	0	0	20	12	0	0	7	14	3	0	13	9	0	0	0	17	0	10	1	0	1	0	1	0
3300002462_35	NA	3300002462_35__JGI_MAGs_NR_HQ-Host-associated_Arthropoda.Genome.RAST.fbamodel	Arthropoda	Gene_associated_functional_reactions	8	5	6	2	1	1	0	7	0	0	0	0	0	0	0	0	0	0	0	0	25	0	0	20	12	0	0	6	4	1	0	13	7	0	0	0	9	0	9	0	0	0	0	1	0
3300002481_10	NA	3300002481_10__JGI_MAGs_NR_HQ-Marine.Genome.RAST.fbamodel	Marine	Gene_associated_functional_reactions	9	5	4	3	1	1	0	0	1	2	2	0	0	0	0	1	0	0	0	0	18	0	0	23	15	0	0	9	7	11	0	14	7	1	0	0	12	0	0	0	0	0	0	1	0
3300002481_13	NA	3300002481_13__JGI_MAGs_NR_HQ-Marine.Genome.RAST.fbamodel	Marine	Gene_associated_functional_reactions	12	6	10	2	1	2	0	13	0	0	0	0	0	0	0	3	0	0	0	0	49	0	0	34	14	0	0	8	8	3	0	10	10	0	0	0	17	0	9	1	0	1	0	0	0
3300002481_15	NA	3300002481_15__JGI_MAGs_NR_HQ-Marine.Genome.RAST.fbamodel	Marine	Gene_associated_functional_reactions	11	6	4	3	1	1	0	0	17	23	2	0	0	0	0	1	0	0	0	0	20	0	0	27	15	0	0	7	8	6	0	12	7	3	0	0	14	0	0	0	0	0	0	3	0
3300002481_18	NA	3300002481_18__JGI_MAGs_NR_HQ-Marine.Genome.RAST.fbamodel	Marine	Gene_associated_functional_reactions	12	6	9	2	1	2	0	13	0	0	0	0	0	0	0	3	0	0	0	0	47	0	0	31	15	0	0	8	8	3	0	13	10	0	0	0	16	0	9	1	0	1	0	0	0
3300002481_19	NA	3300002481_19__JGI_MAGs_NR_HQ-Marine.Genome.RAST.fbamodel	Marine	Gene_associated_functional_reactions	10	4	5	2	1	0	0	2	6	8	2	0	0	0	0	1	0	0	0	0	22	0	0	20	10	0	0	7	6	11	0	16	7	2	0	0	7	0	9	0	0	1	0	3	0
3300002481_20	NA	3300002481_20__JGI_MAGs_NR_HQ-Marine.Genome.RAST.fbamodel	Marine	Gene_associated_functional_reactions	7	8	5	2	2	1	0	3	6	7	1	0	0	0	0	1	0	0	0	0	25	0	0	19	12	0	0	11	9	10	0	15	8	1	0	0	17	0	9	1	0	0	0	1	0
3300002481_36	NA	3300002481_36__JGI_MAGs_NR_HQ-Marine.Genome.RAST.fbamodel	Marine	Gene_associated_functional_reactions	10	3	4	2	1	0	0	0	0	1	2	0	0	0	0	2	0	0	0	0	30	0	0	18	12	0	0	7	8	5	0	13	7	1	0	0	8	0	0	1	0	1	0	1	0
3300002702_10	NA	3300002702_10__JGI_MAGs_NR_HQ-Engineered_Wastewater.Genome.RAST.fbamodel	Wastewater	Gene_associated_functional_reactions	12	8	6	1	2	1	0	13	0	0	1	0	0	0	0	0	0	0	0	0	48	0	0	34	16	0	0	11	12	4	0	4	9	0	0	0	22	0	8	0	0	0	0	1	0
3300002735_4	NA	3300002735_4__JGI_MAGs_NR_HQ-Deep_subsurface.Genome.RAST.fbamodel	Deep subsurface	Gene_associated_functional_reactions	11	7	8	2	1	1	0	3	17	25	3	0	0	0	0	0	0	0	0	0	49	0	0	49	18	0	0	12	9	11	0	14	12	3	0	0	18	0	10	0	0	1	0	4	0
3300002846_1	NA	3300002846_1__JGI_MAGs_NR_HQ-Engineered_Wastewater.Genome.RAST.fbamodel	Wastewater	Gene_associated_functional_reactions	15	15	9	1	5	0	0	32	0	0	0	0	0	0	0	4	0	0	0	0	52	0	0	34	19	0	0	18	18	4	0	7	12	1	0	0	20	0	10	0	0	1	0	0	0
3300002931_12	NA	3300002931_12__JGI_MAGs_NR_HQ-Host-associated_Arthropoda.Genome.RAST.fbamodel	Arthropoda	Gene_associated_functional_reactions	14	11	6	2	1	2	0	32	0	0	0	0	0	0	0	1	0	0	0	0	27	0	0	17	14	0	0	14	15	3	0	14	11	0	0	0	10	0	10	1	0	1	0	0	0
3300003079_1	NA	3300003079_1__JGI_MAGs_NR_HQ-Freshwater.Genome.RAST.fbamodel	Freshwater	Gene_associated_functional_reactions	12	12	10	1	1	0	0	32	3	5	1	0	0	0	0	1	0	0	0	0	52	0	0	32	16	0	0	15	11	13	0	4	9	1	0	0	19	0	9	0	0	0	0	1	0
3300003106_1	NA	3300003106_1__JGI_MAGs_NR_HQ-Freshwater.Genome.RAST.fbamodel	Freshwater	Gene_associated_functional_reactions	18	16	17	3	2	2	0	5	6	10	1	0	0	0	0	6	0	0	0	0	33	0	0	35	17	0	0	19	17	19	0	17	12	1	0	0	20	0	15	1	0	1	0	0	0
3300003281_13	NA	3300003281_13__JGI_MAGs_NR_HQ-Engineered_Wastewater.Genome.RAST.fbamodel	Wastewater	Gene_associated_functional_reactions	15	10	11	1	1	0	0	32	0	0	1	0	0	0	0	5	0	0	0	0	34	0	0	34	15	0	0	11	10	9	0	4	7	0	0	0	15	0	10	1	0	1	0	0	0
3300003281_6	NA	3300003281_6__JGI_MAGs_NR_HQ-Engineered_Wastewater.Genome.RAST.fbamodel	Wastewater	Gene_associated_functional_reactions	17	15	9	8	3	4	0	32	3	4	1	0	0	0	0	3	0	0	0	0	54	0	0	38	17	0	0	23	14	10	0	13	10	3	0	0	13	0	15	1	0	1	0	1	0
3300003281_9	NA	3300003281_9__JGI_MAGs_NR_HQ-Engineered_Wastewater.Genome.RAST.fbamodel	Wastewater	Gene_associated_functional_reactions	17	17	5	0	3	1	0	32	3	4	1	0	0	0	0	2	0	0	0	0	52	0	0	27	18	0	0	17	15	10	0	11	10	4	0	0	16	0	10	1	0	1	0	1	0
3300003282_6	NA	3300003282_6__JGI_MAGs_NR_HQ-Engineered_Wastewater.Genome.RAST.fbamodel	Wastewater	Gene_associated_functional_reactions	11	9	9	1	1	0	0	32	0	1	0	0	0	0	0	0	0	0	0	0	39	0	0	27	16	0	0	9	6	12	0	3	7	1	0	0	5	0	0	0	0	0	0	1	0
3300003541_18	NA	3300003541_18__JGI_MAGs_NR_HQ-Marine.Genome.RAST.fbamodel	Marine	Gene_associated_functional_reactions	12	9	5	2	3	1	0	5	2	3	0	0	0	0	0	1	0	0	0	0	42	0	0	27	15	0	0	8	17	3	0	9	10	0	0	0	14	0	10	1	0	1	0	0	0
3300003894_33	NA	3300003894_33__JGI_MAGs_NR_HQ-Marine.Genome.RAST.fbamodel	Marine	Gene_associated_functional_reactions	14	15	6	1	1	1	0	12	0	2	2	0	0	0	0	5	0	0	0	0	46	0	0	39	16	0	0	13	10	11	0	13	10	4	0	0	14	0	10	1	0	1	0	2	0
3300003894_36	NA	3300003894_36__JGI_MAGs_NR_HQ-Marine.Genome.RAST.fbamodel	Marine	Gene_associated_functional_reactions	8	9	2	0	1	1	0	12	2	2	0	0	0	0	0	1	0	0	0	0	30	0	0	50	10	0	0	7	4	10	0	6	2	0	0	0	6	0	0	0	0	0	0	0	0
3300004870_4	NA	3300004870_4__JGI_MAGs_NR_HQ-Marine.Genome.RAST.fbamodel	Marine	Gene_associated_functional_reactions	10	11	6	2	1	1	0	32	0	0	0	0	0	0	0	5	0	0	0	0	30	0	0	24	18	0	0	12	13	4	0	14	12	0	0	0	15	0	10	1	0	1	0	0	0
3300005253_12	NA	3300005253_12__JGI_MAGs_NR_HQ-Marine.Genome.RAST.fbamodel	Marine	Gene_associated_functional_reactions	13	7	10	2	2	1	0	12	0	0	0	0	0	0	0	2	0	0	0	0	35	0	0	19	18	0	0	13	11	3	0	9	9	0	0	0	16	0	0	0	0	0	0	1	0
3300005253_13	NA	3300005253_13__JGI_MAGs_NR_HQ-Marine.Genome.RAST.fbamodel	Marine	Gene_associated_functional_reactions	17	14	10	3	1	2	0	32	18	26	2	0	0	0	0	8	0	0	0	0	38	0	0	27	17	1	0	19	14	12	0	17	13	3	0	0	21	0	10	1	0	1	0	3	0
3300005253_15	NA	3300005253_15__JGI_MAGs_NR_HQ-Marine.Genome.RAST.fbamodel	Marine	Gene_associated_functional_reactions	14	15	11	3	1	1	0	7	14	21	1	0	0	0	0	7	0	0	0	0	37	0	0	47	19	0	0	19	13	5	0	14	12	4	0	0	25	0	10	1	0	1	0	3	0
3300005253_6	NA	3300005253_6__JGI_MAGs_NR_HQ-Marine.Genome.RAST.fbamodel	Marine	Gene_associated_functional_reactions	18	15	20	3	1	2	0	32	3	9	0	0	0	0	0	7	0	0	0	0	65	0	0	33	16	0	0	23	13	9	0	11	12	2	0	0	25	0	10	1	0	1	0	1	0
3300005255_4	NA	3300005255_4__JGI_MAGs_NR_HQ-Thermal_springs.Genome.RAST.fbamodel	Thermal springs	Gene_associated_functional_reactions	8	7	5	1	1	1	0	0	4	5	1	0	0	0	0	0	0	0	0	0	18	0	0	12	11	0	0	10	7	10	0	14	5	0	0	0	12	0	0	0	0	0	0	0	0
3300005262_13	NA	3300005262_13__JGI_MAGs_NR_HQ-Host-associated_Plants.Genome.RAST.fbamodel	Plants	Gene_associated_functional_reactions	18	10	13	3	3	1	0	32	3	10	1	0	0	0	0	8	0	0	0	0	52	0	0	33	19	1	0	15	10	8	0	16	13	6	0	0	21	0	15	1	0	1	0	2	0
3300005275_11	NA	3300005275_11__JGI_MAGs_NR_HQ-Thermal_springs.Genome.RAST.fbamodel	Thermal springs	Gene_associated_functional_reactions	11	2	6	3	1	1	0	0	0	0	1	0	0	0	0	0	0	0	0	0	9	0	0	10	6	0	0	7	1	1	0	0	0	0	0	0	6	0	0	0	0	0	0	0	0
3300005289_13	NA	3300005289_13__JGI_MAGs_NR_HQ-Host-associated_Plants.Genome.RAST.fbamodel	Plants	Gene_associated_functional_reactions	11	12	6	2	1	2	0	6	0	2	3	0	0	0	0	5	0	0	0	0	52	0	0	43	13	1	0	8	8	13	0	6	10	2	0	0	7	0	0	0	0	1	0	2	0
3300005289_17	NA	3300005289_17__JGI_MAGs_NR_HQ-Host-associated_Plants.Genome.RAST.fbamodel	Plants	Gene_associated_functional_reactions	11	15	5	1	1	0	0	32	0	1	1	0	0	0	0	1	0	0	0	0	52	0	0	28	18	0	0	13	9	11	0	7	10	4	0	0	11	0	0	1	0	0	0	1	0
3300005290_3	NA	3300005290_3__JGI_MAGs_NR_HQ-Host-associated_Plants.Genome.RAST.fbamodel	Plants	Gene_associated_functional_reactions	17	9	19	3	1	0	0	32	3	5	0	0	0	0	0	4	0	0	0	0	52	0	0	52	18	0	0	22	10	13	0	8	10	1	0	0	19	0	10	0	0	0	0	2	0
3300005294_6	NA	3300005294_6__JGI_MAGs_NR_HQ-Soil.Genome.RAST.fbamodel	Soil	Gene_associated_functional_reactions	15	11	14	1	2	1	0	28	0	0	0	0	0	0	0	2	0	0	0	0	47	0	0	28	16	0	0	22	14	6	0	14	8	0	0	0	17	0	9	1	0	1	0	1	0
3300005298_12	NA	3300005298_12__JGI_MAGs_NR_HQ-Thermal_springs.Genome.RAST.fbamodel	Thermal springs	Gene_associated_functional_reactions	10	1	10	2	4	4	0	32	0	0	0	0	0	0	0	1	0	0	0	0	34	0	0	31	12	0	0	14	13	3	0	14	10	0	0	0	16	0	10	1	0	1	0	0	0
3300005298_13	NA	3300005298_13__JGI_MAGs_NR_HQ-Thermal_springs.Genome.RAST.fbamodel	Thermal springs	Gene_associated_functional_reactions	7	2	5	1	2	0	0	32	0	0	0	0	0	0	0	0	0	0	0	0	39	0	0	36	10	0	0	12	5	3	0	3	4	1	0	0	4	0	0	0	0	0	0	0	0
3300005298_2	NA	3300005298_2__JGI_MAGs_NR_HQ-Thermal_springs.Genome.RAST.fbamodel	Thermal springs	Gene_associated_functional_reactions	11	10	11	2	1	1	0	32	0	0	0	0	0	0	0	0	0	0	0	0	48	0	0	31	17	0	0	16	11	3	0	13	9	0	0	0	19	0	9	0	0	1	0	0	0
3300005298_3	NA	3300005298_3__JGI_MAGs_NR_HQ-Thermal_springs.Genome.RAST.fbamodel	Thermal springs	Gene_associated_functional_reactions	17	11	6	2	3	2	0	13	0	0	0	0	0	0	0	1	0	0	0	0	52	0	0	36	13	0	0	15	13	9	0	13	10	0	0	0	16	0	10	1	0	1	0	0	0
3300005298_5	NA	3300005298_5__JGI_MAGs_NR_HQ-Thermal_springs.Genome.RAST.fbamodel	Thermal springs	Gene_associated_functional_reactions	7	8	5	1	1	0	0	32	0	2	0	0	0	0	0	2	0	0	0	0	51	0	0	52	16	0	0	14	8	13	0	6	7	1	0	0	6	0	0	1	0	0	0	2	0
3300005300_1	NA	3300005300_1__JGI_MAGs_NR_HQ-Thermal_springs.Genome.RAST.fbamodel	Thermal springs	Gene_associated_functional_reactions	16	8	11	1	1	0	0	32	0	0	0	0	0	0	0	0	0	0	0	0	33	0	0	36	16	0	0	17	12	9	0	8	8	0	0	0	12	0	8	0	0	0	0	0	0
3300005337_7	NA	3300005337_7__JGI_MAGs_NR_HQ-Soil.Genome.RAST.fbamodel	Soil	Gene_associated_functional_reactions	12	12	12	2	1	1	0	32	3	8	2	0	0	0	0	3	0	0	0	0	58	0	0	51	19	0	0	17	13	11	0	4	9	3	0	0	22	0	9	0	0	1	0	3	0
3300005466_14	NA	3300005466_14__JGI_MAGs_NR_HQ-Soil.Genome.RAST.fbamodel	Soil	Gene_associated_functional_reactions	14	7	9	2	1	2	0	32	0	0	0	0	0	0	0	2	0	0	0	0	29	0	0	18	16	1	0	14	13	3	0	13	7	0	0	0	21	0	9	1	0	1	0	0	0
3300005470_4	NA	3300005470_4__JGI_MAGs_NR_HQ-Non-marine_Saline_and_Alkaline.Genome.RAST.fbamodel	Non-marine Saline and Alkaline	Gene_associated_functional_reactions	15	11	10	3	1	2	0	13	0	0	0	0	0	0	0	1	0	0	0	0	29	0	0	17	16	0	0	10	12	3	0	14	13	0	0	0	13	0	10	1	0	1	0	0	0
3300005470_5	NA	3300005470_5__JGI_MAGs_NR_HQ-Non-marine_Saline_and_Alkaline.Genome.RAST.fbamodel	Non-marine Saline and Alkaline	Gene_associated_functional_reactions	10	7	5	2	1	2	0	32	0	0	0	0	0	0	0	1	0	0	0	0	29	0	0	17	14	0	0	14	9	3	0	14	13	0	0	0	9	0	9	1	0	0	0	0	0
3300005512_17	NA	3300005512_17__JGI_MAGs_NR_HQ-Non-marine_Saline_and_Alkaline.Genome.RAST.fbamodel	Non-marine Saline and Alkaline	Gene_associated_functional_reactions	13	12	5	1	2	1	0	13	0	2	0	0	0	0	0	5	0	0	0	0	47	0	0	44	19	0	0	16	14	8	0	12	7	3	0	0	18	0	10	1	0	1	0	2	0
3300005512_20	NA	3300005512_20__JGI_MAGs_NR_HQ-Non-marine_Saline_and_Alkaline.Genome.RAST.fbamodel	Non-marine Saline and Alkaline	Gene_associated_functional_reactions	11	8	8	2	1	2	0	13	0	0	0	0	0	0	0	8	0	0	0	0	29	0	0	21	14	0	0	14	13	3	0	13	13	0	0	0	13	0	10	1	0	1	0	0	0
3300005512_26	NA	3300005512_26__JGI_MAGs_NR_HQ-Non-marine_Saline_and_Alkaline.Genome.RAST.fbamodel	Non-marine Saline and Alkaline	Gene_associated_functional_reactions	16	9	10	3	2	2	0	32	0	0	0	0	0	0	0	6	0	0	0	0	35	0	0	27	14	0	0	21	14	3	0	13	13	0	0	0	18	0	10	1	0	1	0	0	0
3300005512_8	NA	3300005512_8__JGI_MAGs_NR_HQ-Non-marine_Saline_and_Alkaline.Genome.RAST.fbamodel	Non-marine Saline and Alkaline	Gene_associated_functional_reactions	15	15	8	2	2	1	0	27	0	1	0	0	0	0	0	8	0	0	0	0	34	0	0	26	16	0	0	17	15	3	0	12	9	0	0	0	16	0	10	1	0	1	0	0	0
3300005529_111	NA	3300005529_111__JGI_MAGs_NR_HQ-Soil.Genome.RAST.fbamodel	Soil	Gene_associated_functional_reactions	10	9	4	0	1	0	0	2	8	10	2	0	0	0	0	0	0	0	0	0	23	0	0	20	15	0	0	9	8	5	0	14	4	2	0	0	10	0	9	0	0	0	0	2	0
3300005529_26	NA	3300005529_26__JGI_MAGs_NR_HQ-Soil.Genome.RAST.fbamodel	Soil	Gene_associated_functional_reactions	18	15	17	4	3	1	1	32	0	0	0	0	0	0	0	2	0	0	0	0	52	0	0	47	19	0	0	21	11	9	0	13	9	1	0	0	20	0	10	1	0	1	0	1	0
3300005529_32	NA	3300005529_32__JGI_MAGs_NR_HQ-Soil.Genome.RAST.fbamodel	Soil	Gene_associated_functional_reactions	17	17	12	2	2	2	0	32	0	2	0	0	0	0	0	2	0	0	0	0	43	0	0	23	18	0	0	13	10	7	0	13	9	1	0	0	21	0	9	0	0	1	0	1	0
3300005529_33	NA	3300005529_33__JGI_MAGs_NR_HQ-Soil.Genome.RAST.fbamodel	Soil	Gene_associated_functional_reactions	13	11	6	2	1	1	0	7	14	22	3	0	0	0	0	6	0	0	0	0	39	0	0	31	18	0	0	14	12	12	0	12	13	3	0	0	20	0	0	1	0	1	0	4	0
3300005529_34	NA	3300005529_34__JGI_MAGs_NR_HQ-Soil.Genome.RAST.fbamodel	Soil	Gene_associated_functional_reactions	17	15	12	7	3	1	0	32	0	0	0	0	0	0	0	3	0	0	0	0	44	0	0	41	18	0	0	18	10	9	0	13	8	0	0	0	20	0	10	1	0	1	0	0	0
3300005529_36	NA	3300005529_36__JGI_MAGs_NR_HQ-Soil.Genome.RAST.fbamodel	Soil	Gene_associated_functional_reactions	13	12	12	1	1	1	0	32	3	8	2	0	0	0	0	5	0	0	0	0	55	0	0	40	19	0	0	16	12	11	0	5	10	2	0	0	22	0	9	0	0	1	0	2	0
3300005529_43	NA	3300005529_43__JGI_MAGs_NR_HQ-Soil.Genome.RAST.fbamodel	Soil	Gene_associated_functional_reactions	14	12	10	2	1	2	0	32	0	1	0	0	0	0	0	2	0	0	0	0	37	0	0	23	19	0	0	15	14	3	0	14	9	1	0	0	21	0	9	1	0	1	0	1	0
3300005529_46	NA	3300005529_46__JGI_MAGs_NR_HQ-Soil.Genome.RAST.fbamodel	Soil	Gene_associated_functional_reactions	16	13	14	2	1	1	0	32	3	5	0	0	0	0	0	2	0	0	0	0	50	0	0	54	19	0	0	13	6	9	0	4	8	1	0	0	15	0	10	1	0	0	0	2	0
3300005529_59	NA	3300005529_59__JGI_MAGs_NR_HQ-Soil.Genome.RAST.fbamodel	Soil	Gene_associated_functional_reactions	8	8	6	2	1	1	0	3	14	20	3	0	0	0	0	1	0	0	0	0	22	0	0	18	12	0	0	13	8	12	0	3	4	3	0	0	18	0	9	0	0	0	0	3	0
3300005529_66	NA	3300005529_66__JGI_MAGs_NR_HQ-Soil.Genome.RAST.fbamodel	Soil	Gene_associated_functional_reactions	11	7	9	1	0	0	0	32	0	0	0	0	0	0	0	3	0	0	0	0	30	0	0	22	19	0	0	12	9	7	0	3	9	0	0	0	11	0	0	0	0	0	0	0	0
3300005529_73	NA	3300005529_73__JGI_MAGs_NR_HQ-Soil.Genome.RAST.fbamodel	Soil	Gene_associated_functional_reactions	12	12	8	1	1	0	0	12	2	4	2	0	0	0	0	5	0	0	0	0	43	0	0	49	14	0	0	14	10	11	0	4	7	2	0	0	18	0	0	0	0	0	0	1	0
3300005529_78	NA	3300005529_78__JGI_MAGs_NR_HQ-Soil.Genome.RAST.fbamodel	Soil	Gene_associated_functional_reactions	14	15	12	1	1	0	0	32	0	0	1	0	0	0	0	2	0	0	0	0	41	0	0	22	17	0	0	15	7	9	0	4	10	0	0	0	15	0	0	0	0	0	0	0	0
3300005529_84	NA	3300005529_84__JGI_MAGs_NR_HQ-Soil.Genome.RAST.fbamodel	Soil	Gene_associated_functional_reactions	13	9	9	2	1	1	0	13	0	1	0	0	0	0	0	2	0	0	0	0	56	0	0	33	17	0	0	17	10	10	0	13	9	1	0	0	20	0	9	0	0	1	0	1	0
3300005529_85	NA	3300005529_85__JGI_MAGs_NR_HQ-Soil.Genome.RAST.fbamodel	Soil	Gene_associated_functional_reactions	14	12	10	1	1	0	0	32	0	3	0	0	0	0	0	3	0	0	0	0	59	0	0	33	17	0	0	17	9	10	0	16	8	2	0	0	18	0	10	1	0	1	0	2	0
3300005536_15	NA	3300005536_15__JGI_MAGs_NR_HQ-Soil.Genome.RAST.fbamodel	Soil	Gene_associated_functional_reactions	18	13	11	2	1	2	0	32	0	1	1	0	0	0	0	2	0	0	0	0	56	0	0	32	13	0	0	18	9	10	0	9	13	1	0	0	13	0	0	0	0	0	0	1	0
3300005547_10	NA	3300005547_10__JGI_MAGs_NR_HQ-Soil.Genome.RAST.fbamodel	Soil	Gene_associated_functional_reactions	9	10	14	6	0	4	3	32	3	7	1	0	0	0	0	0	0	0	0	0	50	0	0	35	14	0	0	17	11	9	0	14	10	2	0	0	17	0	8	0	0	0	0	2	0
3300005611_11	NA	3300005611_11__JGI_MAGs_NR_HQ-Non-marine_Saline_and_Alkaline.Genome.RAST.fbamodel	Non-marine Saline and Alkaline	Gene_associated_functional_reactions	13	8	9	2	2	2	0	5	3	3	0	0	0	0	0	3	0	0	0	0	42	0	0	32	16	0	0	17	11	5	0	14	12	0	0	0	18	0	10	0	0	1	0	0	0
3300005611_3	NA	3300005611_3__JGI_MAGs_NR_HQ-Non-marine_Saline_and_Alkaline.Genome.RAST.fbamodel	Non-marine Saline and Alkaline	Gene_associated_functional_reactions	12	9	7	2	1	1	0	32	3	5	2	0	0	0	0	2	0	0	0	0	46	0	0	37	12	0	0	8	2	7	0	0	7	1	0	0	10	0	0	1	0	1	0	1	0
3300005613_40	NA	3300005613_40__JGI_MAGs_NR_HQ-Non-marine_Saline_and_Alkaline.Genome.RAST.fbamodel	Non-marine Saline and Alkaline	Gene_associated_functional_reactions	7	0	6	1	1	0	0	0	2	3	2	0	0	0	0	0	0	0	0	0	14	0	0	16	7	0	0	2	4	2	0	0	0	1	0	0	4	0	0	0	0	0	0	1	0
3300005613_43	NA	3300005613_43__JGI_MAGs_NR_HQ-Non-marine_Saline_and_Alkaline.Genome.RAST.fbamodel	Non-marine Saline and Alkaline	Gene_associated_functional_reactions	5	0	5	1	1	0	0	0	2	3	2	0	0	0	0	1	0	0	0	0	20	0	0	17	10	0	0	2	1	2	0	0	0	1	0	0	2	0	0	0	0	0	0	1	0
3300005613_52	NA	3300005613_52__JGI_MAGs_NR_HQ-Non-marine_Saline_and_Alkaline.Genome.RAST.fbamodel	Non-marine Saline and Alkaline	Gene_associated_functional_reactions	6	1	5	1	1	0	0	0	0	1	2	0	0	0	0	1	0	0	0	0	19	0	0	16	8	0	0	4	2	2	0	0	0	1	0	0	3	0	0	0	0	0	0	1	0
3300005621_1	NA	3300005621_1__JGI_MAGs_NR_HQ-Thermal_springs.Genome.RAST.fbamodel	Thermal springs	Gene_associated_functional_reactions	10	9	6	2	1	1	0	32	0	0	0	0	0	0	0	1	0	0	0	0	30	0	0	23	13	0	0	9	7	3	0	13	11	0	0	0	14	0	9	1	0	1	0	0	0
3300005689_1	NA	3300005689_1__JGI_MAGs_NR_HQ-Engineered_Wastewater.Genome.RAST.fbamodel	Wastewater	Gene_associated_functional_reactions	13	14	9	2	1	1	0	32	3	6	3	0	0	0	0	0	0	0	0	0	55	0	0	42	15	0	0	5	3	11	0	7	3	2	0	0	11	0	0	0	0	0	0	2	0
3300005701_1	NA	3300005701_1__JGI_MAGs_NR_HQ-Freshwater.Genome.RAST.fbamodel	Freshwater	Gene_associated_functional_reactions	16	10	11	2	1	1	0	32	0	0	0	0	0	0	0	10	0	0	0	0	40	0	0	32	15	1	0	15	12	3	0	7	12	0	0	0	18	0	10	1	0	1	0	1	0
3300005858_1	NA	3300005858_1__JGI_MAGs_NR_HQ-Freshwater.Genome.RAST.fbamodel	Freshwater	Gene_associated_functional_reactions	11	3	7	0	1	0	0	28	0	0	0	0	0	0	0	2	0	0	0	0	38	0	0	20	15	0	0	14	9	9	0	0	7	0	0	0	21	0	0	1	0	1	0	0	0
3300005858_15	NA	3300005858_15__JGI_MAGs_NR_HQ-Freshwater.Genome.RAST.fbamodel	Freshwater	Gene_associated_functional_reactions	13	7	11	1	1	1	0	32	0	1	0	0	0	0	0	5	0	0	0	0	39	0	0	21	11	0	0	12	8	3	0	12	9	0	0	0	9	0	9	0	0	1	0	0	0
3300005858_17	NA	3300005858_17__JGI_MAGs_NR_HQ-Freshwater.Genome.RAST.fbamodel	Freshwater	Gene_associated_functional_reactions	7	10	5	1	1	0	0	32	0	1	0	0	0	0	0	0	0	0	0	0	34	0	0	23	14	0	0	9	6	10	0	6	6	1	0	0	5	0	0	0	0	0	0	1	0
3300005858_25	NA	3300005858_25__JGI_MAGs_NR_HQ-Freshwater.Genome.RAST.fbamodel	Freshwater	Gene_associated_functional_reactions	6	8	5	1	1	0	0	32	3	5	0	0	0	0	0	0	0	0	0	0	20	0	0	18	9	0	0	8	4	9	0	3	5	1	0	0	8	0	0	0	0	0	0	1	0
3300005858_26	NA	3300005858_26__JGI_MAGs_NR_HQ-Freshwater.Genome.RAST.fbamodel	Freshwater	Gene_associated_functional_reactions	9	8	6	1	1	0	0	14	1	2	3	0	0	0	0	0	0	0	0	0	39	0	0	21	18	0	0	14	9	12	0	13	7	0	0	0	19	0	9	0	0	1	0	0	0
3300005858_6	NA	3300005858_6__JGI_MAGs_NR_HQ-Freshwater.Genome.RAST.fbamodel	Freshwater	Gene_associated_functional_reactions	12	10	11	2	1	2	0	32	0	1	0	0	0	0	0	1	0	0	0	0	49	0	0	51	19	0	0	15	9	13	0	17	7	1	0	0	16	0	9	0	0	0	0	1	0
3300005858_9	NA	3300005858_9__JGI_MAGs_NR_HQ-Freshwater.Genome.RAST.fbamodel	Freshwater	Gene_associated_functional_reactions	13	9	7	3	1	0	0	32	3	4	0	0	0	0	0	2	0	0	0	0	55	0	0	28	17	0	0	17	10	9	0	14	9	1	0	0	23	0	10	1	0	1	0	1	0
3300005958_1	NA	3300005958_1__JGI_MAGs_NR_HQ-Non-marine_Saline_and_Alkaline.Genome.RAST.fbamodel	Non-marine Saline and Alkaline	Gene_associated_functional_reactions	9	9	7	3	1	1	0	0	17	23	2	0	0	0	0	1	0	0	0	0	35	0	0	23	16	1	0	16	8	5	0	7	8	3	0	0	15	0	9	1	0	1	0	3	0
3300005958_4	NA	3300005958_4__JGI_MAGs_NR_HQ-Non-marine_Saline_and_Alkaline.Genome.RAST.fbamodel	Non-marine Saline and Alkaline	Gene_associated_functional_reactions	8	8	2	0	1	0	0	0	17	23	2	0	0	0	0	0	0	0	0	0	17	0	0	14	5	0	0	9	3	4	0	2	1	3	0	0	4	0	0	0	0	0	0	2	0
3300005958_6	NA	3300005958_6__JGI_MAGs_NR_HQ-Non-marine_Saline_and_Alkaline.Genome.RAST.fbamodel	Non-marine Saline and Alkaline	Gene_associated_functional_reactions	10	7	5	1	1	0	0	0	4	6	2	0	0	0	0	0	0	0	0	0	30	0	0	19	10	0	0	9	8	7	0	13	5	1	0	0	12	0	0	0	0	0	0	1	0
3300005962_1	NA	3300005962_1__JGI_MAGs_NR_HQ-Thermal_springs.Genome.RAST.fbamodel	Thermal springs	Gene_associated_functional_reactions	9	10	5	1	1	0	0	5	17	24	2	0	0	0	0	7	0	0	0	0	39	0	0	50	17	0	0	15	11	11	0	11	8	4	0	0	15	0	10	1	0	1	0	3	0
3300005962_4	NA	3300005962_4__JGI_MAGs_NR_HQ-Thermal_springs.Genome.RAST.fbamodel	Thermal springs	Gene_associated_functional_reactions	12	2	7	1	3	3	0	12	0	0	0	0	0	0	0	0	0	0	0	0	50	0	0	51	15	1	0	12	8	5	0	3	9	0	0	0	11	0	0	0	0	0	0	0	0
3300005962_5	NA	3300005962_5__JGI_MAGs_NR_HQ-Thermal_springs.Genome.RAST.fbamodel	Thermal springs	Gene_associated_functional_reactions	9	8	6	2	1	1	0	13	0	0	0	0	0	0	0	0	0	0	0	0	35	0	0	20	12	0	0	7	6	3	0	13	9	0	0	0	13	0	9	0	0	1	0	0	0
3300005962_6	NA	3300005962_6__JGI_MAGs_NR_HQ-Thermal_springs.Genome.RAST.fbamodel	Thermal springs	Gene_associated_functional_reactions	10	2	11	2	1	1	0	13	0	0	0	0	0	0	0	0	0	0	0	0	46	0	0	50	9	0	0	10	9	2	0	2	6	0	0	0	11	0	0	0	0	0	0	0	0
3300005964_17	NA	3300005964_17__JGI_MAGs_NR_HQ-Non-marine_Saline_and_Alkaline.Genome.RAST.fbamodel	Non-marine Saline and Alkaline	Gene_associated_functional_reactions	10	9	8	3	1	0	0	0	14	20	2	0	0	0	0	1	0	0	0	0	18	0	0	12	13	0	0	14	10	9	0	3	6	3	0	0	12	0	0	0	0	0	0	3	0
3300005977_4	NA	3300005977_4__JGI_MAGs_NR_HQ-Non-marine_Saline_and_Alkaline.Genome.RAST.fbamodel	Non-marine Saline and Alkaline	Gene_associated_functional_reactions	9	9	5	3	1	1	0	3	17	23	2	0	0	0	0	1	0	0	0	0	37	0	0	21	15	1	0	16	7	5	0	7	8	3	0	0	14	0	9	1	0	1	0	3	0
3300005977_9	NA	3300005977_9__JGI_MAGs_NR_HQ-Non-marine_Saline_and_Alkaline.Genome.RAST.fbamodel	Non-marine Saline and Alkaline	Gene_associated_functional_reactions	10	9	6	1	1	1	0	0	17	20	2	0	0	0	0	2	0	0	0	0	29	0	0	19	10	0	0	17	10	2	0	7	8	3	0	0	11	0	0	1	0	1	0	3	0
3300005985_12	NA	3300005985_12__JGI_MAGs_NR_HQ-Host-associated_Plants.Genome.RAST.fbamodel	Plants	Gene_associated_functional_reactions	16	15	17	10	1	0	3	7	14	17	2	0	0	0	0	1	0	0	0	0	57	0	0	35	17	0	0	18	14	11	0	11	10	6	0	0	16	0	10	1	0	1	0	3	0
3300005985_13	NA	3300005985_13__JGI_MAGs_NR_HQ-Host-associated_Plants.Genome.RAST.fbamodel	Plants	Gene_associated_functional_reactions	14	16	7	2	2	1	0	32	3	10	3	0	0	0	0	5	0	0	0	0	50	0	0	27	17	0	0	20	26	8	0	12	12	2	0	0	25	0	15	1	0	1	0	2	0
3300005985_16	NA	3300005985_16__JGI_MAGs_NR_HQ-Host-associated_Plants.Genome.RAST.fbamodel	Plants	Gene_associated_functional_reactions	15	13	16	1	1	1	0	32	3	5	0	0	0	0	0	2	0	0	0	0	56	0	0	53	18	0	0	20	11	13	0	8	9	1	0	0	16	0	15	1	0	0	0	2	0
3300005985_26	NA	3300005985_26__JGI_MAGs_NR_HQ-Host-associated_Plants.Genome.RAST.fbamodel	Plants	Gene_associated_functional_reactions	14	15	9	1	2	0	0	32	0	0	0	0	0	0	0	1	0	0	0	0	28	0	0	14	15	0	0	15	7	16	0	6	9	0	0	0	13	0	2	0	0	0	0	0	0
3300005985_30	NA	3300005985_30__JGI_MAGs_NR_HQ-Host-associated_Plants.Genome.RAST.fbamodel	Plants	Gene_associated_functional_reactions	15	16	6	1	1	0	0	32	0	0	0	0	0	0	0	0	0	0	0	0	49	0	0	26	16	0	0	13	7	9	0	8	9	0	0	0	7	0	0	0	0	0	0	0	0
3300006028_8	NA	3300006028_8__JGI_MAGs_NR_HQ-Soil.Genome.RAST.fbamodel	Soil	Gene_associated_functional_reactions	14	9	18	7	2	1	0	32	0	0	0	0	0	0	0	5	0	0	0	0	36	0	0	34	18	0	0	17	19	7	0	14	9	0	0	0	22	0	9	1	0	1	0	0	0
3300006045_100	NA	3300006045_100__JGI_MAGs_NR_HQ-Host-associated_Arthropoda.Genome.RAST.fbamodel	Arthropoda	Gene_associated_functional_reactions	8	0	6	2	1	1	0	13	0	0	0	0	0	0	0	1	0	0	0	0	37	0	0	23	12	0	0	6	7	2	0	2	9	0	0	0	15	0	9	1	0	1	0	0	0
3300006045_43	NA	3300006045_43__JGI_MAGs_NR_HQ-Host-associated_Arthropoda.Genome.RAST.fbamodel	Arthropoda	Gene_associated_functional_reactions	7	1	7	1	1	0	0	2	0	0	0	0	0	0	0	1	0	0	0	0	39	0	0	33	11	0	0	14	12	2	0	3	11	0	0	0	14	0	9	0	0	0	0	0	0
3300006045_47	NA	3300006045_47__JGI_MAGs_NR_HQ-Host-associated_Arthropoda.Genome.RAST.fbamodel	Arthropoda	Gene_associated_functional_reactions	10	5	8	2	1	1	0	2	0	1	0	0	0	0	0	1	0	0	0	0	44	0	0	40	12	0	0	10	9	3	0	11	11	0	0	0	16	0	10	0	0	1	0	1	0
3300006045_48	NA	3300006045_48__JGI_MAGs_NR_HQ-Host-associated_Arthropoda.Genome.RAST.fbamodel	Arthropoda	Gene_associated_functional_reactions	9	3	8	2	1	1	0	5	0	0	0	0	0	0	0	1	0	0	0	0	37	0	0	34	11	0	0	10	11	3	0	11	11	0	0	0	16	0	10	0	0	0	0	1	0
3300006045_69	NA	3300006045_69__JGI_MAGs_NR_HQ-Host-associated_Arthropoda.Genome.RAST.fbamodel	Arthropoda	Gene_associated_functional_reactions	11	2	7	2	2	2	0	32	0	0	0	0	0	0	0	2	0	0	0	0	33	0	0	22	11	0	0	7	10	4	0	16	9	0	0	0	13	0	9	1	0	1	0	0	0
3300006045_73	NA	3300006045_73__JGI_MAGs_NR_HQ-Host-associated_Arthropoda.Genome.RAST.fbamodel	Arthropoda	Gene_associated_functional_reactions	9	3	5	4	3	0	1	10	0	1	0	0	0	0	0	0	0	0	0	0	23	0	0	29	7	0	0	11	9	2	0	2	8	0	0	0	13	0	10	0	0	0	0	0	0
3300006045_78	NA	3300006045_78__JGI_MAGs_NR_HQ-Host-associated_Arthropoda.Genome.RAST.fbamodel	Arthropoda	Gene_associated_functional_reactions	8	6	6	2	1	1	0	13	0	0	0	0	0	0	0	5	0	0	0	0	36	0	0	21	13	0	0	10	5	2	0	2	9	0	0	0	15	0	10	1	0	0	0	0	0
3300006045_95	NA	3300006045_95__JGI_MAGs_NR_HQ-Host-associated_Arthropoda.Genome.RAST.fbamodel	Arthropoda	Gene_associated_functional_reactions	8	6	6	2	1	1	0	2	1	2	0	0	0	0	0	4	0	0	0	0	39	0	0	21	13	0	0	9	9	2	0	2	9	0	0	0	17	0	10	1	0	1	0	0	0
3300006056_120	NA	3300006056_120__JGI_MAGs_NR_HQ-Engineered_Wastewater.Genome.RAST.fbamodel	Wastewater	Gene_associated_functional_reactions	10	14	6	1	1	0	0	32	0	0	0	0	0	0	0	5	0	0	0	0	8	0	0	17	6	0	0	5	1	0	0	2	6	0	0	0	3	0	0	0	0	0	0	0	0
3300006056_50	NA	3300006056_50__JGI_MAGs_NR_HQ-Engineered_Wastewater.Genome.RAST.fbamodel	Wastewater	Gene_associated_functional_reactions	10	15	6	1	1	0	0	13	0	0	1	0	0	0	0	1	0	0	0	0	38	0	0	24	16	0	0	13	10	11	0	7	10	2	0	0	7	0	10	1	0	1	0	0	0
3300006065_5	NA	3300006065_5__JGI_MAGs_NR_HQ-Thermal_springs.Genome.RAST.fbamodel	Thermal springs	Gene_associated_functional_reactions	8	2	10	2	4	4	0	32	0	0	0	0	0	0	0	1	0	0	0	0	36	0	0	31	15	0	0	14	11	7	0	14	10	0	0	0	16	0	10	1	0	1	0	0	0
3300006090_3	NA	3300006090_3__JGI_MAGs_NR_HQ-Marine.Genome.RAST.fbamodel	Marine	Gene_associated_functional_reactions	9	10	4	1	1	1	0	5	14	20	1	0	0	0	0	4	0	0	0	0	50	0	0	48	14	0	0	13	7	8	0	13	7	4	0	0	6	0	0	1	0	1	0	2	0
3300006176_16	NA	3300006176_16__JGI_MAGs_NR_HQ-Soil.Genome.RAST.fbamodel	Soil	Gene_associated_functional_reactions	13	13	7	1	1	0	0	39	3	7	1	0	0	0	0	2	0	0	0	0	35	0	0	23	17	0	0	14	16	10	0	4	8	2	0	0	8	0	0	2	0	1	0	2	0
3300006177_7	NA	3300006177_7__JGI_MAGs_NR_HQ-Host-associated_Plants.Genome.RAST.fbamodel	Plants	Gene_associated_functional_reactions	14	15	10	3	1	1	0	30	0	1	3	0	0	0	0	6	0	0	0	0	37	0	0	26	17	0	0	17	12	12	0	14	12	0	0	0	18	0	10	1	0	1	0	1	0
3300006186_13	NA	3300006186_13__JGI_MAGs_NR_HQ-Host-associated_Plants.Genome.RAST.fbamodel	Plants	Gene_associated_functional_reactions	14	15	5	2	1	2	0	32	0	0	0	0	0	0	0	6	0	0	0	0	25	0	0	36	11	0	0	10	6	10	0	3	7	0	0	0	9	0	0	1	0	0	0	0	0
3300006226_103	NA	3300006226_103__JGI_MAGs_NR_HQ-Host-associated_Arthropoda.Genome.RAST.fbamodel	Arthropoda	Gene_associated_functional_reactions	8	7	6	1	1	0	0	5	0	0	0	0	0	0	0	0	0	0	0	0	29	0	0	24	15	0	0	8	11	3	0	14	9	0	0	0	17	0	10	0	0	1	0	0	0
3300006226_106	NA	3300006226_106__JGI_MAGs_NR_HQ-Host-associated_Arthropoda.Genome.RAST.fbamodel	Arthropoda	Gene_associated_functional_reactions	7	4	5	1	1	0	0	0	1	2	2	0	0	0	0	2	0	0	0	0	19	0	0	21	11	0	0	7	8	5	0	13	8	1	0	0	15	0	9	1	0	1	0	1	0
3300006226_46	NA	3300006226_46__JGI_MAGs_NR_HQ-Host-associated_Arthropoda.Genome.RAST.fbamodel	Arthropoda	Gene_associated_functional_reactions	10	3	5	1	1	0	0	2	0	0	0	0	0	0	0	0	0	0	0	0	35	0	0	24	12	0	0	8	16	2	0	2	11	0	0	0	10	0	10	0	0	1	0	0	0
3300006226_62	NA	3300006226_62__JGI_MAGs_NR_HQ-Host-associated_Arthropoda.Genome.RAST.fbamodel	Arthropoda	Gene_associated_functional_reactions	11	1	6	1	2	0	0	5	9	9	1	0	0	0	0	0	0	0	0	0	46	0	0	33	13	0	0	10	12	3	0	2	10	0	0	0	15	0	9	0	0	0	0	0	0
3300006226_63	NA	3300006226_63__JGI_MAGs_NR_HQ-Host-associated_Arthropoda.Genome.RAST.fbamodel	Arthropoda	Gene_associated_functional_reactions	9	13	6	2	1	1	0	32	0	1	1	0	0	0	0	4	0	0	0	0	45	0	0	23	15	0	0	8	8	4	0	14	9	1	0	0	15	0	8	0	0	0	0	1	0
3300006226_69	NA	3300006226_69__JGI_MAGs_NR_HQ-Host-associated_Arthropoda.Genome.RAST.fbamodel	Arthropoda	Gene_associated_functional_reactions	14	7	15	4	3	2	0	32	0	1	2	0	0	0	0	6	0	0	0	0	50	0	0	51	15	0	0	11	11	5	0	14	11	1	0	0	18	0	10	1	0	1	0	2	0
3300006226_88	NA	3300006226_88__JGI_MAGs_NR_HQ-Host-associated_Arthropoda.Genome.RAST.fbamodel	Arthropoda	Gene_associated_functional_reactions	9	11	4	1	2	1	0	32	0	0	0	0	0	0	0	5	0	0	0	0	21	0	0	20	13	0	0	10	15	6	0	14	9	0	0	0	16	0	10	1	0	1	0	0	0
3300006246_1	NA	3300006246_1__JGI_MAGs_NR_HQ-Host-associated_Human.Genome.RAST.fbamodel	Human	Gene_associated_functional_reactions	15	1	10	2	3	6	0	5	0	0	1	0	0	0	0	1	0	0	0	0	37	0	0	54	10	0	0	11	15	4	0	11	8	0	0	0	8	0	0	1	0	1	0	1	0
3300006258_15	NA	3300006258_15__JGI_MAGs_NR_HQ-Host-associated_Human.Genome.RAST.fbamodel	Human	Gene_associated_functional_reactions	11	1	8	2	1	1	0	1	0	1	0	0	0	0	0	1	0	0	0	0	31	0	0	47	10	0	0	10	7	0	0	0	7	0	0	0	4	0	0	1	0	1	0	1	0
3300006260_23	NA	3300006260_23__JGI_MAGs_NR_HQ-Host-associated_Human.Genome.RAST.fbamodel	Human	Gene_associated_functional_reactions	11	0	11	1	3	3	0	2	0	0	0	0	0	0	0	0	0	0	0	0	43	0	0	23	11	0	0	8	7	2	0	2	9	0	0	0	3	0	0	0	0	0	0	1	0
3300006288_5	NA	3300006288_5__JGI_MAGs_NR_HQ-Host-associated_Human.Genome.RAST.fbamodel	Human	Gene_associated_functional_reactions	13	2	7	1	4	4	0	0	0	1	0	0	0	0	0	0	0	0	0	0	32	0	0	43	11	0	0	6	4	0	0	0	4	1	0	0	7	0	0	0	0	0	0	2	0
3300006292_13	NA	3300006292_13__JGI_MAGs_NR_HQ-Host-associated_Human.Genome.RAST.fbamodel	Human	Gene_associated_functional_reactions	12	3	8	1	1	1	0	26	0	0	0	0	0	0	0	0	0	0	0	0	47	0	0	49	11	0	0	10	3	5	0	3	8	0	0	0	3	0	0	0	0	0	0	0	0
3300006311_3	NA	3300006311_3__JGI_MAGs_NR_HQ-Marine.Genome.RAST.fbamodel	Marine	Gene_associated_functional_reactions	12	9	9	2	1	1	0	12	2	2	3	0	0	0	0	1	0	0	0	0	29	0	0	20	15	0	0	15	12	13	0	13	7	0	0	0	19	0	9	1	0	1	0	0	0
3300006315_3	NA	3300006315_3__JGI_MAGs_NR_HQ-Marine.Genome.RAST.fbamodel	Marine	Gene_associated_functional_reactions	13	7	6	1	1	0	0	12	2	2	1	0	0	0	0	2	0	0	0	0	36	0	0	20	14	0	0	11	9	10	0	13	6	0	0	0	16	0	8	1	0	1	0	0	0
3300006317_13	NA	3300006317_13__JGI_MAGs_NR_HQ-Host-associated_Human.Genome.RAST.fbamodel	Human	Gene_associated_functional_reactions	12	7	9	1	2	0	0	5	0	0	0	0	0	0	0	1	0	0	0	0	51	0	0	28	13	0	0	13	11	3	0	11	11	0	0	0	5	0	0	1	0	1	0	1	0
3300006330_4	NA	3300006330_4__JGI_MAGs_NR_HQ-Marine.Genome.RAST.fbamodel	Marine	Gene_associated_functional_reactions	12	11	9	3	1	2	0	32	3	7	1	0	0	0	0	7	0	0	0	0	31	0	0	33	17	0	0	21	17	10	0	13	11	1	0	0	15	0	10	1	0	1	0	1	0
3300006353_11	NA	3300006353_11__JGI_MAGs_NR_HQ-Host-associated_Plants.Genome.RAST.fbamodel	Plants	Gene_associated_functional_reactions	15	15	11	3	1	1	0	30	3	7	3	0	0	0	0	6	0	0	0	0	39	0	0	23	16	0	0	18	15	18	0	11	9	1	0	0	18	0	10	1	0	1	0	1	0
3300006428_5	NA	3300006428_5__JGI_MAGs_NR_HQ-Deep_subsurface.Genome.RAST.fbamodel	Deep subsurface	Gene_associated_functional_reactions	12	2	9	4	1	0	1	5	0	1	0	0	0	0	0	0	0	0	0	0	48	0	0	48	16	0	0	13	12	2	0	2	8	0	0	0	18	0	10	0	0	1	0	1	0
3300006458_27	NA	3300006458_27__JGI_MAGs_NR_HQ-Host-associated_Human.Genome.RAST.fbamodel	Human	Gene_associated_functional_reactions	9	1	6	2	2	1	0	5	0	0	0	0	0	0	0	0	0	0	0	0	27	0	0	38	12	0	0	10	6	0	0	0	4	0	0	0	3	0	0	0	0	0	0	0	0
3300006458_5	NA	3300006458_5__JGI_MAGs_NR_HQ-Host-associated_Human.Genome.RAST.fbamodel	Human	Gene_associated_functional_reactions	13	5	11	6	2	3	1	3	0	2	0	0	0	0	0	1	0	0	0	0	49	0	0	35	14	0	0	14	11	3	0	13	10	1	0	0	5	0	0	1	0	1	0	2	0
3300006461_14	NA	3300006461_14__JGI_MAGs_NR_HQ-Host-associated_Human.Genome.RAST.fbamodel	Human	Gene_associated_functional_reactions	11	4	6	2	1	2	0	32	0	0	0	0	0	0	0	1	0	0	0	0	27	0	0	26	13	0	0	12	11	3	0	14	11	0	0	0	11	0	9	1	0	1	0	0	0
3300006464_40	NA	3300006464_40__JGI_MAGs_NR_HQ-Host-associated_Human.Genome.RAST.fbamodel	Human	Gene_associated_functional_reactions	5	0	2	1	1	0	0	0	0	1	0	0	0	0	0	0	0	0	0	0	7	0	0	6	2	0	0	2	0	0	0	0	3	1	0	0	2	0	0	0	0	0	0	1	0
3300006476_21	NA	3300006476_21__JGI_MAGs_NR_HQ-Host-associated_Human.Genome.RAST.fbamodel	Human	Gene_associated_functional_reactions	9	2	8	1	3	0	0	5	0	0	0	0	0	0	0	0	0	0	0	0	41	0	0	25	13	0	0	6	8	2	0	2	9	0	0	0	8	0	10	0	0	0	0	1	0
3300006477_20	NA	3300006477_20__JGI_MAGs_NR_HQ-Host-associated_Human.Genome.RAST.fbamodel	Human	Gene_associated_functional_reactions	11	0	9	1	3	0	0	2	0	0	0	0	0	0	0	0	0	0	0	0	48	0	0	24	13	0	0	8	8	3	0	3	7	0	0	0	3	0	0	0	0	0	0	1	0
3300006568_24	NA	3300006568_24__JGI_MAGs_NR_HQ-Host-associated_Human.Genome.RAST.fbamodel	Human	Gene_associated_functional_reactions	14	1	8	4	2	5	0	5	0	1	0	0	0	0	0	1	0	0	0	0	36	0	0	25	14	0	0	10	9	3	0	3	6	1	0	0	15	0	10	0	0	1	0	1	0
3300006678_11	NA	3300006678_11__JGI_MAGs_NR_HQ-Host-associated_Human.Genome.RAST.fbamodel	Human	Gene_associated_functional_reactions	14	4	5	1	2	3	0	5	0	1	0	0	0	0	0	1	0	0	0	0	41	0	0	28	14	0	0	14	11	3	0	14	12	1	0	0	4	0	0	1	0	1	0	1	0
3300006678_24	NA	3300006678_24__JGI_MAGs_NR_HQ-Host-associated_Human.Genome.RAST.fbamodel	Human	Gene_associated_functional_reactions	11	0	11	2	3	4	0	2	0	0	0	0	0	0	0	0	0	0	0	0	47	0	0	24	10	0	0	8	9	2	0	2	8	0	0	0	3	0	0	0	0	1	0	1	0
3300006739_8	NA	3300006739_8__JGI_MAGs_NR_HQ-Host-associated_Human.Genome.RAST.fbamodel	Human	Gene_associated_functional_reactions	12	3	8	1	2	4	0	5	0	1	0	0	0	0	0	1	0	0	0	0	46	0	0	31	15	0	0	13	8	3	0	11	11	0	0	0	15	0	10	1	0	1	0	0	0
3300006742_5	NA	3300006742_5__JGI_MAGs_NR_HQ-Host-associated_Human.Genome.RAST.fbamodel	Human	Gene_associated_functional_reactions	13	10	6	1	1	0	0	32	0	0	0	0	0	0	0	5	0	0	0	0	47	0	0	36	14	0	0	13	5	11	0	4	6	0	0	0	6	0	0	1	0	0	0	0	0
3300006846_13	NA	3300006846_13__JGI_MAGs_NR_HQ-Host-associated_Plants.Genome.RAST.fbamodel	Plants	Gene_associated_functional_reactions	17	15	5	2	1	1	0	32	3	10	1	0	0	0	0	7	0	0	0	0	33	0	0	23	14	1	0	18	13	13	0	15	13	2	0	0	16	0	10	1	0	1	0	2	0
3300006879_24	NA	3300006879_24__JGI_MAGs_NR_HQ-Soil.Genome.RAST.fbamodel	Soil	Gene_associated_functional_reactions	16	16	6	2	1	1	0	32	3	6	2	0	0	0	0	5	0	0	0	0	43	0	0	30	15	0	0	19	13	11	0	15	11	1	0	0	21	0	10	0	0	1	0	1	0
3300006914_12	NA	3300006914_12__JGI_MAGs_NR_HQ-Host-associated_Plants.Genome.RAST.fbamodel	Plants	Gene_associated_functional_reactions	17	13	12	1	1	0	0	32	3	5	0	0	0	0	0	2	0	0	0	0	50	0	0	52	16	0	0	12	7	11	0	3	10	1	0	0	19	0	14	0	0	0	0	2	0
3300006995_1	NA	3300006995_1__JGI_MAGs_NR_HQ-Host-associated_Arthropoda.Genome.RAST.fbamodel	Arthropoda	Gene_associated_functional_reactions	13	15	12	6	2	0	0	32	0	0	0	0	0	0	0	5	0	0	0	0	33	0	0	24	16	0	0	15	17	7	0	13	11	0	0	0	17	0	10	1	0	1	0	0	0
3300007042_1	NA	3300007042_1__JGI_MAGs_NR_HQ-Host-associated_Arthropoda.Genome.RAST.fbamodel	Arthropoda	Gene_associated_functional_reactions	13	14	10	1	2	0	0	32	0	0	0	0	0	0	0	4	0	0	0	0	30	0	0	22	16	0	0	15	17	7	0	13	11	0	0	0	17	0	10	1	0	1	0	0	0
3300007052_2	NA	3300007052_2__JGI_MAGs_NR_HQ-Host-associated_Arthropoda.Genome.RAST.fbamodel	Arthropoda	Gene_associated_functional_reactions	13	15	12	6	2	0	0	32	0	0	0	0	0	0	0	4	0	0	0	0	33	0	0	26	16	0	0	15	16	7	0	14	11	0	0	0	18	0	10	1	0	1	0	0	0
3300007067_6	NA	3300007067_6__JGI_MAGs_NR_HQ-Host-associated_Arthropoda.Genome.RAST.fbamodel	Arthropoda	Gene_associated_functional_reactions	13	15	12	6	2	0	0	32	0	0	0	0	0	0	0	5	0	0	0	0	32	0	0	23	16	0	0	15	17	7	0	11	11	0	0	0	17	0	10	1	0	1	0	0	0
3300007080_3	NA	3300007080_3__JGI_MAGs_NR_HQ-Host-associated_Arthropoda.Genome.RAST.fbamodel	Arthropoda	Gene_associated_functional_reactions	13	15	10	1	2	0	0	32	0	0	0	0	0	0	0	5	0	0	0	0	32	0	0	26	16	0	0	11	16	7	0	14	11	0	0	0	16	0	10	1	0	1	0	0	0
3300007083_3	NA	3300007083_3__JGI_MAGs_NR_HQ-Host-associated_Arthropoda.Genome.RAST.fbamodel	Arthropoda	Gene_associated_functional_reactions	13	15	12	6	1	0	0	32	0	0	0	0	0	0	0	5	0	0	0	0	34	0	0	26	17	0	0	15	17	7	0	14	11	0	0	0	18	0	10	1	0	1	0	0	0
3300007095_1	NA	3300007095_1__JGI_MAGs_NR_HQ-Host-associated_Arthropoda.Genome.RAST.fbamodel	Arthropoda	Gene_associated_functional_reactions	13	15	10	1	2	0	0	32	0	0	0	0	0	0	0	4	0	0	0	0	34	0	0	26	16	0	0	17	17	7	0	13	11	0	0	0	18	0	10	1	0	1	0	0	0
3300007095_5	NA	3300007095_5__JGI_MAGs_NR_HQ-Host-associated_Arthropoda.Genome.RAST.fbamodel	Arthropoda	Gene_associated_functional_reactions	13	15	6	1	1	1	0	32	0	2	3	0	0	0	0	5	0	0	0	0	50	0	0	33	9	0	0	7	3	10	0	4	8	4	0	0	1	0	0	1	0	0	0	2	0
3300007125_11	NA	3300007125_11__JGI_MAGs_NR_HQ-Host-associated_Human.Genome.RAST.fbamodel	Human	Gene_associated_functional_reactions	11	9	6	2	1	2	0	32	0	0	0	0	0	0	0	1	0	0	0	0	28	0	0	23	13	0	0	12	11	3	0	13	11	0	0	0	10	0	10	1	0	1	0	0	0
3300007125_47	NA	3300007125_47__JGI_MAGs_NR_HQ-Host-associated_Human.Genome.RAST.fbamodel	Human	Gene_associated_functional_reactions	8	0	4	1	1	1	0	0	0	0	0	0	0	0	0	0	0	0	0	0	13	0	0	4	0	0	0	1	0	0	0	0	3	0	0	0	0	0	0	0	0	0	0	0	0
3300007129_6	NA	3300007129_6__JGI_MAGs_NR_HQ-Host-associated_Arthropoda.Genome.RAST.fbamodel	Arthropoda	Gene_associated_functional_reactions	14	15	10	1	2	1	0	32	0	0	0	0	0	0	0	5	0	0	0	0	27	0	0	18	13	0	0	13	16	7	0	14	11	0	0	0	15	0	10	1	0	1	0	0	0
3300007139_3	NA	3300007139_3__JGI_MAGs_NR_HQ-Host-associated_Arthropoda.Genome.RAST.fbamodel	Arthropoda	Gene_associated_functional_reactions	14	15	12	6	2	0	0	32	0	0	0	0	0	0	0	5	0	0	0	0	34	0	0	26	16	0	0	15	17	7	0	13	9	0	0	0	17	0	10	1	0	1	0	0	0
3300007140_8	NA	3300007140_8__JGI_MAGs_NR_HQ-Host-associated_Arthropoda.Genome.RAST.fbamodel	Arthropoda	Gene_associated_functional_reactions	14	4	5	2	1	1	0	32	0	0	0	0	0	0	0	1	0	0	0	0	25	0	0	17	12	0	0	13	15	3	0	14	10	0	0	0	10	0	10	1	0	1	0	0	0
3300007141_3	NA	3300007141_3__JGI_MAGs_NR_HQ-Host-associated_Arthropoda.Genome.RAST.fbamodel	Arthropoda	Gene_associated_functional_reactions	13	15	12	6	3	0	0	32	0	0	0	0	0	0	0	4	0	0	0	0	34	0	0	26	16	0	0	15	17	7	0	13	11	0	0	0	18	0	10	1	0	1	0	0	0
3300007210_10	NA	3300007210_10__JGI_MAGs_NR_HQ-Host-associated_Human.Genome.RAST.fbamodel	Human	Gene_associated_functional_reactions	11	3	9	1	1	3	0	1	0	1	1	0	0	0	0	1	0	0	0	0	43	0	0	45	16	0	0	10	7	3	0	3	7	0	0	0	15	0	10	0	0	0	0	0	0
3300007210_24	NA	3300007210_24__JGI_MAGs_NR_HQ-Host-associated_Human.Genome.RAST.fbamodel	Human	Gene_associated_functional_reactions	9	4	8	2	1	2	0	1	0	1	0	0	0	0	0	1	0	0	0	0	34	0	0	43	8	0	0	10	9	2	0	2	10	0	0	0	5	0	0	1	0	0	0	1	0
3300007210_9	NA	3300007210_9__JGI_MAGs_NR_HQ-Host-associated_Human.Genome.RAST.fbamodel	Human	Gene_associated_functional_reactions	12	6	6	1	3	0	0	3	0	1	0	0	0	0	0	0	0	0	0	0	36	0	0	17	16	1	0	7	11	2	0	2	13	0	0	0	15	0	10	0	0	1	0	0	0
3300007299_21	NA	3300007299_21__JGI_MAGs_NR_HQ-Host-associated_Human.Genome.RAST.fbamodel	Human	Gene_associated_functional_reactions	12	1	8	2	1	1	0	1	0	0	0	0	0	0	0	2	0	0	0	0	26	0	0	26	8	0	0	4	3	0	0	0	3	0	0	0	1	0	0	1	0	1	0	1	0
3300007299_6	NA	3300007299_6__JGI_MAGs_NR_HQ-Host-associated_Human.Genome.RAST.fbamodel	Human	Gene_associated_functional_reactions	12	3	9	8	1	1	0	30	0	0	0	0	0	0	0	1	0	0	0	0	43	0	0	45	14	0	0	17	8	3	0	3	8	0	0	0	7	0	0	1	0	1	0	0	0
3300007305_28	NA	3300007305_28__JGI_MAGs_NR_HQ-Host-associated_Human.Genome.RAST.fbamodel	Human	Gene_associated_functional_reactions	4	0	4	1	0	0	0	0	0	0	0	0	0	0	0	0	0	0	0	0	5	0	0	5	0	0	0	1	0	0	0	0	2	0	0	0	3	0	0	0	0	0	0	0	0
3300007317_7	NA	3300007317_7__JGI_MAGs_NR_HQ-Host-associated_Human.Genome.RAST.fbamodel	Human	Gene_associated_functional_reactions	10	6	5	1	1	0	0	32	0	0	1	0	0	0	0	1	0	0	0	0	49	0	0	40	14	0	0	15	9	10	0	3	7	0	0	0	5	0	0	1	0	0	0	0	0
3300007352_16	NA	3300007352_16__JGI_MAGs_NR_HQ-Deep_subsurface.Genome.RAST.fbamodel	Deep subsurface	Gene_associated_functional_reactions	11	9	14	1	1	1	0	32	0	2	2	0	0	0	0	0	0	0	0	0	44	0	0	53	15	0	0	10	8	11	0	4	6	2	0	0	7	0	0	0	0	0	0	4	0
3300007360_26	NA	3300007360_26__JGI_MAGs_NR_HQ-Host-associated_Human.Genome.RAST.fbamodel	Human	Gene_associated_functional_reactions	10	1	7	2	2	2	0	13	0	0	0	0	0	0	0	0	0	0	0	0	26	0	0	15	1	0	0	3	5	0	0	0	3	0	0	0	5	0	0	0	0	0	0	1	0
3300007361_15	NA	3300007361_15__JGI_MAGs_NR_HQ-Host-associated_Human.Genome.RAST.fbamodel	Human	Gene_associated_functional_reactions	7	3	4	1	1	1	0	10	0	2	0	0	0	0	0	4	0	0	0	0	39	0	0	37	14	0	0	15	6	3	0	3	10	0	0	0	3	0	0	1	0	1	0	0	0
3300007498_10	NA	3300007498_10__JGI_MAGs_NR_HQ-Host-associated_Human.Genome.RAST.fbamodel	Human	Gene_associated_functional_reactions	14	4	9	1	1	1	0	26	0	0	0	0	0	0	0	6	0	0	0	0	55	0	0	41	19	0	0	18	12	5	0	13	13	0	0	0	14	0	10	1	0	1	0	0	0
3300007517_23	NA	3300007517_23__JGI_MAGs_NR_HQ-Freshwater.Genome.RAST.fbamodel	Freshwater	Gene_associated_functional_reactions	13	14	13	4	2	2	1	31	18	22	1	0	0	0	0	7	0	0	0	0	57	0	0	30	13	0	0	8	12	8	0	4	4	3	0	0	8	0	10	1	0	1	0	2	0
3300007519_36	NA	3300007519_36__JGI_MAGs_NR_HQ-Freshwater.Genome.RAST.fbamodel	Freshwater	Gene_associated_functional_reactions	18	15	9	3	3	2	0	28	0	0	0	0	0	0	0	7	0	0	0	0	43	0	0	33	17	0	0	18	14	10	0	16	9	0	0	0	13	0	10	1	0	1	0	0	0
3300007519_37	NA	3300007519_37__JGI_MAGs_NR_HQ-Freshwater.Genome.RAST.fbamodel	Freshwater	Gene_associated_functional_reactions	16	12	8	2	1	1	0	5	14	21	3	0	0	0	0	5	0	0	0	0	52	0	0	51	16	1	0	18	14	15	0	9	12	3	0	0	16	0	10	1	0	1	0	3	0
3300007519_43	NA	3300007519_43__JGI_MAGs_NR_HQ-Freshwater.Genome.RAST.fbamodel	Freshwater	Gene_associated_functional_reactions	18	11	12	7	1	2	1	13	0	0	0	0	0	0	0	5	0	0	0	0	43	0	0	28	15	0	0	11	9	4	0	14	9	0	0	0	13	0	8	1	0	1	0	1	0
3300007531_19	NA	3300007531_19__JGI_MAGs_NR_HQ-Host-associated_Human.Genome.RAST.fbamodel	Human	Gene_associated_functional_reactions	9	3	6	1	1	1	0	10	0	0	1	0	0	0	0	0	0	0	0	0	42	0	0	38	13	0	0	13	4	4	0	3	8	0	0	0	6	0	0	0	0	0	0	0	0
3300007566_12	NA	3300007566_12__JGI_MAGs_NR_HQ-Host-associated_Human.Genome.RAST.fbamodel	Human	Gene_associated_functional_reactions	13	2	8	1	2	0	0	5	10	12	1	0	0	0	0	0	0	0	0	0	44	0	0	43	7	0	0	6	4	1	0	0	1	2	0	0	4	0	0	0	0	0	0	3	0
3300007566_14	NA	3300007566_14__JGI_MAGs_NR_HQ-Host-associated_Human.Genome.RAST.fbamodel	Human	Gene_associated_functional_reactions	12	1	5	1	1	1	0	1	0	0	0	0	0	0	0	0	0	0	0	0	27	0	0	22	5	0	0	8	5	0	0	0	1	0	0	0	2	0	0	0	0	0	0	0	0
3300007638_3	NA	3300007638_3__JGI_MAGs_NR_HQ-Host-associated_Human.Genome.RAST.fbamodel	Human	Gene_associated_functional_reactions	12	4	6	1	1	1	0	30	0	0	0	0	0	0	0	5	0	0	0	0	49	0	0	38	13	0	0	14	12	2	0	2	11	0	0	0	3	0	0	1	0	1	0	0	0
3300007648_16	NA	3300007648_16__JGI_MAGs_NR_HQ-Host-associated_Human.Genome.RAST.fbamodel	Human	Gene_associated_functional_reactions	10	6	6	1	1	0	0	32	0	0	1	0	0	0	0	1	0	0	0	0	50	0	0	40	14	0	0	15	9	10	0	3	9	0	0	0	5	0	0	1	0	0	0	0	0
3300007664_24	NA	3300007664_24__JGI_MAGs_NR_HQ-Host-associated_Human.Genome.RAST.fbamodel	Human	Gene_associated_functional_reactions	7	0	10	2	3	1	0	0	0	1	0	0	0	0	0	0	0	0	0	0	30	0	0	23	4	0	0	3	4	0	0	0	4	0	0	0	2	0	0	0	0	0	0	1	0
3300007666_9	NA	3300007666_9__JGI_MAGs_NR_HQ-Host-associated_Human.Genome.RAST.fbamodel	Human	Gene_associated_functional_reactions	8	2	6	2	0	2	0	13	0	0	0	0	0	0	0	1	0	0	0	0	24	0	0	23	11	0	0	10	9	3	0	8	10	0	0	0	10	0	10	1	0	1	0	0	0
3300007722_30	NA	3300007722_30__JGI_MAGs_NR_HQ-Freshwater.Genome.RAST.fbamodel	Freshwater	Gene_associated_functional_reactions	16	15	12	7	1	1	1	13	0	1	0	0	0	0	0	1	0	0	0	0	53	0	0	35	16	0	0	13	7	9	0	11	7	1	0	0	15	0	9	0	0	1	0	1	0
3300007722_38	NA	3300007722_38__JGI_MAGs_NR_HQ-Freshwater.Genome.RAST.fbamodel	Freshwater	Gene_associated_functional_reactions	15	15	10	3	1	1	0	32	3	8	1	0	0	0	0	6	0	0	0	0	36	0	0	33	17	0	0	20	15	11	0	17	12	1	0	0	19	0	10	1	0	1	0	2	0
3300007722_52	NA	3300007722_52__JGI_MAGs_NR_HQ-Freshwater.Genome.RAST.fbamodel	Freshwater	Gene_associated_functional_reactions	11	10	9	1	1	0	0	32	3	6	0	0	0	0	0	7	0	0	0	0	33	0	0	21	14	0	0	16	9	9	0	13	13	0	0	0	14	0	10	1	0	1	0	0	0
3300007722_74	NA	3300007722_74__JGI_MAGs_NR_HQ-Freshwater.Genome.RAST.fbamodel	Freshwater	Gene_associated_functional_reactions	14	10	9	2	1	1	0	3	17	20	1	0	0	0	0	4	0	0	0	0	32	0	0	23	15	0	0	19	13	7	0	8	13	3	0	0	13	0	10	0	0	1	0	2	0
3300007732_14	NA	3300007732_14__JGI_MAGs_NR_HQ-Host-associated_Human.Genome.RAST.fbamodel	Human	Gene_associated_functional_reactions	10	2	5	2	1	2	0	32	0	1	0	0	0	0	0	1	0	0	0	0	25	0	0	21	11	0	0	11	8	3	0	14	11	0	0	0	4	0	10	1	0	1	0	0	0
3300007783_10	NA	3300007783_10__JGI_MAGs_NR_HQ-Host-associated_Human.Genome.RAST.fbamodel	Human	Gene_associated_functional_reactions	10	0	6	1	3	1	0	0	0	1	0	0	0	0	0	0	0	0	0	0	52	0	0	46	10	0	0	8	10	0	0	0	7	0	0	0	6	0	0	0	0	0	0	1	0
3300007853_9	NA	3300007853_9__JGI_MAGs_NR_HQ-Host-associated_Human.Genome.RAST.fbamodel	Human	Gene_associated_functional_reactions	13	9	10	8	1	1	0	28	0	0	0	0	0	0	0	5	0	0	0	0	50	0	0	31	17	0	0	13	11	3	0	11	13	0	0	0	11	0	10	1	0	1	0	0	0
3300007878_3	NA	3300007878_3__JGI_MAGs_NR_HQ-Host-associated_Human.Genome.RAST.fbamodel	Human	Gene_associated_functional_reactions	10	12	7	2	1	2	0	32	0	1	0	0	0	0	0	6	0	0	0	0	37	0	0	25	12	0	0	13	11	3	0	14	13	0	0	0	7	0	0	1	0	1	0	0	0
3300007921_21	NA	3300007921_21__JGI_MAGs_NR_HQ-Host-associated_Human.Genome.RAST.fbamodel	Human	Gene_associated_functional_reactions	6	0	4	1	1	0	0	0	0	0	0	0	0	0	0	1	0	0	0	0	7	0	0	8	2	0	0	1	0	0	0	0	2	0	0	0	5	0	0	0	0	0	0	0	0
3300007940_1	NA	3300007940_1__JGI_MAGs_NR_HQ-Host-associated_Human.Genome.RAST.fbamodel	Human	Gene_associated_functional_reactions	11	3	5	1	1	1	0	30	0	0	0	0	0	0	0	3	0	0	0	0	54	0	0	43	11	0	0	12	9	3	0	3	11	0	0	0	3	0	0	1	0	0	0	0	0
3300007949_3	NA	3300007949_3__JGI_MAGs_NR_HQ-Host-associated_Human.Genome.RAST.fbamodel	Human	Gene_associated_functional_reactions	15	12	10	2	3	2	0	4	14	20	3	0	0	0	0	4	0	0	0	0	58	0	0	27	16	0	0	19	14	7	0	15	13	3	0	0	19	0	10	0	0	1	0	3	0
3300007949_5	NA	3300007949_5__JGI_MAGs_NR_HQ-Host-associated_Human.Genome.RAST.fbamodel	Human	Gene_associated_functional_reactions	10	12	7	2	1	2	0	32	0	1	0	0	0	0	0	6	0	0	0	0	38	0	0	25	12	0	0	13	11	3	0	14	12	0	0	0	15	0	9	1	0	1	0	0	0
3300007949_7	NA	3300007949_7__JGI_MAGs_NR_HQ-Host-associated_Human.Genome.RAST.fbamodel	Human	Gene_associated_functional_reactions	10	12	7	2	1	2	0	5	14	20	1	0	0	0	0	6	0	0	0	0	37	0	0	25	13	0	0	15	13	4	0	11	13	3	0	0	11	0	10	1	0	1	0	2	0
3300007991_13	NA	3300007991_13__JGI_MAGs_NR_HQ-Host-associated_Human.Genome.RAST.fbamodel	Human	Gene_associated_functional_reactions	13	4	9	1	1	3	0	1	0	0	0	0	0	0	0	1	0	0	0	0	45	0	0	22	16	0	0	7	9	2	0	2	11	0	0	0	15	0	9	1	0	1	0	1	0
3300008063_22	NA	3300008063_22__JGI_MAGs_NR_HQ-Host-associated_Human.Genome.RAST.fbamodel	Human	Gene_associated_functional_reactions	12	8	5	1	3	0	0	5	0	0	0	0	0	0	0	1	0	0	0	0	28	0	0	16	16	0	0	11	10	3	0	14	9	0	0	0	16	0	10	1	0	1	0	1	0
3300008068_2	NA	3300008068_2__JGI_MAGs_NR_HQ-Host-associated_Human.Genome.RAST.fbamodel	Human	Gene_associated_functional_reactions	10	1	9	2	2	1	0	2	0	1	2	0	0	0	0	1	0	0	0	0	43	0	0	49	13	0	0	9	14	5	0	4	12	1	0	0	5	0	0	0	0	0	0	2	0
3300008080_23	NA	3300008080_23__JGI_MAGs_NR_HQ-Host-associated_Human.Genome.RAST.fbamodel	Human	Gene_associated_functional_reactions	7	0	10	2	3	4	0	2	0	0	0	0	0	0	0	1	0	0	0	0	52	0	0	22	12	0	0	8	9	2	0	2	9	0	0	0	3	0	0	1	0	1	0	1	0
3300008089_8	NA	3300008089_8__JGI_MAGs_NR_HQ-Host-associated_Human.Genome.RAST.fbamodel	Human	Gene_associated_functional_reactions	17	11	9	2	3	2	0	12	0	0	0	0	0	0	0	5	0	0	0	0	46	0	0	20	13	0	0	20	12	4	0	14	13	0	0	0	16	0	10	1	0	1	0	1	0
3300008096_17	NA	3300008096_17__JGI_MAGs_NR_HQ-Host-associated_Human.Genome.RAST.fbamodel	Human	Gene_associated_functional_reactions	11	3	5	1	1	1	0	10	0	0	0	0	0	0	0	0	0	0	0	0	49	0	0	32	11	0	0	13	6	2	0	2	5	0	0	0	6	0	0	0	0	0	0	0	0
3300008096_25	NA	3300008096_25__JGI_MAGs_NR_HQ-Host-associated_Human.Genome.RAST.fbamodel	Human	Gene_associated_functional_reactions	10	3	10	1	1	0	0	1	0	2	2	0	0	0	0	1	0	0	0	0	49	0	0	26	14	0	0	11	8	2	0	7	8	1	0	0	12	0	7	0	0	1	0	1	0
3300008096_36	NA	3300008096_36__JGI_MAGs_NR_HQ-Host-associated_Human.Genome.RAST.fbamodel	Human	Gene_associated_functional_reactions	9	2	5	2	0	2	0	7	0	0	0	0	0	0	0	1	0	0	0	0	25	0	0	20	13	0	0	11	6	0	0	0	7	1	0	0	11	0	0	1	0	0	0	0	0
3300008096_43	NA	3300008096_43__JGI_MAGs_NR_HQ-Host-associated_Human.Genome.RAST.fbamodel	Human	Gene_associated_functional_reactions	5	0	5	1	0	0	0	0	0	1	0	0	0	0	0	0	0	0	0	0	7	0	0	6	0	0	0	2	1	0	0	0	1	1	0	0	3	0	0	0	0	0	0	1	0
3300008096_46	NA	3300008096_46__JGI_MAGs_NR_HQ-Host-associated_Human.Genome.RAST.fbamodel	Human	Gene_associated_functional_reactions	5	0	3	1	1	0	0	0	0	1	0	0	0	0	0	0	0	0	0	0	5	0	0	6	4	0	0	2	0	0	0	0	3	1	0	0	1	0	0	0	0	0	0	1	0
3300008101_34	NA	3300008101_34__JGI_MAGs_NR_HQ-Host-associated_Human.Genome.RAST.fbamodel	Human	Gene_associated_functional_reactions	7	0	4	1	1	0	0	0	0	0	0	0	0	0	0	0	0	0	0	0	16	0	0	10	1	0	0	1	2	0	0	0	2	0	0	0	2	0	0	0	0	0	0	0	0
3300008101_41	NA	3300008101_41__JGI_MAGs_NR_HQ-Host-associated_Human.Genome.RAST.fbamodel	Human	Gene_associated_functional_reactions	7	0	4	1	1	0	0	0	0	0	0	0	0	0	0	0	0	0	0	0	14	0	0	7	2	0	0	2	1	0	0	0	2	0	0	0	0	0	0	0	0	0	0	0	0
3300008130_11	NA	3300008130_11__JGI_MAGs_NR_HQ-Host-associated_Human.Genome.RAST.fbamodel	Human	Gene_associated_functional_reactions	12	3	8	1	1	1	0	26	0	0	0	0	0	0	0	0	0	0	0	0	46	0	0	46	10	0	0	15	6	5	0	3	10	0	0	0	3	0	0	0	0	0	0	0	0
3300008134_16	NA	3300008134_16__JGI_MAGs_NR_HQ-Host-associated_Human.Genome.RAST.fbamodel	Human	Gene_associated_functional_reactions	10	6	7	1	1	0	0	32	0	0	1	0	0	0	0	1	0	0	0	0	55	0	0	42	12	0	0	15	10	10	0	3	9	0	0	0	5	0	0	1	0	0	0	0	0
3300008136_20	NA	3300008136_20__JGI_MAGs_NR_HQ-Host-associated_Human.Genome.RAST.fbamodel	Human	Gene_associated_functional_reactions	13	4	5	1	1	3	0	5	0	1	0	0	0	0	0	2	0	0	0	0	40	0	0	24	14	0	0	13	10	3	0	10	11	1	0	0	4	0	0	1	0	1	0	1	0
3300008155_4	NA	3300008155_4__JGI_MAGs_NR_HQ-Host-associated_Human.Genome.RAST.fbamodel	Human	Gene_associated_functional_reactions	16	12	12	2	4	5	0	2	3	3	1	0	0	0	0	4	0	0	0	0	50	0	0	25	16	1	0	14	13	7	0	15	13	0	0	0	18	0	10	0	0	1	0	0	0
3300008268_41	NA	3300008268_41__JGI_MAGs_NR_HQ-Host-associated_Human.Genome.RAST.fbamodel	Human	Gene_associated_functional_reactions	4	0	4	1	0	0	0	0	0	0	0	0	0	0	0	0	0	0	0	0	12	0	0	15	2	0	0	2	1	2	0	0	2	0	0	0	1	0	0	0	0	0	0	0	0
3300008268_43	NA	3300008268_43__JGI_MAGs_NR_HQ-Host-associated_Human.Genome.RAST.fbamodel	Human	Gene_associated_functional_reactions	5	0	4	1	1	0	0	0	0	0	0	0	0	0	0	0	0	0	0	0	5	0	0	6	0	0	0	1	0	0	0	0	0	0	0	0	3	0	0	0	0	0	0	0	0
3300008270_4	NA	3300008270_4__JGI_MAGs_NR_HQ-Host-associated_Human.Genome.RAST.fbamodel	Human	Gene_associated_functional_reactions	12	3	8	1	1	1	0	30	0	0	0	0	0	0	0	0	0	0	0	0	47	0	0	49	10	0	0	10	6	5	0	6	8	0	0	0	2	0	0	0	0	0	0	0	0
3300008281_15	NA	3300008281_15__JGI_MAGs_NR_HQ-Host-associated_Human.Genome.RAST.fbamodel	Human	Gene_associated_functional_reactions	11	4	6	2	1	2	0	32	0	0	0	0	0	0	0	1	0	0	0	0	29	0	0	26	14	0	0	13	12	3	0	11	14	0	0	0	9	0	10	1	0	1	0	0	0
3300008283_13	NA	3300008283_13__JGI_MAGs_NR_HQ-Host-associated_Human.Genome.RAST.fbamodel	Human	Gene_associated_functional_reactions	11	0	6	0	3	1	0	0	0	1	0	0	0	0	0	0	0	0	0	0	51	0	0	46	10	0	0	9	10	0	0	0	7	0	0	0	3	0	0	0	0	0	0	1	0
3300008325_5	NA	3300008325_5__JGI_MAGs_NR_HQ-Host-associated_Human.Genome.RAST.fbamodel	Human	Gene_associated_functional_reactions	10	10	6	2	2	1	0	4	1	1	0	0	0	0	0	4	0	0	0	0	32	0	0	23	14	0	0	12	9	5	0	14	15	0	0	0	14	0	10	0	0	1	0	0	0
3300008347_15	NA	3300008347_15__JGI_MAGs_NR_HQ-Host-associated_Human.Genome.RAST.fbamodel	Human	Gene_associated_functional_reactions	10	5	6	1	1	0	0	32	0	0	1	0	0	0	0	1	0	0	0	0	49	0	0	40	15	0	0	15	9	9	0	2	9	0	0	0	3	0	0	1	0	0	0	0	0
3300008347_9	NA	3300008347_9__JGI_MAGs_NR_HQ-Host-associated_Human.Genome.RAST.fbamodel	Human	Gene_associated_functional_reactions	12	3	8	1	1	1	0	26	0	0	0	0	0	0	0	0	0	0	0	0	47	0	0	49	11	0	0	10	3	5	0	3	8	0	0	0	3	0	0	0	0	0	0	0	0
3300008349_2	NA	3300008349_2__JGI_MAGs_NR_HQ-Host-associated_Human.Genome.RAST.fbamodel	Human	Gene_associated_functional_reactions	12	12	10	2	3	1	0	2	0	0	1	0	0	0	0	4	0	0	0	0	49	0	0	25	15	0	0	18	12	4	0	11	13	0	0	0	17	0	9	0	0	1	0	0	0
3300008362_15	NA	3300008362_15__JGI_MAGs_NR_HQ-Host-associated_Human.Genome.RAST.fbamodel	Human	Gene_associated_functional_reactions	14	4	11	4	2	1	0	5	0	1	2	0	0	0	0	0	0	0	0	0	32	0	0	32	6	1	0	9	9	4	0	3	5	1	0	0	1	0	0	0	0	0	0	1	0
3300008408_11	NA	3300008408_11__JGI_MAGs_NR_HQ-Host-associated_Human.Genome.RAST.fbamodel	Human	Gene_associated_functional_reactions	11	3	6	2	1	2	0	32	0	0	0	0	0	0	0	1	0	0	0	0	29	0	0	26	13	0	0	13	12	3	0	14	14	0	0	0	11	0	10	1	0	1	0	0	0
3300008418_7	NA	3300008418_7__JGI_MAGs_NR_HQ-Host-associated_Human.Genome.RAST.fbamodel	Human	Gene_associated_functional_reactions	11	3	5	1	1	1	0	10	0	0	0	0	0	0	0	4	0	0	0	0	34	0	0	32	9	0	0	6	4	0	0	0	6	0	0	0	3	0	0	0	0	0	0	0	0
3300008436_13	NA	3300008436_13__JGI_MAGs_NR_HQ-Host-associated_Human.Genome.RAST.fbamodel	Human	Gene_associated_functional_reactions	12	0	8	1	3	1	0	0	0	1	0	0	0	0	0	0	0	0	0	0	43	0	0	46	8	0	0	10	10	0	0	0	7	0	0	0	3	0	0	0	0	0	0	1	0
3300008472_12	NA	3300008472_12__JGI_MAGs_NR_HQ-Host-associated_Human.Genome.RAST.fbamodel	Human	Gene_associated_functional_reactions	11	9	6	2	2	1	0	12	0	0	0	0	0	0	0	2	0	0	0	0	45	0	0	35	13	0	0	13	14	5	0	10	9	0	0	0	17	0	10	1	0	1	0	0	0
3300008504_2	NA	3300008504_2__JGI_MAGs_NR_HQ-Host-associated_Human.Genome.RAST.fbamodel	Human	Gene_associated_functional_reactions	13	3	11	1	3	3	0	5	0	1	0	0	0	0	0	1	0	0	0	0	34	0	0	39	12	0	0	13	14	3	0	10	12	1	0	0	8	0	0	1	0	1	0	1	0
3300008523_17	NA	3300008523_17__JGI_MAGs_NR_HQ-Host-associated_Human.Genome.RAST.fbamodel	Human	Gene_associated_functional_reactions	10	3	5	2	1	1	0	13	0	0	0	0	0	0	0	1	0	0	0	0	36	0	0	32	15	0	0	14	12	0	0	6	11	0	0	0	17	0	10	1	0	1	0	0	0
3300008551_24	NA	3300008551_24__JGI_MAGs_NR_HQ-Host-associated_Human.Genome.RAST.fbamodel	Human	Gene_associated_functional_reactions	12	2	10	2	1	2	0	2	0	0	0	0	0	0	0	0	0	0	0	0	26	0	0	26	6	0	0	3	3	0	0	0	3	0	0	0	3	0	0	0	0	0	0	1	0
3300008575_24	NA	3300008575_24__JGI_MAGs_NR_HQ-Host-associated_Human.Genome.RAST.fbamodel	Human	Gene_associated_functional_reactions	11	0	8	1	3	1	0	0	0	1	0	0	0	0	0	0	0	0	0	0	42	0	0	46	8	0	0	9	10	0	0	0	6	0	0	0	5	0	0	0	0	0	0	1	0
3300008585_11	NA	3300008585_11__JGI_MAGs_NR_HQ-Host-associated_Human.Genome.RAST.fbamodel	Human	Gene_associated_functional_reactions	9	2	6	2	1	2	0	28	0	0	0	0	0	0	0	2	0	0	0	0	47	0	0	26	13	0	0	5	5	0	0	0	4	0	0	0	12	0	10	0	0	0	0	0	0
3300008621_20	NA	3300008621_20__JGI_MAGs_NR_HQ-Host-associated_Human.Genome.RAST.fbamodel	Human	Gene_associated_functional_reactions	11	8	6	2	1	2	0	32	0	0	0	0	0	0	0	1	0	0	0	0	27	0	0	24	13	0	0	13	10	3	0	13	12	0	0	0	14	0	9	1	0	1	0	0	0
3300008622_11	NA	3300008622_11__JGI_MAGs_NR_HQ-Host-associated_Human.Genome.RAST.fbamodel	Human	Gene_associated_functional_reactions	12	2	6	1	1	1	0	30	0	1	0	0	0	0	0	1	0	0	0	0	43	0	0	43	15	0	0	13	5	3	0	3	6	0	0	0	8	0	0	1	0	0	0	0	0
3300008638_6	NA	3300008638_6__JGI_MAGs_NR_HQ-Host-associated_Human.Genome.RAST.fbamodel	Human	Gene_associated_functional_reactions	14	15	6	1	1	1	0	32	0	1	0	0	0	0	0	4	0	0	0	0	48	0	0	41	14	0	0	9	11	11	0	5	10	0	0	0	7	0	0	1	0	0	0	0	0
3300008650_10	NA	3300008650_10__JGI_MAGs_NR_HQ-Host-associated_Human.Genome.RAST.fbamodel	Human	Gene_associated_functional_reactions	10	3	6	1	1	1	0	10	0	0	0	0	0	0	0	2	0	0	0	0	28	0	0	23	12	0	0	10	3	0	0	0	6	0	0	0	5	0	0	1	0	0	0	1	0
3300008679_12	NA	3300008679_12__JGI_MAGs_NR_HQ-Host-associated_Human.Genome.RAST.fbamodel	Human	Gene_associated_functional_reactions	12	5	7	1	1	1	0	2	0	0	0	0	0	0	0	2	0	0	0	0	40	0	0	43	12	0	0	18	16	3	0	14	13	0	0	0	9	0	0	0	0	1	0	0	0
3300008714_4	NA	3300008714_4__JGI_MAGs_NR_HQ-Host-associated_Human.Genome.RAST.fbamodel	Human	Gene_associated_functional_reactions	12	5	10	2	1	5	0	13	0	0	0	0	0	0	0	6	0	0	0	0	31	0	0	20	14	1	0	10	13	3	0	10	13	0	0	0	15	0	0	1	0	1	0	0	0
3300008722_22	NA	3300008722_22__JGI_MAGs_NR_HQ-Host-associated_Human.Genome.RAST.fbamodel	Human	Gene_associated_functional_reactions	14	2	7	2	3	8	0	2	0	1	0	0	0	0	0	1	0	0	0	0	23	0	0	14	15	0	0	10	10	2	0	2	8	1	0	0	15	0	10	1	0	1	0	2	0
3300008737_7	NA	3300008737_7__JGI_MAGs_NR_HQ-Host-associated_Human.Genome.RAST.fbamodel	Human	Gene_associated_functional_reactions	8	2	5	2	1	2	0	32	0	1	0	0	0	0	0	0	0	0	0	0	42	0	0	25	12	0	0	11	8	0	0	0	7	0	0	0	11	0	10	0	0	1	0	0	0
3300008754_14	NA	3300008754_14__JGI_MAGs_NR_HQ-Host-associated_Human.Genome.RAST.fbamodel	Human	Gene_associated_functional_reactions	11	0	8	1	3	1	0	0	0	1	0	0	0	0	0	0	0	0	0	0	52	0	0	46	10	0	0	9	10	0	0	0	7	0	0	0	3	0	0	0	0	0	0	1	0
3300009083_26	NA	3300009083_26__JGI_MAGs_NR_HQ-Freshwater.Genome.RAST.fbamodel	Freshwater	Gene_associated_functional_reactions	14	16	9	2	1	2	0	32	3	11	3	0	0	0	0	6	0	0	0	0	57	0	0	53	20	0	0	19	17	12	0	4	13	3	0	0	25	0	0	0	0	0	0	3	0
3300009083_71	NA	3300009083_71__JGI_MAGs_NR_HQ-Freshwater.Genome.RAST.fbamodel	Freshwater	Gene_associated_functional_reactions	11	5	15	4	3	1	0	32	0	1	0	0	0	0	0	3	0	0	0	0	37	0	0	22	16	0	0	9	7	3	0	14	5	1	0	0	17	0	10	0	0	0	0	1	0
3300009084_70	NA	3300009084_70__JGI_MAGs_NR_HQ-Freshwater.Genome.RAST.fbamodel	Freshwater	Gene_associated_functional_reactions	9	9	3	0	1	0	0	32	0	1	1	0	0	0	0	4	0	0	0	0	45	0	0	33	15	0	0	9	7	11	0	6	7	0	0	0	5	0	0	1	0	0	0	0	0
3300009100_31	NA	3300009100_31__JGI_MAGs_NR_HQ-Host-associated_Plants.Genome.RAST.fbamodel	Plants	Gene_associated_functional_reactions	12	11	8	0	1	0	0	28	0	4	1	0	0	0	0	1	0	0	0	0	40	0	0	24	15	0	0	13	6	11	0	8	9	2	0	0	6	0	0	0	0	0	0	2	0
3300009381_4	NA	3300009381_4__JGI_MAGs_NR_HQ-Host-associated_Human.Genome.RAST.fbamodel	Human	Gene_associated_functional_reactions	12	4	6	1	1	1	0	30	0	0	0	0	0	0	0	5	0	0	0	0	49	0	0	38	12	0	0	13	12	3	0	3	11	0	0	0	5	0	0	1	0	1	0	0	0
3300009503_120	NA	3300009503_120__JGI_MAGs_NR_HQ-Thermal_springs.Genome.RAST.fbamodel	Thermal springs	Gene_associated_functional_reactions	12	6	6	1	1	1	0	3	6	7	0	0	0	0	0	0	0	0	0	0	29	0	0	16	14	0	0	7	6	3	0	9	9	1	0	0	16	0	9	0	0	0	0	1	0
3300009503_122	NA	3300009503_122__JGI_MAGs_NR_HQ-Thermal_springs.Genome.RAST.fbamodel	Thermal springs	Gene_associated_functional_reactions	11	7	5	2	2	1	0	32	0	0	0	0	0	0	0	1	0	0	0	0	31	0	0	22	12	0	0	9	12	3	0	13	9	0	0	0	16	0	0	1	0	1	0	0	0
3300009503_128	NA	3300009503_128__JGI_MAGs_NR_HQ-Thermal_springs.Genome.RAST.fbamodel	Thermal springs	Gene_associated_functional_reactions	7	3	7	1	2	0	0	13	0	0	0	0	0	0	0	0	0	0	0	0	35	0	0	15	10	0	0	7	5	2	0	2	6	0	0	0	6	0	0	0	0	0	0	0	0
3300009503_145	NA	3300009503_145__JGI_MAGs_NR_HQ-Thermal_springs.Genome.RAST.fbamodel	Thermal springs	Gene_associated_functional_reactions	8	7	5	1	1	0	0	32	0	1	1	0	0	0	0	1	0	0	0	0	26	0	0	16	14	0	0	7	8	9	0	13	8	1	0	0	16	0	9	1	0	1	0	1	0
3300009503_166	NA	3300009503_166__JGI_MAGs_NR_HQ-Thermal_springs.Genome.RAST.fbamodel	Thermal springs	Gene_associated_functional_reactions	10	8	7	1	1	0	0	0	17	24	2	0	0	0	0	3	0	0	0	0	19	0	0	13	11	0	0	11	7	10	0	2	6	3	0	0	4	0	0	1	0	0	0	3	0
3300009503_180	NA	3300009503_180__JGI_MAGs_NR_HQ-Thermal_springs.Genome.RAST.fbamodel	Thermal springs	Gene_associated_functional_reactions	9	3	2	1	1	2	0	0	0	1	2	0	0	0	0	1	0	0	0	0	26	0	0	22	9	0	0	5	6	2	0	6	7	1	0	0	1	0	9	1	0	1	0	1	0
3300009503_216	NA	3300009503_216__JGI_MAGs_NR_HQ-Thermal_springs.Genome.RAST.fbamodel	Thermal springs	Gene_associated_functional_reactions	7	0	4	2	1	0	0	0	0	1	2	0	0	0	0	0	0	0	0	0	16	0	0	19	11	0	0	4	1	4	0	2	0	1	0	0	5	0	9	0	0	0	0	1	0
3300009503_34	NA	3300009503_34__JGI_MAGs_NR_HQ-Thermal_springs.Genome.RAST.fbamodel	Thermal springs	Gene_associated_functional_reactions	12	10	11	2	3	5	0	32	0	0	0	0	0	0	0	2	0	0	0	0	42	0	0	30	17	0	0	16	12	9	0	13	9	0	0	0	16	0	10	1	0	1	0	0	0
3300009503_35	NA	3300009503_35__JGI_MAGs_NR_HQ-Thermal_springs.Genome.RAST.fbamodel	Thermal springs	Gene_associated_functional_reactions	13	12	12	4	3	1	0	32	0	2	0	0	0	0	0	2	0	0	0	0	53	0	0	48	18	0	0	14	8	3	0	12	6	1	0	0	17	0	10	1	0	1	0	1	0
3300009503_40	NA	3300009503_40__JGI_MAGs_NR_HQ-Thermal_springs.Genome.RAST.fbamodel	Thermal springs	Gene_associated_functional_reactions	14	11	11	4	1	4	2	32	0	1	1	0	0	0	0	1	0	0	0	0	58	0	0	40	18	0	0	18	11	10	0	13	12	1	0	0	18	0	9	1	0	1	0	1	0
3300009503_41	NA	3300009503_41__JGI_MAGs_NR_HQ-Thermal_springs.Genome.RAST.fbamodel	Thermal springs	Gene_associated_functional_reactions	12	9	5	1	1	0	0	5	17	25	1	0	0	0	0	1	0	0	0	0	40	0	0	25	15	0	0	7	11	7	0	14	9	3	0	0	14	0	10	1	0	1	0	4	0
3300009503_57	NA	3300009503_57__JGI_MAGs_NR_HQ-Thermal_springs.Genome.RAST.fbamodel	Thermal springs	Gene_associated_functional_reactions	12	4	4	1	2	0	0	10	1	2	0	0	0	0	0	1	0	0	0	0	40	0	0	27	12	0	0	11	8	3	0	10	13	1	0	0	15	0	10	1	0	1	0	1	0
3300009503_91	NA	3300009503_91__JGI_MAGs_NR_HQ-Thermal_springs.Genome.RAST.fbamodel	Thermal springs	Gene_associated_functional_reactions	10	7	6	1	1	1	0	31	3	8	0	0	0	0	0	2	0	0	0	0	26	0	0	25	13	0	0	10	7	6	0	13	9	1	0	0	14	0	0	1	0	1	0	1	0
3300009503_94	NA	3300009503_94__JGI_MAGs_NR_HQ-Thermal_springs.Genome.RAST.fbamodel	Thermal springs	Gene_associated_functional_reactions	10	2	6	1	2	0	0	3	14	17	1	0	0	0	0	0	0	0	0	0	39	0	0	26	15	0	0	10	7	1	0	0	7	4	0	0	5	0	8	0	0	0	0	3	0
3300009503_97	NA	3300009503_97__JGI_MAGs_NR_HQ-Thermal_springs.Genome.RAST.fbamodel	Thermal springs	Gene_associated_functional_reactions	11	4	6	1	1	0	0	7	14	17	1	0	0	0	0	1	0	0	0	0	35	0	0	22	13	0	0	7	11	7	0	10	7	3	0	0	17	0	0	1	0	1	0	3	0
3300009540_22	NA	3300009540_22__JGI_MAGs_NR_HQ-Engineered_Wastewater.Genome.RAST.fbamodel	Wastewater	Gene_associated_functional_reactions	12	12	5	1	1	0	0	32	3	5	1	0	0	0	0	5	0	0	0	0	53	0	0	30	14	0	0	8	5	11	0	7	6	3	0	0	7	0	0	1	0	0	0	1	0
3300009540_25	NA	3300009540_25__JGI_MAGs_NR_HQ-Engineered_Wastewater.Genome.RAST.fbamodel	Wastewater	Gene_associated_functional_reactions	12	10	12	2	0	2	0	32	3	5	0	0	0	0	0	5	0	0	0	0	55	0	0	50	16	0	0	21	11	12	0	13	14	1	0	0	16	0	10	0	0	1	0	1	0
3300009540_36	NA	3300009540_36__JGI_MAGs_NR_HQ-Engineered_Wastewater.Genome.RAST.fbamodel	Wastewater	Gene_associated_functional_reactions	10	13	5	1	1	0	0	5	14	21	3	0	0	0	0	2	0	0	0	0	56	0	0	42	20	0	0	14	11	12	0	13	9	3	0	0	16	0	10	1	0	1	0	3	0
3300009566_18	NA	3300009566_18__JGI_MAGs_NR_HQ-Deep_subsurface.Genome.RAST.fbamodel	Deep subsurface	Gene_associated_functional_reactions	12	6	6	4	2	1	2	3	6	8	0	0	0	0	0	0	0	0	0	0	45	0	0	51	15	0	0	13	13	8	0	13	8	1	0	0	25	0	8	0	0	0	0	2	0
3300009566_19	NA	3300009566_19__JGI_MAGs_NR_HQ-Deep_subsurface.Genome.RAST.fbamodel	Deep subsurface	Gene_associated_functional_reactions	13	4	6	1	1	1	0	13	0	1	0	0	0	0	0	1	0	0	0	0	32	0	0	19	14	0	0	7	9	3	0	13	9	1	0	0	15	0	9	0	0	0	0	1	0
3300009566_26	NA	3300009566_26__JGI_MAGs_NR_HQ-Deep_subsurface.Genome.RAST.fbamodel	Deep subsurface	Gene_associated_functional_reactions	7	5	5	1	1	0	0	12	0	0	1	0	0	0	0	0	0	0	0	0	32	0	0	18	14	0	0	9	4	10	0	3	6	0	0	0	6	0	0	0	0	0	0	0	0
3300009566_33	NA	3300009566_33__JGI_MAGs_NR_HQ-Deep_subsurface.Genome.RAST.fbamodel	Deep subsurface	Gene_associated_functional_reactions	9	5	8	2	1	1	0	4	0	0	0	0	0	0	0	0	0	0	0	0	46	0	0	50	6	0	0	7	2	3	0	3	2	0	0	0	6	0	0	0	0	0	0	0	0
3300009566_5	NA	3300009566_5__JGI_MAGs_NR_HQ-Deep_subsurface.Genome.RAST.fbamodel	Deep subsurface	Gene_associated_functional_reactions	16	8	12	4	1	2	0	32	0	1	0	0	0	0	0	2	0	0	0	0	56	0	0	48	19	0	0	10	6	9	0	4	6	1	0	0	16	0	0	1	0	0	0	1	0
3300009702_21	NA	3300009702_21__JGI_MAGs_NR_HQ-Marine.Genome.RAST.fbamodel	Marine	Gene_associated_functional_reactions	15	13	10	1	1	0	0	5	17	24	1	0	0	0	0	7	0	0	0	0	57	0	0	40	17	0	0	15	9	9	0	3	8	4	0	0	14	0	11	1	0	1	0	3	0
3300009702_22	NA	3300009702_22__JGI_MAGs_NR_HQ-Marine.Genome.RAST.fbamodel	Marine	Gene_associated_functional_reactions	15	10	5	1	1	0	0	32	3	9	2	0	0	0	0	5	0	0	0	0	57	0	0	34	17	0	0	11	6	12	0	8	4	3	0	0	8	0	9	1	0	0	0	3	0
3300009702_34	NA	3300009702_34__JGI_MAGs_NR_HQ-Marine.Genome.RAST.fbamodel	Marine	Gene_associated_functional_reactions	13	12	6	1	1	0	0	32	0	1	0	0	0	0	0	1	0	0	0	0	30	0	0	21	15	0	0	11	8	6	0	4	7	1	0	0	8	0	0	0	0	1	0	1	0
3300009702_50	NA	3300009702_50__JGI_MAGs_NR_HQ-Marine.Genome.RAST.fbamodel	Marine	Gene_associated_functional_reactions	10	10	11	3	1	1	0	32	3	10	3	0	0	0	0	7	0	0	0	0	53	0	0	29	15	0	0	21	10	11	0	14	13	3	0	0	17	0	10	1	0	1	0	3	0
3300009702_68	NA	3300009702_68__JGI_MAGs_NR_HQ-Marine.Genome.RAST.fbamodel	Marine	Gene_associated_functional_reactions	13	10	5	1	3	0	0	30	0	0	0	0	0	0	0	0	0	0	0	0	26	0	0	21	17	0	0	10	6	2	0	4	2	0	0	0	15	0	0	0	0	1	0	0	0
3300009703_15	NA	3300009703_15__JGI_MAGs_NR_HQ-Marine.Genome.RAST.fbamodel	Marine	Gene_associated_functional_reactions	11	10	5	1	1	1	0	32	0	2	2	0	0	0	0	2	0	0	0	0	35	0	0	33	19	0	0	12	7	12	0	7	6	2	0	0	15	0	0	0	0	0	0	3	0
3300009703_49	NA	3300009703_49__JGI_MAGs_NR_HQ-Marine.Genome.RAST.fbamodel	Marine	Gene_associated_functional_reactions	13	14	11	1	1	0	0	32	0	0	0	0	0	0	0	4	0	0	0	0	20	0	0	24	6	0	0	4	2	1	0	3	8	0	0	0	4	0	0	0	0	0	0	0	0
3300009703_8	NA	3300009703_8__JGI_MAGs_NR_HQ-Marine.Genome.RAST.fbamodel	Marine	Gene_associated_functional_reactions	13	14	9	1	1	0	0	32	3	7	3	0	0	0	0	6	0	0	0	0	47	0	0	27	17	1	0	16	7	13	0	5	7	2	0	0	12	0	0	1	0	0	0	2	0
3300009704_10	NA	3300009704_10__JGI_MAGs_NR_HQ-Engineered_Wastewater.Genome.RAST.fbamodel	Wastewater	Gene_associated_functional_reactions	11	7	5	1	1	0	0	32	0	1	0	0	0	0	0	3	0	0	0	0	56	0	0	39	15	0	0	14	14	12	0	3	6	1	0	0	9	0	8	0	0	0	0	1	0
3300009704_30	NA	3300009704_30__JGI_MAGs_NR_HQ-Engineered_Wastewater.Genome.RAST.fbamodel	Wastewater	Gene_associated_functional_reactions	8	5	4	1	1	1	0	7	14	22	1	0	0	0	0	0	0	0	0	0	25	0	0	15	14	0	0	9	9	7	0	10	9	3	0	0	10	0	9	0	0	1	0	3	0
3300009704_48	NA	3300009704_48__JGI_MAGs_NR_HQ-Engineered_Wastewater.Genome.RAST.fbamodel	Wastewater	Gene_associated_functional_reactions	10	6	4	3	1	1	0	1	0	1	2	0	0	0	0	1	0	0	0	0	27	0	0	30	11	0	0	7	7	5	0	14	7	1	0	0	16	0	8	0	0	0	0	1	0
3300009767_5	NA	3300009767_5__JGI_MAGs_NR_HQ-Engineered_Wastewater.Genome.RAST.fbamodel	Wastewater	Gene_associated_functional_reactions	15	11	7	4	2	2	0	32	0	1	0	0	0	0	0	1	0	0	0	0	43	0	0	21	17	0	0	20	12	3	0	14	8	0	0	0	25	0	10	1	0	1	0	1	0
3300009769_10	NA	3300009769_10__JGI_MAGs_NR_HQ-Engineered_Wastewater.Genome.RAST.fbamodel	Wastewater	Gene_associated_functional_reactions	17	9	9	4	2	2	0	32	0	0	0	0	0	0	0	2	0	0	0	0	56	0	0	47	17	0	0	14	11	9	0	9	8	2	0	0	18	0	10	1	0	1	0	0	0
3300009769_15	NA	3300009769_15__JGI_MAGs_NR_HQ-Engineered_Wastewater.Genome.RAST.fbamodel	Wastewater	Gene_associated_functional_reactions	15	11	11	8	1	1	0	10	0	1	0	0	0	0	0	1	0	0	0	0	56	0	0	36	18	0	0	20	12	11	0	9	10	2	0	0	13	0	14	1	0	1	0	0	0
3300009769_7	NA	3300009769_7__JGI_MAGs_NR_HQ-Engineered_Wastewater.Genome.RAST.fbamodel	Wastewater	Gene_associated_functional_reactions	14	9	5	1	1	1	0	3	15	24	1	0	0	0	0	2	0	0	0	0	32	0	0	26	15	0	0	14	14	7	0	13	11	3	0	0	19	0	10	1	0	1	0	3	0
3300009772_15	NA	3300009772_15__JGI_MAGs_NR_HQ-Engineered_Wastewater.Genome.RAST.fbamodel	Wastewater	Gene_associated_functional_reactions	12	6	12	1	2	0	0	11	0	0	0	0	0	0	0	2	0	0	0	0	44	0	0	38	11	1	0	11	11	3	0	14	9	0	0	0	19	0	0	1	0	1	0	1	0
3300009772_26	NA	3300009772_26__JGI_MAGs_NR_HQ-Engineered_Wastewater.Genome.RAST.fbamodel	Wastewater	Gene_associated_functional_reactions	6	3	5	1	1	0	0	5	0	0	0	0	0	0	0	0	0	0	0	0	23	0	0	12	14	0	0	8	4	2	0	0	2	0	0	0	6	0	0	0	0	0	0	0	0
3300009772_7	NA	3300009772_7__JGI_MAGs_NR_HQ-Engineered_Wastewater.Genome.RAST.fbamodel	Wastewater	Gene_associated_functional_reactions	10	10	9	2	1	1	0	5	17	20	1	0	0	0	0	5	0	0	0	0	51	0	0	28	13	0	0	8	5	7	0	4	6	3	0	0	4	0	0	0	0	0	0	4	0
3300009779_13	NA	3300009779_13__JGI_MAGs_NR_HQ-Engineered_Wastewater.Genome.RAST.fbamodel	Wastewater	Gene_associated_functional_reactions	9	10	5	3	0	1	2	32	0	0	0	0	0	0	0	1	0	0	0	0	55	0	0	37	20	0	0	16	9	5	0	8	9	1	0	0	13	0	9	1	0	1	0	0	0
3300009784_13	NA	3300009784_13__JGI_MAGs_NR_HQ-Host-associated_Arthropoda.Genome.RAST.fbamodel	Arthropoda	Gene_associated_functional_reactions	12	13	5	1	2	1	0	13	0	0	0	0	0	0	0	0	0	0	0	0	34	0	0	18	15	0	0	10	10	3	0	14	8	0	0	0	16	0	8	0	0	0	0	0	0
3300009784_29	NA	3300009784_29__JGI_MAGs_NR_HQ-Host-associated_Arthropoda.Genome.RAST.fbamodel	Arthropoda	Gene_associated_functional_reactions	11	9	8	2	2	2	0	3	2	2	0	0	0	0	0	5	0	0	0	0	49	0	0	30	13	0	0	16	13	5	0	11	13	0	0	0	15	0	10	0	0	1	0	0	0
3300009787_35	NA	3300009787_35__JGI_MAGs_NR_HQ-Host-associated_Plants.Genome.RAST.fbamodel	Plants	Gene_associated_functional_reactions	11	14	6	2	1	1	0	30	0	0	1	0	0	0	0	6	0	0	0	0	27	0	0	22	13	0	0	13	18	4	0	12	12	0	0	0	16	0	8	1	0	0	0	0	0
3300009787_37	NA	3300009787_37__JGI_MAGs_NR_HQ-Host-associated_Plants.Genome.RAST.fbamodel	Plants	Gene_associated_functional_reactions	12	3	8	1	0	1	0	28	0	0	0	0	0	0	0	2	0	0	0	0	14	0	0	15	5	0	0	4	1	0	0	1	4	0	0	0	6	0	0	0	0	0	0	0	0
3300009790_26	NA	3300009790_26__JGI_MAGs_NR_HQ-Marine.Genome.RAST.fbamodel	Marine	Gene_associated_functional_reactions	9	10	6	1	1	0	0	32	3	6	2	0	0	0	0	5	0	0	0	0	42	0	0	42	16	0	0	18	10	5	0	15	13	1	0	0	12	0	10	1	0	1	0	1	0
3300009790_9	NA	3300009790_9__JGI_MAGs_NR_HQ-Marine.Genome.RAST.fbamodel	Marine	Gene_associated_functional_reactions	9	9	6	2	1	1	0	32	3	6	3	0	0	0	0	4	0	0	0	0	46	0	0	35	17	0	0	15	7	16	0	6	10	2	0	0	15	0	3	0	0	0	0	2	0
3300009824_14	NA	3300009824_14__JGI_MAGs_NR_HQ-Soil.Genome.RAST.fbamodel	Soil	Gene_associated_functional_reactions	12	10	9	2	2	2	0	32	3	7	0	0	0	0	0	2	0	0	0	0	29	0	0	22	16	1	0	14	14	7	0	13	9	1	0	0	18	0	10	1	0	1	0	1	0
3300009826_57	NA	3300009826_57__JGI_MAGs_NR_HQ-Host-associated_Arthropoda.Genome.RAST.fbamodel	Arthropoda	Gene_associated_functional_reactions	9	0	5	1	1	1	0	31	0	0	1	0	0	0	0	1	0	0	0	0	45	0	0	39	14	0	0	10	5	4	0	3	8	0	0	0	10	0	0	1	0	0	0	0	0
3300009826_71	NA	3300009826_71__JGI_MAGs_NR_HQ-Host-associated_Arthropoda.Genome.RAST.fbamodel	Arthropoda	Gene_associated_functional_reactions	9	0	5	1	1	1	0	31	0	0	1	0	0	0	0	1	0	0	0	0	47	0	0	44	13	0	0	10	5	4	0	3	8	0	0	0	13	0	0	1	0	0	0	0	0
3300009840_13	NA	3300009840_13__JGI_MAGs_NR_HQ-Soil.Genome.RAST.fbamodel	Soil	Gene_associated_functional_reactions	12	12	8	1	1	0	0	2	3	5	0	0	0	0	0	6	0	0	0	0	41	0	0	23	15	1	0	12	10	8	0	13	9	1	0	0	11	0	9	1	0	0	0	1	0
3300010049_56	NA	3300010049_56__JGI_MAGs_NR_HQ-Host-associated_Arthropoda.Genome.RAST.fbamodel	Arthropoda	Gene_associated_functional_reactions	11	3	5	1	1	0	0	2	0	0	0	0	0	0	0	0	0	0	0	0	31	0	0	15	6	0	0	5	7	2	0	2	11	0	0	0	11	0	9	0	0	0	0	0	0
3300010162_37	NA	3300010162_37__JGI_MAGs_NR_HQ-Host-associated_Arthropoda.Genome.RAST.fbamodel	Arthropoda	Gene_associated_functional_reactions	9	7	7	2	2	1	0	30	0	0	0	0	0	0	0	0	0	0	0	0	31	0	0	15	10	0	0	10	11	3	0	9	11	0	0	0	13	0	9	0	0	0	0	0	0
3300010162_58	NA	3300010162_58__JGI_MAGs_NR_HQ-Host-associated_Arthropoda.Genome.RAST.fbamodel	Arthropoda	Gene_associated_functional_reactions	11	1	5	1	1	0	0	5	0	0	0	0	0	0	0	1	0	0	0	0	27	0	0	29	11	0	0	7	10	2	0	2	11	0	0	0	14	0	10	1	0	1	0	1	0
3300010339_7	NA	3300010339_7__JGI_MAGs_NR_HQ-Soil.Genome.RAST.fbamodel	Soil	Gene_associated_functional_reactions	17	11	13	4	1	3	0	5	3	7	2	0	0	0	0	5	0	0	0	0	52	0	0	25	22	1	0	21	15	11	0	14	12	4	0	0	21	0	15	1	0	1	0	2	0
3300010341_17	NA	3300010341_17__JGI_MAGs_NR_HQ-Soil.Genome.RAST.fbamodel	Soil	Gene_associated_functional_reactions	11	4	5	1	1	1	0	5	14	21	1	0	0	0	0	3	0	0	0	0	32	0	0	25	14	0	0	9	7	7	0	11	7	3	0	0	14	0	9	0	0	1	0	3	0
3300010368_16	NA	3300010368_16__JGI_MAGs_NR_HQ-Marine.Genome.RAST.fbamodel	Marine	Gene_associated_functional_reactions	18	12	12	2	1	2	0	13	0	1	1	0	0	0	0	5	0	0	0	0	41	0	0	24	16	0	0	15	11	7	0	14	10	1	0	0	18	0	15	1	0	1	0	1	0
3300010368_5	NA	3300010368_5__JGI_MAGs_NR_HQ-Marine.Genome.RAST.fbamodel	Marine	Gene_associated_functional_reactions	10	12	5	2	0	2	0	32	3	9	3	0	0	0	0	2	0	0	0	0	54	0	0	54	16	1	0	11	6	21	0	9	7	2	0	0	7	0	0	1	0	0	0	2	0
3300010371_41	NA	3300010371_41__JGI_MAGs_NR_HQ-Soil.Genome.RAST.fbamodel	Soil	Gene_associated_functional_reactions	13	15	8	1	1	1	0	32	0	1	1	0	0	0	0	4	0	0	0	0	34	0	0	19	19	0	0	10	11	14	0	7	8	3	0	0	11	0	10	0	0	0	0	1	0
3300010371_48	NA	3300010371_48__JGI_MAGs_NR_HQ-Soil.Genome.RAST.fbamodel	Soil	Gene_associated_functional_reactions	11	8	6	2	1	2	0	6	0	4	3	0	0	0	0	2	0	0	0	0	49	0	0	42	14	1	0	8	6	19	0	3	10	3	0	0	9	0	0	0	0	0	0	3	0
3300010373_49	NA	3300010373_49__JGI_MAGs_NR_HQ-Soil.Genome.RAST.fbamodel	Soil	Gene_associated_functional_reactions	16	12	9	1	1	0	0	4	17	24	1	0	0	0	0	3	0	0	0	0	37	0	0	27	15	1	0	15	10	10	0	16	9	3	0	0	14	0	10	1	0	1	0	3	0
3300010375_36	NA	3300010375_36__JGI_MAGs_NR_HQ-Host-associated_Plants.Genome.RAST.fbamodel	Plants	Gene_associated_functional_reactions	14	13	5	1	0	0	0	32	3	5	1	0	0	0	0	1	0	0	0	0	55	0	0	36	17	0	0	11	8	11	0	7	10	4	0	0	11	0	10	1	0	1	0	1	0
3300010375_75	NA	3300010375_75__JGI_MAGs_NR_HQ-Host-associated_Plants.Genome.RAST.fbamodel	Plants	Gene_associated_functional_reactions	12	14	8	1	1	0	0	32	0	0	0	0	0	0	0	4	0	0	0	0	15	0	0	41	3	0	0	6	4	7	0	3	10	0	0	0	1	0	0	0	0	0	0	0	0
3300010396_104	NA	3300010396_104__JGI_MAGs_NR_HQ-Soil.Genome.RAST.fbamodel	Soil	Gene_associated_functional_reactions	10	10	8	1	1	0	0	12	0	0	0	0	0	0	0	1	0	0	0	0	18	0	0	22	11	0	0	9	5	3	0	13	11	0	0	0	10	0	7	1	0	1	0	0	0
3300010396_41	NA	3300010396_41__JGI_MAGs_NR_HQ-Soil.Genome.RAST.fbamodel	Soil	Gene_associated_functional_reactions	12	10	10	1	1	3	0	32	3	7	0	0	0	0	0	5	0	0	0	0	31	0	0	22	14	0	0	17	7	9	0	12	13	1	0	0	13	0	9	1	0	1	0	1	0
3300010396_50	NA	3300010396_50__JGI_MAGs_NR_HQ-Soil.Genome.RAST.fbamodel	Soil	Gene_associated_functional_reactions	14	12	9	2	1	1	0	4	17	24	1	0	0	0	0	5	0	0	0	0	48	0	0	24	15	1	0	13	10	9	0	13	9	3	0	0	14	0	10	1	0	1	0	3	0
3300010882_34	NA	3300010882_34__JGI_MAGs_NR_HQ-Host-associated_Arthropoda.Genome.RAST.fbamodel	Arthropoda	Gene_associated_functional_reactions	12	15	5	2	1	2	0	32	0	1	0	0	0	0	0	2	0	0	0	0	28	0	0	24	13	0	0	13	17	3	0	15	11	0	0	0	18	0	10	1	0	1	0	0	0
3300010882_40	NA	3300010882_40__JGI_MAGs_NR_HQ-Host-associated_Arthropoda.Genome.RAST.fbamodel	Arthropoda	Gene_associated_functional_reactions	11	6	6	1	1	0	0	13	0	0	0	0	0	0	0	1	0	0	0	0	41	0	0	24	9	0	0	12	12	3	0	12	9	0	0	0	12	0	9	1	0	1	0	0	0
3300011118_20	NA	3300011118_20__JGI_MAGs_NR_HQ-Marine.Genome.RAST.fbamodel	Marine	Gene_associated_functional_reactions	11	8	6	1	2	0	0	32	0	0	0	0	0	0	0	2	0	0	0	0	32	0	0	16	17	0	0	9	7	3	0	4	7	0	0	0	6	0	0	0	0	0	0	0	0
3300011118_28	NA	3300011118_28__JGI_MAGs_NR_HQ-Marine.Genome.RAST.fbamodel	Marine	Gene_associated_functional_reactions	13	7	11	1	3	0	0	13	0	0	0	0	0	0	0	0	0	0	0	0	37	0	0	19	17	0	0	10	14	3	0	13	10	0	0	0	19	0	7	0	0	0	0	0	0
3300011135_1	NA	3300011135_1__JGI_MAGs_NR_HQ-Built_Environment.Genome.RAST.fbamodel	Built environment	Gene_associated_functional_reactions	18	15	10	11	3	4	1	5	14	18	1	0	0	0	0	2	0	0	0	0	54	0	0	39	19	0	0	20	16	11	0	14	9	3	0	0	14	0	10	1	0	1	0	3	0
3300011140_5	NA	3300011140_5__JGI_MAGs_NR_HQ-Built_Environment.Genome.RAST.fbamodel	Built environment	Gene_associated_functional_reactions	15	14	6	2	1	1	0	32	3	7	2	0	0	0	0	7	0	0	0	0	31	0	0	27	18	0	0	20	15	8	0	14	15	2	0	0	22	0	9	1	0	1	0	2	0
3300011154_1	NA	3300011154_1__JGI_MAGs_NR_HQ-Built_Environment.Genome.RAST.fbamodel	Built environment	Gene_associated_functional_reactions	19	15	20	15	6	8	6	32	0	1	0	0	0	0	0	13	0	0	0	0	63	0	0	53	20	0	0	24	24	6	0	15	13	1	0	0	31	0	10	2	0	1	0	1	0
3300011163_4	NA	3300011163_4__JGI_MAGs_NR_HQ-Built_Environment.Genome.RAST.fbamodel	Built environment	Gene_associated_functional_reactions	13	5	11	1	3	3	0	3	0	1	0	0	0	0	0	1	0	0	0	0	43	0	0	48	11	0	0	14	14	3	0	14	11	0	0	0	12	0	10	1	0	1	0	1	0
3300011165_1	NA	3300011165_1__JGI_MAGs_NR_HQ-Built_Environment.Genome.RAST.fbamodel	Built environment	Gene_associated_functional_reactions	12	6	11	2	2	1	0	3	0	3	2	0	0	0	0	2	0	0	0	0	53	0	0	32	16	1	0	20	11	6	0	10	12	2	0	0	11	0	10	0	0	1	0	4	0
3300011199_1	NA	3300011199_1__JGI_MAGs_NR_HQ-Soil.Genome.RAST.fbamodel	Soil	Gene_associated_functional_reactions	15	10	10	2	2	2	0	32	0	1	0	0	0	0	0	8	0	0	0	0	33	0	0	22	14	0	0	17	14	0	0	8	13	0	0	0	21	0	10	1	0	1	0	0	0
3300011209_1	NA	3300011209_1__JGI_MAGs_NR_HQ-Built_Environment.Genome.RAST.fbamodel	Built environment	Gene_associated_functional_reactions	19	14	17	6	5	5	4	5	18	26	3	0	0	0	0	8	0	0	0	0	60	0	0	32	21	1	0	22	13	12	0	15	13	5	0	0	27	0	15	2	0	1	0	3	0
3300011215_4	NA	3300011215_4__JGI_MAGs_NR_HQ-Built_Environment.Genome.RAST.fbamodel	Built environment	Gene_associated_functional_reactions	18	13	18	7	6	5	6	32	0	1	0	0	0	0	0	9	0	0	0	0	68	0	0	54	17	0	0	24	21	6	0	15	13	0	0	0	24	0	15	1	0	1	0	1	0
3300011223_1	NA	3300011223_1__JGI_MAGs_NR_HQ-Built_Environment.Genome.RAST.fbamodel	Built environment	Gene_associated_functional_reactions	18	15	10	11	5	4	1	5	14	18	1	0	0	0	0	2	0	0	0	0	54	0	0	39	19	0	0	20	16	11	0	17	9	3	0	0	14	0	10	1	0	1	0	3	0
3300011225_4	NA	3300011225_4__JGI_MAGs_NR_HQ-Built_Environment.Genome.RAST.fbamodel	Built environment	Gene_associated_functional_reactions	13	9	11	1	2	1	0	32	3	8	3	0	0	0	0	6	0	0	0	0	57	0	0	25	16	0	0	15	18	10	0	8	11	2	0	0	21	0	15	1	0	1	0	2	0
3300011225_7	NA	3300011225_7__JGI_MAGs_NR_HQ-Built_Environment.Genome.RAST.fbamodel	Built environment	Gene_associated_functional_reactions	14	15	8	1	1	0	0	28	0	2	3	0	0	0	0	5	0	0	0	0	53	0	0	40	15	0	0	16	12	15	0	4	9	2	0	0	9	0	0	1	0	0	0	2	0
3300011226_2	NA	3300011226_2__JGI_MAGs_NR_HQ-Built_Environment.Genome.RAST.fbamodel	Built environment	Gene_associated_functional_reactions	15	15	6	2	2	2	0	32	3	9	2	0	0	0	0	7	0	0	0	0	40	0	0	28	17	0	0	21	18	11	0	13	16	5	0	0	26	0	9	1	0	1	0	2	0
3300011228_5	NA	3300011228_5__JGI_MAGs_NR_HQ-Built_Environment.Genome.RAST.fbamodel	Built environment	Gene_associated_functional_reactions	20	16	19	15	8	8	6	32	0	1	0	0	0	0	0	13	0	0	0	0	63	0	0	53	22	0	0	23	15	6	0	14	13	1	0	0	29	0	10	2	0	1	0	1	0
3300011232_6	NA	3300011232_6__JGI_MAGs_NR_HQ-Built_Environment.Genome.RAST.fbamodel	Built environment	Gene_associated_functional_reactions	11	1	9	1	1	0	0	5	0	2	2	0	0	0	0	1	0	0	0	0	41	0	0	48	16	0	0	9	14	4	0	3	12	2	0	0	18	0	0	0	0	1	0	4	0
3300011238_3	NA	3300011238_3__JGI_MAGs_NR_HQ-Built_Environment.Genome.RAST.fbamodel	Built environment	Gene_associated_functional_reactions	18	15	9	6	1	1	0	5	18	21	2	0	0	0	0	1	0	0	0	0	60	0	0	41	19	0	0	22	14	12	0	16	9	3	0	0	14	0	10	1	0	1	0	3	0
3300011244_1	NA	3300011244_1__JGI_MAGs_NR_HQ-Soil.Genome.RAST.fbamodel	Soil	Gene_associated_functional_reactions	16	12	12	2	1	1	0	32	3	9	1	0	0	0	0	6	0	0	0	0	30	0	0	27	16	1	0	22	20	10	0	15	13	1	0	0	23	0	10	1	0	1	0	1	0
3300011360_1	NA	3300011360_1__JGI_MAGs_NR_HQ-Built_Environment.Genome.RAST.fbamodel	Built environment	Gene_associated_functional_reactions	16	15	13	6	1	0	0	28	0	2	4	0	0	0	0	5	0	0	0	0	51	0	0	36	18	0	0	20	11	10	0	1	9	2	0	0	14	0	10	1	0	1	0	2	0
3300011368_1	NA	3300011368_1__JGI_MAGs_NR_HQ-Freshwater.Genome.RAST.fbamodel	Freshwater	Gene_associated_functional_reactions	13	15	10	3	1	1	0	32	3	5	2	0	0	0	0	6	0	0	0	0	29	0	0	25	16	0	0	17	13	6	0	14	12	1	0	0	20	0	10	1	0	1	0	1	0
3300011377_1	NA	3300011377_1__JGI_MAGs_NR_HQ-Built_Environment.Genome.RAST.fbamodel	Built environment	Gene_associated_functional_reactions	12	13	12	5	1	2	0	7	17	26	3	0	0	0	0	6	0	0	0	0	39	0	0	30	15	0	0	25	18	10	0	10	13	4	0	0	15	0	15	1	0	2	0	2	0
3300011379_2	NA	3300011379_2__JGI_MAGs_NR_HQ-Built_Environment.Genome.RAST.fbamodel	Built environment	Gene_associated_functional_reactions	18	15	5	1	1	1	0	32	3	7	1	0	0	0	0	7	0	0	0	0	47	0	0	37	15	1	0	24	17	19	0	16	12	1	0	0	18	0	10	1	0	1	0	1	0
3300011387_2	NA	3300011387_2__JGI_MAGs_NR_HQ-Built_Environment.Genome.RAST.fbamodel	Built environment	Gene_associated_functional_reactions	15	15	6	1	1	0	0	7	14	17	4	0	0	0	0	5	0	0	0	0	50	0	0	36	17	0	0	23	12	13	0	14	9	3	0	0	14	0	10	1	0	1	0	3	0
3300011454_1	NA	3300011454_1__JGI_MAGs_NR_HQ-Built_Environment.Genome.RAST.fbamodel	Built environment	Gene_associated_functional_reactions	18	15	9	6	1	1	0	7	14	17	2	0	0	0	0	1	0	0	0	0	60	0	0	41	20	0	0	19	14	12	0	17	9	3	0	0	15	0	10	1	0	1	0	3	0
3300011465_2	NA	3300011465_2__JGI_MAGs_NR_HQ-Built_Environment.Genome.RAST.fbamodel	Built environment	Gene_associated_functional_reactions	14	15	12	5	1	2	0	7	6	11	2	0	0	0	0	7	0	0	0	0	42	0	0	30	15	0	0	25	24	12	0	15	13	3	0	0	20	0	15	1	0	1	0	1	0
3300011472_5	NA	3300011472_5__JGI_MAGs_NR_HQ-Built_Environment.Genome.RAST.fbamodel	Built environment	Gene_associated_functional_reactions	13	5	8	5	3	2	1	2	2	3	0	0	0	0	0	4	0	0	0	0	41	0	0	48	15	0	0	14	15	5	0	9	14	0	0	0	17	0	15	0	0	1	0	0	0
3300011478_2	NA	3300011478_2__JGI_MAGs_NR_HQ-Built_Environment.Genome.RAST.fbamodel	Built environment	Gene_associated_functional_reactions	18	10	15	4	2	5	3	32	3	11	1	0	0	0	0	6	0	0	0	0	45	0	0	21	14	0	0	18	17	17	0	5	10	4	0	0	18	0	10	1	0	1	0	3	0
3300011478_3	NA	3300011478_3__JGI_MAGs_NR_HQ-Built_Environment.Genome.RAST.fbamodel	Built environment	Gene_associated_functional_reactions	14	15	6	1	1	3	0	32	3	5	4	0	0	0	0	6	0	0	0	0	47	0	0	36	17	0	0	23	11	13	0	11	9	2	0	0	13	0	15	1	0	1	0	2	0
3300011481_3	NA	3300011481_3__JGI_MAGs_NR_HQ-Built_Environment.Genome.RAST.fbamodel	Built environment	Gene_associated_functional_reactions	14	15	6	1	1	0	0	32	3	5	3	0	0	0	0	5	0	0	0	0	46	0	0	38	16	0	0	18	11	15	0	4	9	2	0	0	4	0	10	2	0	1	0	2	0
3300011493_1	NA	3300011493_1__JGI_MAGs_NR_HQ-Built_Environment.Genome.RAST.fbamodel	Built environment	Gene_associated_functional_reactions	19	14	14	4	4	2	3	5	18	26	3	0	0	0	0	8	0	0	0	0	60	0	0	32	20	1	0	27	15	12	0	15	13	5	0	0	32	0	15	2	0	2	0	3	0
3300011501_1	NA	3300011501_1__JGI_MAGs_NR_HQ-Built_Environment.Genome.RAST.fbamodel	Built environment	Gene_associated_functional_reactions	17	3	11	3	3	5	0	5	0	0	0	0	0	0	0	2	0	0	0	0	53	0	0	48	15	0	0	21	13	3	0	11	13	0	0	0	18	0	10	1	0	1	0	1	0
3300011506_2	NA	3300011506_2__JGI_MAGs_NR_HQ-Built_Environment.Genome.RAST.fbamodel	Built environment	Gene_associated_functional_reactions	14	15	12	3	1	2	0	7	17	26	2	0	0	0	0	8	0	0	0	0	42	0	0	32	14	0	0	26	24	12	0	14	13	4	0	0	19	0	15	1	0	1	0	2	0
3300011513_4	NA	3300011513_4__JGI_MAGs_NR_HQ-Built_Environment.Genome.RAST.fbamodel	Built environment	Gene_associated_functional_reactions	14	14	6	1	1	1	0	13	0	2	3	0	0	0	0	5	0	0	0	0	46	0	0	39	15	1	0	10	11	13	0	7	9	4	0	0	9	0	0	1	0	0	0	2	0
3300011517_3	NA	3300011517_3__JGI_MAGs_NR_HQ-Built_Environment.Genome.RAST.fbamodel	Built environment	Gene_associated_functional_reactions	11	13	9	3	0	2	0	32	3	6	1	0	0	0	0	6	0	0	0	0	47	0	0	30	14	1	0	25	14	19	0	17	12	1	0	0	20	0	15	1	0	1	0	1	0
3300011526_3	NA	3300011526_3__JGI_MAGs_NR_HQ-Built_Environment.Genome.RAST.fbamodel	Built environment	Gene_associated_functional_reactions	15	16	13	3	1	2	0	32	3	10	3	0	0	0	0	7	0	0	0	0	45	0	0	30	17	0	0	23	20	15	0	14	13	2	0	0	19	0	15	1	0	1	0	1	0
3300011530_2	NA	3300011530_2__JGI_MAGs_NR_HQ-Built_Environment.Genome.RAST.fbamodel	Built environment	Gene_associated_functional_reactions	14	15	12	5	1	2	0	32	3	10	2	0	0	0	0	7	0	0	0	0	42	0	0	30	14	0	0	26	24	12	0	17	13	3	0	0	19	0	15	1	0	2	0	1	0
3300011543_1	NA	3300011543_1__JGI_MAGs_NR_HQ-Built_Environment.Genome.RAST.fbamodel	Built environment	Gene_associated_functional_reactions	19	16	20	12	1	2	0	39	3	10	3	0	0	0	0	6	0	0	0	0	63	0	0	38	18	0	0	22	20	19	0	11	13	6	0	0	26	0	15	1	0	1	0	4	0
3300011563_1	NA	3300011563_1__JGI_MAGs_NR_HQ-Built_Environment.Genome.RAST.fbamodel	Built environment	Gene_associated_functional_reactions	17	12	15	3	2	2	0	32	3	12	2	0	0	0	0	5	0	0	0	0	61	0	0	31	16	0	0	20	13	19	0	12	12	4	0	0	16	0	10	1	0	1	0	3	0
3300011575_2	NA	3300011575_2__JGI_MAGs_NR_HQ-Built_Environment.Genome.RAST.fbamodel	Built environment	Gene_associated_functional_reactions	19	15	19	6	2	2	0	32	3	7	0	0	0	0	0	6	0	0	0	0	63	0	0	36	17	0	0	21	15	3	0	13	9	1	0	0	25	0	15	1	0	1	0	1	0
3300011575_4	NA	3300011575_4__JGI_MAGs_NR_HQ-Built_Environment.Genome.RAST.fbamodel	Built environment	Gene_associated_functional_reactions	14	15	7	2	1	1	0	32	3	8	2	0	0	0	0	7	0	0	0	0	47	0	0	37	17	1	0	24	17	20	0	15	12	2	0	0	20	0	14	1	0	1	0	2	0
3300011576_2	NA	3300011576_2__JGI_MAGs_NR_HQ-Built_Environment.Genome.RAST.fbamodel	Built environment	Gene_associated_functional_reactions	12	5	11	2	2	1	0	5	0	1	1	0	0	0	0	2	0	0	0	0	51	0	0	45	16	0	0	19	12	7	0	13	8	1	0	0	10	0	0	1	0	1	0	1	0
3300011582_2	NA	3300011582_2__JGI_MAGs_NR_HQ-Built_Environment.Genome.RAST.fbamodel	Built environment	Gene_associated_functional_reactions	18	11	9	2	2	2	0	3	17	20	2	0	0	0	0	4	0	0	0	0	50	0	0	35	13	0	0	17	15	9	0	8	11	3	0	0	12	0	8	0	0	1	0	3	0
3300011592_2	NA	3300011592_2__JGI_MAGs_NR_HQ-Built_Environment.Genome.RAST.fbamodel	Built environment	Gene_associated_functional_reactions	15	10	13	2	1	2	0	5	14	18	2	0	0	0	0	4	0	0	0	0	56	0	0	43	19	0	0	21	15	14	0	11	12	3	0	0	17	0	10	2	0	1	0	3	0
3300011593_2	NA	3300011593_2__JGI_MAGs_NR_HQ-Built_Environment.Genome.RAST.fbamodel	Built environment	Gene_associated_functional_reactions	15	10	10	14	1	1	1	28	0	1	0	0	0	0	0	4	0	0	0	0	51	0	0	39	19	1	0	22	12	5	0	12	13	1	0	0	13	0	10	1	0	1	0	1	0
3300011599_2	NA	3300011599_2__JGI_MAGs_NR_HQ-Built_Environment.Genome.RAST.fbamodel	Built environment	Gene_associated_functional_reactions	19	14	15	5	4	2	0	32	18	26	2	0	0	0	0	8	0	0	0	0	36	0	0	24	19	1	0	21	14	9	0	18	13	3	0	0	21	0	10	1	0	2	0	3	0
3300011604_2	NA	3300011604_2__JGI_MAGs_NR_HQ-Built_Environment.Genome.RAST.fbamodel	Built environment	Gene_associated_functional_reactions	16	15	14	8	1	0	0	28	0	2	4	0	0	0	0	6	0	0	0	0	61	0	0	38	17	0	0	23	11	13	0	11	9	2	0	0	14	0	15	1	0	1	0	2	0
3300011612_1	NA	3300011612_1__JGI_MAGs_NR_HQ-Built_Environment.Genome.RAST.fbamodel	Built environment	Gene_associated_functional_reactions	18	15	12	11	3	4	1	5	14	18	1	0	0	0	0	1	0	0	0	0	55	0	0	39	19	0	0	18	16	11	0	16	9	3	0	0	16	0	10	1	0	1	0	3	0
3300011616_1	NA	3300011616_1__JGI_MAGs_NR_HQ-Built_Environment.Genome.RAST.fbamodel	Built environment	Gene_associated_functional_reactions	16	8	15	10	3	7	3	5	0	3	2	0	0	0	0	3	0	0	0	0	55	0	0	38	16	0	0	16	14	8	0	11	13	3	0	0	26	0	10	1	0	1	0	4	0
3300011617_3	NA	3300011617_3__JGI_MAGs_NR_HQ-Built_Environment.Genome.RAST.fbamodel	Built environment	Gene_associated_functional_reactions	14	15	7	2	1	1	0	32	3	7	1	0	0	0	0	7	0	0	0	0	47	0	0	37	17	1	0	24	18	19	0	18	12	1	0	0	19	0	10	1	0	1	0	1	0
3300011619_1	NA	3300011619_1__JGI_MAGs_NR_HQ-Built_Environment.Genome.RAST.fbamodel	Built environment	Gene_associated_functional_reactions	20	16	20	15	8	8	6	32	0	2	1	0	0	0	0	13	0	0	0	0	66	0	0	53	21	0	0	24	15	7	0	14	13	1	0	0	26	0	10	2	0	1	0	2	0
3300011627_1	NA	3300011627_1__JGI_MAGs_NR_HQ-Built_Environment.Genome.RAST.fbamodel	Built environment	Gene_associated_functional_reactions	19	15	13	3	4	2	0	32	18	26	2	0	0	0	0	8	0	0	0	0	38	0	0	27	18	1	0	21	15	9	0	18	13	3	0	0	20	0	0	1	0	2	0	3	0
3300011659_3	NA	3300011659_3__JGI_MAGs_NR_HQ-Built_Environment.Genome.RAST.fbamodel	Built environment	Gene_associated_functional_reactions	12	15	7	1	1	0	0	28	0	2	4	0	0	0	0	5	0	0	0	0	44	0	0	36	17	0	0	18	10	11	0	14	9	2	0	0	14	0	8	1	0	1	0	2	0
3300011671_2	NA	3300011671_2__JGI_MAGs_NR_HQ-Built_Environment.Genome.RAST.fbamodel	Built environment	Gene_associated_functional_reactions	12	3	11	2	2	1	0	3	0	2	2	0	0	0	0	2	0	0	0	0	55	0	0	52	13	0	0	16	13	7	0	10	14	1	0	0	11	0	10	1	0	1	0	2	0
3300011675_3	NA	3300011675_3__JGI_MAGs_NR_HQ-Built_Environment.Genome.RAST.fbamodel	Built environment	Gene_associated_functional_reactions	15	15	6	2	1	1	0	32	3	7	1	0	0	0	0	7	0	0	0	0	30	0	0	27	18	0	0	17	16	7	0	13	13	0	0	0	18	0	0	1	0	1	0	0	0
3300011689_2	NA	3300011689_2__JGI_MAGs_NR_HQ-Built_Environment.Genome.RAST.fbamodel	Built environment	Gene_associated_functional_reactions	14	2	9	4	3	3	1	4	0	0	0	0	0	0	0	1	0	0	0	0	48	0	0	47	12	0	0	18	15	3	0	10	9	0	0	0	19	0	0	1	0	0	0	1	0
3300011694_1	NA	3300011694_1__JGI_MAGs_NR_HQ-Built_Environment.Genome.RAST.fbamodel	Built environment	Gene_associated_functional_reactions	19	14	11	4	4	2	2	32	18	26	2	0	0	0	0	8	0	0	0	0	46	0	0	30	20	1	0	20	18	9	0	17	13	3	0	0	21	0	10	2	0	2	0	4	0
3300011710_1	NA	3300011710_1__JGI_MAGs_NR_HQ-Built_Environment.Genome.RAST.fbamodel	Built environment	Gene_associated_functional_reactions	18	15	13	8	3	4	1	5	14	18	1	0	0	0	0	2	0	0	0	0	56	0	0	39	19	0	0	20	18	11	0	17	9	3	0	0	18	0	10	1	0	1	0	2	0
3300011721_2	NA	3300011721_2__JGI_MAGs_NR_HQ-Built_Environment.Genome.RAST.fbamodel	Built environment	Gene_associated_functional_reactions	12	8	11	2	2	1	0	5	0	1	0	0	0	0	0	2	0	0	0	0	55	0	0	50	17	0	0	16	10	4	0	9	9	1	0	0	14	0	0	0	0	1	0	2	0
3300011733_2	NA	3300011733_2__JGI_MAGs_NR_HQ-Built_Environment.Genome.RAST.fbamodel	Built environment	Gene_associated_functional_reactions	18	15	12	11	5	4	1	5	14	18	1	0	0	0	0	2	0	0	0	0	55	0	0	39	19	0	0	18	16	11	0	17	9	3	0	0	16	0	10	1	0	1	0	3	0
3300011735_3	NA	3300011735_3__JGI_MAGs_NR_HQ-Built_Environment.Genome.RAST.fbamodel	Built environment	Gene_associated_functional_reactions	17	15	9	1	1	1	0	30	0	0	0	0	0	0	0	1	0	0	0	0	52	0	0	39	19	0	0	19	12	5	0	14	11	0	0	0	15	0	10	1	0	1	0	0	0
3300011753_2	NA	3300011753_2__JGI_MAGs_NR_HQ-Built_Environment.Genome.RAST.fbamodel	Built environment	Gene_associated_functional_reactions	16	8	14	5	1	2	0	13	3	7	0	0	0	0	0	3	0	0	0	0	43	0	0	30	14	0	0	21	18	15	0	13	13	1	0	0	16	0	14	1	0	1	0	0	0
3300011754_5	NA	3300011754_5__JGI_MAGs_NR_HQ-Built_Environment.Genome.RAST.fbamodel	Built environment	Gene_associated_functional_reactions	14	14	6	2	1	1	0	32	3	7	0	0	0	0	0	7	0	0	0	0	31	0	0	28	18	0	0	18	15	6	0	12	15	0	0	0	22	0	9	1	0	1	0	0	0
3300011759_3	NA	3300011759_3__JGI_MAGs_NR_HQ-Built_Environment.Genome.RAST.fbamodel	Built environment	Gene_associated_functional_reactions	14	15	8	1	1	0	0	32	3	5	3	0	0	0	0	6	0	0	0	0	53	0	0	38	16	0	0	18	12	15	0	4	9	2	0	0	16	0	10	1	0	1	0	2	0
3300011760_2	NA	3300011760_2__JGI_MAGs_NR_HQ-Built_Environment.Genome.RAST.fbamodel	Built environment	Gene_associated_functional_reactions	15	15	11	3	4	0	0	32	3	5	4	0	0	0	0	5	0	0	0	0	50	0	0	36	18	0	0	23	10	13	0	13	9	2	0	0	12	0	10	1	0	1	0	2	0
3300011765_3	NA	3300011765_3__JGI_MAGs_NR_HQ-Built_Environment.Genome.RAST.fbamodel	Built environment	Gene_associated_functional_reactions	19	15	19	15	9	9	6	32	0	1	0	0	0	0	0	13	0	0	0	0	63	0	0	49	22	0	0	23	23	6	0	14	13	0	0	0	34	0	10	3	0	1	0	1	0
3300011772_1	NA	3300011772_1__JGI_MAGs_NR_HQ-Built_Environment.Genome.RAST.fbamodel	Built environment	Gene_associated_functional_reactions	14	8	10	4	3	4	1	5	0	1	0	0	0	0	0	2	0	0	0	0	43	0	0	47	16	0	0	15	13	3	0	13	11	1	0	0	19	0	10	1	0	1	0	1	0
3300011774_2	NA	3300011774_2__JGI_MAGs_NR_HQ-Built_Environment.Genome.RAST.fbamodel	Built environment	Gene_associated_functional_reactions	15	14	6	2	1	1	0	32	3	5	1	0	0	0	0	7	0	0	0	0	31	0	0	27	18	0	0	23	15	7	0	15	15	0	0	0	22	0	9	1	0	1	0	0	0
3300011790_3	NA	3300011790_3__JGI_MAGs_NR_HQ-Built_Environment.Genome.RAST.fbamodel	Built environment	Gene_associated_functional_reactions	16	12	17	3	2	2	0	32	3	7	0	0	0	0	0	6	0	0	0	0	60	0	0	32	17	1	0	16	18	14	0	8	10	3	0	0	25	0	10	1	0	1	0	1	0
3300011799_3	NA	3300011799_3__JGI_MAGs_NR_HQ-Built_Environment.Genome.RAST.fbamodel	Built environment	Gene_associated_functional_reactions	17	12	15	6	3	0	0	32	3	8	4	0	0	0	0	5	0	0	0	0	51	0	0	33	17	0	0	19	10	13	0	4	9	2	0	0	14	0	10	1	0	1	0	2	0
3300011799_4	NA	3300011799_4__JGI_MAGs_NR_HQ-Built_Environment.Genome.RAST.fbamodel	Built environment	Gene_associated_functional_reactions	15	15	6	2	2	2	0	32	3	9	1	0	0	0	0	8	0	0	0	0	34	0	0	26	17	1	0	21	17	10	0	11	15	4	0	0	23	0	15	1	0	1	0	1	0
3300011803_1	NA	3300011803_1__JGI_MAGs_NR_HQ-Built_Environment.Genome.RAST.fbamodel	Built environment	Gene_associated_functional_reactions	19	15	20	15	5	5	6	32	0	1	0	0	0	0	0	13	0	0	0	0	62	0	0	53	21	0	0	23	24	6	0	14	13	1	0	0	32	0	10	2	0	1	0	1	0
3300011808_2	NA	3300011808_2__JGI_MAGs_NR_HQ-Built_Environment.Genome.RAST.fbamodel	Built environment	Gene_associated_functional_reactions	19	16	9	2	3	2	0	5	3	7	3	0	0	0	0	4	0	0	0	0	59	0	0	33	19	1	0	21	18	12	0	18	14	4	0	0	24	0	10	0	0	1	0	3	0
3300011809_1	NA	3300011809_1__JGI_MAGs_NR_HQ-Built_Environment.Genome.RAST.fbamodel	Built environment	Gene_associated_functional_reactions	18	15	12	11	5	4	1	5	14	18	1	0	0	0	0	2	0	0	0	0	55	0	0	41	19	0	0	20	16	11	0	14	9	3	0	0	16	0	10	1	0	1	0	3	0
3300011822_4	NA	3300011822_4__JGI_MAGs_NR_HQ-Built_Environment.Genome.RAST.fbamodel	Built environment	Gene_associated_functional_reactions	17	15	11	3	1	0	0	28	0	2	4	0	0	0	0	5	0	0	0	0	52	0	0	36	17	0	0	21	12	13	0	11	9	2	0	0	14	0	10	1	0	1	0	2	0
3300011825_1	NA	3300011825_1__JGI_MAGs_NR_HQ-Built_Environment.Genome.RAST.fbamodel	Built environment	Gene_associated_functional_reactions	16	13	9	2	2	2	0	39	3	6	1	0	0	0	0	8	0	0	0	0	54	0	0	55	18	0	0	22	17	18	0	11	14	2	0	0	21	0	15	1	0	1	0	1	0
3300011829_3	NA	3300011829_3__JGI_MAGs_NR_HQ-Built_Environment.Genome.RAST.fbamodel	Built environment	Gene_associated_functional_reactions	16	12	9	2	1	1	0	32	3	7	1	0	0	0	0	6	0	0	0	0	47	0	0	33	18	1	0	23	15	19	0	14	11	1	0	0	17	0	7	1	0	1	0	1	0
3300011834_8	NA	3300011834_8__JGI_MAGs_NR_HQ-Built_Environment.Genome.RAST.fbamodel	Built environment	Gene_associated_functional_reactions	13	8	9	1	1	1	0	30	0	1	0	0	0	0	0	1	0	0	0	0	46	0	0	32	15	0	0	16	5	3	0	3	9	1	0	0	7	0	0	1	0	0	0	1	0
3300011835_2	NA	3300011835_2__JGI_MAGs_NR_HQ-Built_Environment.Genome.RAST.fbamodel	Built environment	Gene_associated_functional_reactions	16	15	11	4	2	2	0	32	3	9	2	0	0	0	0	6	0	0	0	0	50	0	0	30	16	0	0	22	18	11	0	12	14	3	0	0	26	0	9	1	0	2	0	2	0
3300011836_3	NA	3300011836_3__JGI_MAGs_NR_HQ-Built_Environment.Genome.RAST.fbamodel	Built environment	Gene_associated_functional_reactions	14	15	12	3	1	2	0	7	6	11	2	0	0	0	0	7	0	0	0	0	42	0	0	30	14	0	0	26	24	10	0	14	13	3	0	0	19	0	15	1	0	1	0	1	0
3300011870_1	NA	3300011870_1__JGI_MAGs_NR_HQ-Built_Environment.Genome.RAST.fbamodel	Built environment	Gene_associated_functional_reactions	16	5	13	8	4	6	3	5	0	3	1	0	0	0	0	2	0	0	0	0	57	0	0	50	17	0	0	14	16	4	0	14	12	2	0	0	18	0	10	1	0	1	0	3	0
3300011871_6	NA	3300011871_6__JGI_MAGs_NR_HQ-Built_Environment.Genome.RAST.fbamodel	Built environment	Gene_associated_functional_reactions	14	16	6	1	1	0	0	5	14	17	4	0	0	0	0	5	0	0	0	0	54	0	0	40	17	0	0	21	15	13	0	14	9	3	0	0	16	0	10	1	0	1	0	3	0
3300011877_6	NA	3300011877_6__JGI_MAGs_NR_HQ-Built_Environment.Genome.RAST.fbamodel	Built environment	Gene_associated_functional_reactions	8	3	8	2	1	1	0	5	0	0	0	0	0	0	0	0	0	0	0	0	35	0	0	41	13	0	0	11	4	2	0	2	8	0	0	0	5	0	0	0	0	0	0	1	0
3300011888_5	NA	3300011888_5__JGI_MAGs_NR_HQ-Built_Environment.Genome.RAST.fbamodel	Built environment	Gene_associated_functional_reactions	5	2	11	6	0	0	1	3	0	1	1	0	0	0	0	0	0	0	0	0	37	0	0	45	15	0	0	8	13	3	0	2	10	1	0	0	20	0	2	0	0	1	0	1	0
3300011899_1	NA	3300011899_1__JGI_MAGs_NR_HQ-Built_Environment.Genome.RAST.fbamodel	Built environment	Gene_associated_functional_reactions	13	15	7	4	1	2	0	7	14	22	3	0	0	0	0	4	0	0	0	0	42	0	0	29	15	0	0	19	16	15	0	13	11	3	0	0	16	0	15	0	0	0	0	2	0
3300011900_2	NA	3300011900_2__JGI_MAGs_NR_HQ-Built_Environment.Genome.RAST.fbamodel	Built environment	Gene_associated_functional_reactions	18	15	13	8	5	4	1	5	14	18	1	0	0	0	0	2	0	0	0	0	55	0	0	39	20	0	0	18	16	11	0	14	9	3	0	0	16	0	10	1	0	1	0	2	0
3300011901_1	NA	3300011901_1__JGI_MAGs_NR_HQ-Built_Environment.Genome.RAST.fbamodel	Built environment	Gene_associated_functional_reactions	14	15	12	5	1	2	0	7	6	11	2	0	0	0	0	6	0	0	0	0	42	0	0	30	14	0	0	25	24	12	0	15	13	3	0	0	19	0	15	1	0	1	0	1	0
3300011914_5	NA	3300011914_5__JGI_MAGs_NR_HQ-Host-associated_Human.Genome.RAST.fbamodel	Human	Gene_associated_functional_reactions	9	0	9	2	2	1	0	2	0	1	2	0	0	0	0	1	0	0	0	0	44	0	0	49	12	0	0	10	14	4	0	2	12	1	0	0	2	0	0	0	0	0	0	1	0
3300011914_8	NA	3300011914_8__JGI_MAGs_NR_HQ-Host-associated_Human.Genome.RAST.fbamodel	Human	Gene_associated_functional_reactions	10	6	6	1	1	0	0	32	0	0	1	0	0	0	0	1	0	0	0	0	47	0	0	40	13	0	0	14	8	7	0	2	9	0	0	0	3	0	0	1	0	0	0	0	0
3300011927_5	NA	3300011927_5__JGI_MAGs_NR_HQ-Freshwater.Genome.RAST.fbamodel	Freshwater	Gene_associated_functional_reactions	13	11	4	2	1	1	0	32	3	8	2	0	0	0	0	5	0	0	0	0	37	0	0	31	14	0	0	22	14	15	0	11	12	2	0	0	13	0	10	0	0	0	0	2	0
3300011936_10	NA	3300011936_10__JGI_MAGs_NR_HQ-Host-associated_Human.Genome.RAST.fbamodel	Human	Gene_associated_functional_reactions	10	6	6	1	1	0	0	32	0	0	1	0	0	0	0	1	0	0	0	0	50	0	0	39	13	0	0	15	9	10	0	3	9	0	0	0	5	0	0	1	0	0	0	0	0
3300011936_11	NA	3300011936_11__JGI_MAGs_NR_HQ-Host-associated_Human.Genome.RAST.fbamodel	Human	Gene_associated_functional_reactions	10	9	6	2	1	2	0	32	0	1	0	0	0	0	0	1	0	0	0	0	29	0	0	23	14	0	0	13	12	3	0	13	12	0	0	0	7	0	10	1	0	1	0	0	0
3300011942_3	NA	3300011942_3__JGI_MAGs_NR_HQ-Built_Environment.Genome.RAST.fbamodel	Built environment	Gene_associated_functional_reactions	13	12	15	6	1	2	0	32	3	7	1	0	0	0	0	5	0	0	0	0	46	0	0	31	13	0	0	20	20	14	0	9	12	2	0	0	19	0	15	1	0	1	0	0	0
3300011944_2	NA	3300011944_2__JGI_MAGs_NR_HQ-Built_Environment.Genome.RAST.fbamodel	Built environment	Gene_associated_functional_reactions	17	13	20	15	5	5	6	32	0	1	0	0	0	0	0	13	0	0	0	0	62	0	0	53	19	0	0	22	23	6	0	14	13	1	0	0	31	0	10	2	0	1	0	1	0
3300011953_3	NA	3300011953_3__JGI_MAGs_NR_HQ-Built_Environment.Genome.RAST.fbamodel	Built environment	Gene_associated_functional_reactions	17	15	8	6	1	1	0	7	14	17	2	0	0	0	0	1	0	0	0	0	52	0	0	34	20	0	0	16	15	12	0	17	9	3	0	0	14	0	10	1	0	1	0	2	0
3300011954_4	NA	3300011954_4__JGI_MAGs_NR_HQ-Built_Environment.Genome.RAST.fbamodel	Built environment	Gene_associated_functional_reactions	14	4	13	2	3	2	0	4	17	20	1	0	0	0	0	3	0	0	0	0	49	0	0	42	14	0	0	18	15	7	0	15	8	3	0	0	18	0	10	0	0	1	0	3	0
3300011965_4	NA	3300011965_4__JGI_MAGs_NR_HQ-Engineered_Wastewater.Genome.RAST.fbamodel	Wastewater	Gene_associated_functional_reactions	16	15	6	1	1	1	0	28	0	1	0	0	0	0	0	5	0	0	0	0	51	0	0	26	14	0	0	11	6	8	0	4	8	2	0	0	4	0	0	1	0	0	0	1	0
3300011969_2	NA	3300011969_2__JGI_MAGs_NR_HQ-Soil.Genome.RAST.fbamodel	Soil	Gene_associated_functional_reactions	16	14	6	2	3	2	0	32	3	9	1	0	0	0	0	7	0	0	0	0	35	0	0	26	19	1	0	21	13	10	0	11	14	2	0	0	21	0	10	1	0	1	0	2	0
3300011974_21	NA	3300011974_21__JGI_MAGs_NR_HQ-Host-associated_Human.Genome.RAST.fbamodel	Human	Gene_associated_functional_reactions	9	3	5	1	1	1	0	10	1	2	2	0	0	0	0	0	0	0	0	0	33	0	0	26	14	0	0	8	3	5	0	3	8	1	0	0	3	0	0	0	0	0	0	1	0
3300011976_15	NA	3300011976_15__JGI_MAGs_NR_HQ-Host-associated_Human.Genome.RAST.fbamodel	Human	Gene_associated_functional_reactions	13	3	5	1	1	4	0	4	1	2	0	0	0	0	0	0	0	0	0	0	49	0	0	35	15	0	0	11	12	3	0	13	8	1	0	0	10	0	9	0	0	0	0	1	0
3300011976_48	NA	3300011976_48__JGI_MAGs_NR_HQ-Host-associated_Human.Genome.RAST.fbamodel	Human	Gene_associated_functional_reactions	6	0	8	1	1	0	0	0	0	0	0	0	0	0	0	0	0	0	0	0	11	0	0	11	1	0	0	2	1	0	0	0	0	0	0	0	4	0	0	0	0	0	0	0	0
3300011977_20	NA	3300011977_20__JGI_MAGs_NR_HQ-Host-associated_Mammals.Genome.RAST.fbamodel	Mammals	Gene_associated_functional_reactions	10	4	5	1	0	1	0	10	0	0	0	0	0	0	0	1	0	0	0	0	45	0	0	30	15	0	0	16	10	3	0	12	7	0	0	0	9	0	3	1	0	1	0	0	0
3300011977_5	NA	3300011977_5__JGI_MAGs_NR_HQ-Host-associated_Mammals.Genome.RAST.fbamodel	Mammals	Gene_associated_functional_reactions	9	9	5	6	1	1	0	10	0	0	0	0	0	0	0	5	0	0	0	0	45	0	0	30	19	0	0	11	11	3	0	3	13	0	0	0	12	0	10	1	0	1	0	0	0
3300011977_9	NA	3300011977_9__JGI_MAGs_NR_HQ-Host-associated_Mammals.Genome.RAST.fbamodel	Mammals	Gene_associated_functional_reactions	12	9	6	1	1	1	0	10	1	2	0	0	0	0	0	1	0	0	0	0	45	0	0	39	13	0	0	11	12	3	0	10	11	1	0	0	5	0	9	1	0	1	0	1	0
3300011978_20	NA	3300011978_20__JGI_MAGs_NR_HQ-Host-associated_Human.Genome.RAST.fbamodel	Human	Gene_associated_functional_reactions	10	0	6	2	3	4	0	0	1	2	2	0	0	0	0	0	0	0	0	0	38	0	0	25	4	0	0	5	5	2	0	1	10	1	0	0	4	0	0	0	0	0	0	2	0
3300011979_19	NA	3300011979_19__JGI_MAGs_NR_HQ-Host-associated_Mammals.Genome.RAST.fbamodel	Mammals	Gene_associated_functional_reactions	12	6	9	6	2	5	1	12	0	0	0	0	0	0	0	1	0	0	0	0	21	0	0	15	13	0	0	13	9	3	0	14	11	0	0	0	9	0	1	1	0	1	0	0	0
3300011985_10	NA	3300011985_10__JGI_MAGs_NR_HQ-Host-associated_Human.Genome.RAST.fbamodel	Human	Gene_associated_functional_reactions	13	2	8	1	1	0	0	13	2	3	0	0	0	0	0	1	0	0	0	0	45	0	0	43	7	0	0	6	5	0	0	0	1	1	0	0	6	0	0	1	0	0	0	2	0
3300011985_8	NA	3300011985_8__JGI_MAGs_NR_HQ-Host-associated_Human.Genome.RAST.fbamodel	Human	Gene_associated_functional_reactions	12	1	5	1	1	0	0	12	0	0	0	0	0	0	0	1	0	0	0	0	43	0	0	31	7	0	0	7	4	0	0	0	1	0	0	0	6	0	0	1	0	1	0	0	0
3300011987_2	NA	3300011987_2__JGI_MAGs_NR_HQ-Soil.Genome.RAST.fbamodel	Soil	Gene_associated_functional_reactions	15	14	14	5	3	1	2	32	0	2	1	0	0	0	0	1	0	0	0	0	58	0	0	41	19	0	0	17	15	11	0	13	9	1	0	0	18	0	10	1	0	1	0	1	0
3300011988_20	NA	3300011988_20__JGI_MAGs_NR_HQ-Host-associated_Human.Genome.RAST.fbamodel	Human	Gene_associated_functional_reactions	9	1	5	1	1	1	0	10	0	0	1	0	0	0	0	2	0	0	0	0	30	0	0	21	13	0	0	9	5	4	0	3	6	0	0	0	4	0	0	1	0	0	0	0	0
3300011989_19	NA	3300011989_19__JGI_MAGs_NR_HQ-Host-associated_Mammals.Genome.RAST.fbamodel	Mammals	Gene_associated_functional_reactions	11	2	5	1	1	0	0	1	0	1	0	0	0	0	0	1	0	0	0	0	21	0	0	36	12	0	0	10	9	0	0	1	7	0	0	0	5	0	0	0	0	0	0	0	0
3300011989_31	NA	3300011989_31__JGI_MAGs_NR_HQ-Host-associated_Mammals.Genome.RAST.fbamodel	Mammals	Gene_associated_functional_reactions	8	2	8	1	1	0	0	1	0	3	2	0	0	0	0	0	0	0	0	0	35	0	0	42	11	0	0	14	7	2	0	0	7	2	0	0	8	0	0	0	0	1	0	2	0
3300011990_20	NA	3300011990_20__JGI_MAGs_NR_HQ-Host-associated_Human.Genome.RAST.fbamodel	Human	Gene_associated_functional_reactions	11	3	5	1	1	1	0	10	0	0	0	0	0	0	0	5	0	0	0	0	36	0	0	28	10	0	0	13	6	0	0	0	6	0	0	0	3	0	0	0	0	0	0	0	0
3300011996_4	NA	3300011996_4__JGI_MAGs_NR_HQ-Soil.Genome.RAST.fbamodel	Soil	Gene_associated_functional_reactions	16	9	10	5	3	6	1	5	14	18	2	0	0	0	0	5	0	0	0	0	55	0	0	40	19	0	0	22	13	14	0	6	12	4	0	0	19	0	10	0	0	1	0	3	0
3300011998_5	NA	3300011998_5__JGI_MAGs_NR_HQ-Soil.Genome.RAST.fbamodel	Soil	Gene_associated_functional_reactions	15	12	14	1	1	1	0	32	0	1	0	0	0	0	0	1	0	0	0	0	50	0	0	34	17	0	0	15	15	9	0	13	9	1	0	0	12	0	0	0	0	0	0	1	0
3300012000_8	NA	3300012000_8__JGI_MAGs_NR_HQ-Freshwater.Genome.RAST.fbamodel	Freshwater	Gene_associated_functional_reactions	13	15	3	2	2	2	0	32	0	0	1	0	0	0	0	6	0	0	0	0	30	0	0	24	10	0	0	13	14	4	0	12	12	0	0	0	9	0	7	1	0	1	0	0	0
3300012003_11	NA	3300012003_11__JGI_MAGs_NR_HQ-Soil.Genome.RAST.fbamodel	Soil	Gene_associated_functional_reactions	14	15	14	2	1	2	0	32	0	2	3	0	0	0	0	6	0	0	0	0	40	0	0	31	10	0	0	10	7	18	0	4	9	1	0	0	6	0	0	0	0	1	0	1	0
3300012003_13	NA	3300012003_13__JGI_MAGs_NR_HQ-Soil.Genome.RAST.fbamodel	Soil	Gene_associated_functional_reactions	13	14	9	2	2	2	0	32	0	1	0	0	0	0	0	8	0	0	0	0	31	0	0	22	16	0	0	17	14	3	0	14	13	0	0	0	16	0	10	1	0	1	0	0	0
3300012003_5	NA	3300012003_5__JGI_MAGs_NR_HQ-Soil.Genome.RAST.fbamodel	Soil	Gene_associated_functional_reactions	16	15	6	2	2	2	0	32	3	11	2	0	0	0	0	7	0	0	0	0	33	0	0	27	19	0	0	20	14	11	0	11	14	4	0	0	19	0	15	3	0	1	0	2	0
3300012004_1	NA	3300012004_1__JGI_MAGs_NR_HQ-Soil.Genome.RAST.fbamodel	Soil	Gene_associated_functional_reactions	13	9	8	2	1	2	0	32	3	5	0	0	0	0	0	1	0	0	0	0	45	0	0	23	17	0	0	16	8	9	0	13	6	1	0	0	18	0	0	1	0	0	0	1	0
3300012005_13	NA	3300012005_13__JGI_MAGs_NR_HQ-Soil.Genome.RAST.fbamodel	Soil	Gene_associated_functional_reactions	13	15	11	5	0	2	4	30	0	1	1	0	0	0	0	7	0	0	0	0	30	0	0	25	15	0	0	17	10	10	0	11	10	0	0	0	20	0	8	1	0	1	0	0	0
3300012007_10	NA	3300012007_10__JGI_MAGs_NR_HQ-Host-associated_Mammals.Genome.RAST.fbamodel	Mammals	Gene_associated_functional_reactions	11	4	5	3	1	1	0	3	2	2	0	0	0	0	0	5	0	0	0	0	46	0	0	37	16	0	0	10	10	5	0	13	13	0	0	0	11	0	10	1	0	1	0	0	0
3300012007_27	NA	3300012007_27__JGI_MAGs_NR_HQ-Host-associated_Mammals.Genome.RAST.fbamodel	Mammals	Gene_associated_functional_reactions	7	0	10	1	1	0	0	0	0	1	0	0	0	0	0	0	0	0	0	0	25	0	0	18	2	0	0	3	3	0	0	0	0	0	0	0	2	0	0	0	0	0	0	1	0
3300012007_3	NA	3300012007_3__JGI_MAGs_NR_HQ-Host-associated_Mammals.Genome.RAST.fbamodel	Mammals	Gene_associated_functional_reactions	9	9	5	1	2	0	0	13	0	1	0	0	0	0	0	0	0	0	0	0	31	0	0	23	15	0	0	13	14	3	0	13	13	0	0	0	13	0	10	0	0	0	0	0	0
3300012007_8	NA	3300012007_8__JGI_MAGs_NR_HQ-Host-associated_Mammals.Genome.RAST.fbamodel	Mammals	Gene_associated_functional_reactions	11	4	7	6	1	1	0	13	0	0	0	0	0	0	0	1	0	0	0	0	32	0	0	30	15	0	0	11	11	5	0	12	11	0	0	0	11	0	10	1	0	1	0	0	0
3300012011_10	NA	3300012011_10__JGI_MAGs_NR_HQ-Soil.Genome.RAST.fbamodel	Soil	Gene_associated_functional_reactions	14	14	16	1	1	1	0	32	0	1	0	0	0	0	0	2	0	0	0	0	50	0	0	33	18	0	0	18	14	13	0	17	9	1	0	0	12	0	8	1	0	1	0	1	0
3300012020_5	NA	3300012020_5__JGI_MAGs_NR_HQ-Engineered_Wastewater.Genome.RAST.fbamodel	Wastewater	Gene_associated_functional_reactions	13	8	6	2	2	1	0	12	0	1	0	0	0	0	0	2	0	0	0	0	40	0	0	27	13	0	0	15	25	3	0	9	11	0	0	0	15	0	9	1	0	1	0	0	0
3300012020_6	NA	3300012020_6__JGI_MAGs_NR_HQ-Engineered_Wastewater.Genome.RAST.fbamodel	Wastewater	Gene_associated_functional_reactions	15	12	8	8	3	1	0	7	14	20	2	0	0	0	0	1	0	0	0	0	45	0	0	34	18	1	0	15	13	8	0	14	10	6	0	0	16	0	10	1	0	1	0	3	0
3300012044_7	NA	3300012044_7__JGI_MAGs_NR_HQ-Freshwater.Genome.RAST.fbamodel	Freshwater	Gene_associated_functional_reactions	11	11	11	2	2	1	0	28	0	1	2	0	0	0	0	6	0	0	0	0	41	0	0	40	16	0	0	13	15	11	0	14	7	1	0	0	24	0	10	0	0	0	0	1	0
3300012187_6	NA	3300012187_6__JGI_MAGs_NR_HQ-Freshwater.Genome.RAST.fbamodel	Freshwater	Gene_associated_functional_reactions	17	11	12	2	1	1	0	13	0	1	0	0	0	0	0	3	0	0	0	0	55	0	0	28	14	0	0	18	11	10	0	10	12	1	0	0	9	0	0	0	0	0	0	1	0
3300012194_1	NA	3300012194_1__JGI_MAGs_NR_HQ-Built_Environment.Genome.RAST.fbamodel	Built environment	Gene_associated_functional_reactions	15	10	13	5	3	2	1	5	14	17	1	0	0	0	0	4	0	0	0	0	43	0	0	38	17	0	0	17	17	8	0	7	12	4	0	0	19	0	10	0	0	1	0	3	0
3300012194_2	NA	3300012194_2__JGI_MAGs_NR_HQ-Built_Environment.Genome.RAST.fbamodel	Built environment	Gene_associated_functional_reactions	18	16	11	7	2	2	0	39	3	7	1	0	0	0	0	6	0	0	0	0	49	0	0	33	16	0	0	21	17	11	0	17	11	1	0	0	19	0	10	1	0	1	0	1	0
3300012196_4	NA	3300012196_4__JGI_MAGs_NR_HQ-Built_Environment.Genome.RAST.fbamodel	Built environment	Gene_associated_functional_reactions	17	15	15	6	1	1	1	32	3	5	1	0	0	0	0	1	0	0	0	0	55	0	0	42	18	0	0	18	11	11	0	17	9	1	0	0	15	0	10	1	0	1	0	1	0
3300012238_3	NA	3300012238_3__JGI_MAGs_NR_HQ-Host-associated_Human.Genome.RAST.fbamodel	Human	Gene_associated_functional_reactions	13	12	10	2	2	2	0	2	3	3	1	0	0	0	0	3	0	0	0	0	44	0	0	23	14	0	0	19	11	5	0	11	13	0	0	0	18	0	7	0	0	1	0	0	0
3300012270_14	NA	3300012270_14__JGI_MAGs_NR_HQ-Non-marine_Saline_and_Alkaline.Genome.RAST.fbamodel	Non-marine Saline and Alkaline	Gene_associated_functional_reactions	12	13	6	1	1	0	0	32	3	5	0	0	0	0	0	5	0	0	0	0	36	0	0	26	13	0	0	16	8	4	0	17	12	0	0	0	7	0	0	1	0	0	0	0	0
3300012324_1	NA	3300012324_1__JGI_MAGs_NR_HQ-Host-associated_Human.Genome.RAST.fbamodel	Human	Gene_associated_functional_reactions	15	10	7	2	1	2	0	5	14	21	2	0	0	0	0	2	0	0	0	0	52	0	0	37	16	0	0	16	11	9	0	14	13	3	0	0	17	0	15	0	0	1	0	3	0
3300012324_2	NA	3300012324_2__JGI_MAGs_NR_HQ-Host-associated_Human.Genome.RAST.fbamodel	Human	Gene_associated_functional_reactions	13	12	10	2	1	2	0	4	3	4	1	0	0	0	0	3	0	0	0	0	56	0	0	24	13	0	0	18	15	6	0	14	9	1	0	0	15	0	10	0	0	1	0	1	0
3300012527_16	NA	3300012527_16__JGI_MAGs_NR_HQ-Freshwater.Genome.RAST.fbamodel	Freshwater	Gene_associated_functional_reactions	14	11	13	2	1	1	0	3	4	6	0	0	0	0	0	3	0	0	0	0	54	0	0	46	15	0	0	16	11	7	0	9	11	0	0	0	12	0	5	0	0	0	0	0	0
3300012527_18	NA	3300012527_18__JGI_MAGs_NR_HQ-Freshwater.Genome.RAST.fbamodel	Freshwater	Gene_associated_functional_reactions	11	15	10	3	2	1	0	32	3	4	1	0	0	0	0	4	0	0	0	0	35	0	0	33	17	0	0	12	5	11	0	12	9	0	0	0	15	0	9	0	0	1	0	1	0
3300012531_9	NA	3300012531_9__JGI_MAGs_NR_HQ-Freshwater.Genome.RAST.fbamodel	Freshwater	Gene_associated_functional_reactions	14	13	7	2	1	2	0	32	3	5	0	0	0	0	0	1	0	0	0	0	47	0	0	44	14	0	0	12	6	8	0	3	7	1	0	0	3	0	0	0	0	0	0	2	0
3300012533_33	NA	3300012533_33__JGI_MAGs_NR_HQ-Engineered_Wastewater.Genome.RAST.fbamodel	Wastewater	Gene_associated_functional_reactions	17	13	12	4	2	2	0	32	3	5	0	0	0	0	0	2	0	0	0	0	51	0	0	45	19	0	0	22	12	12	0	11	9	1	0	0	13	0	10	0	0	1	0	2	0
3300012533_50	NA	3300012533_50__JGI_MAGs_NR_HQ-Engineered_Wastewater.Genome.RAST.fbamodel	Wastewater	Gene_associated_functional_reactions	10	10	5	1	0	0	0	32	0	1	1	0	0	0	0	2	0	0	0	0	44	0	0	35	14	0	0	12	5	11	0	7	7	3	0	0	7	0	0	0	0	0	0	1	0
3300012605_1	NA	3300012605_1__JGI_MAGs_NR_HQ-Host-associated_Human.Genome.RAST.fbamodel	Human	Gene_associated_functional_reactions	14	12	10	2	2	2	0	2	2	3	1	0	0	0	0	3	0	0	0	0	44	0	0	23	16	0	0	15	12	4	0	14	13	1	0	0	18	0	7	1	0	1	0	1	0
3300012609_5	NA	3300012609_5__JGI_MAGs_NR_HQ-Built_Environment.Genome.RAST.fbamodel	Built environment	Gene_associated_functional_reactions	12	10	12	5	1	1	0	5	6	11	2	0	0	0	0	6	0	0	0	0	39	0	0	29	12	0	0	26	24	15	0	15	12	3	0	0	15	0	15	1	0	1	0	1	0
3300012661_4	NA	3300012661_4__JGI_MAGs_NR_HQ-Host-associated_Human.Genome.RAST.fbamodel	Human	Gene_associated_functional_reactions	12	10	8	4	1	2	0	0	0	1	0	0	0	0	0	4	0	0	0	0	38	0	0	24	15	0	0	13	10	3	0	12	11	0	0	0	12	0	10	1	0	1	0	0	0
3300012678_13	NA	3300012678_13__JGI_MAGs_NR_HQ-Freshwater.Genome.RAST.fbamodel	Freshwater	Gene_associated_functional_reactions	11	8	10	1	1	0	0	5	0	1	0	0	0	0	0	5	0	0	0	0	44	0	0	26	13	0	0	16	9	4	0	14	8	1	0	0	18	0	9	1	0	0	0	1	0
3300012682_11	NA	3300012682_11__JGI_MAGs_NR_HQ-Freshwater.Genome.RAST.fbamodel	Freshwater	Gene_associated_functional_reactions	11	9	10	2	1	2	0	13	0	1	1	0	0	0	0	2	0	0	0	0	29	0	0	13	16	0	0	15	5	4	0	13	9	1	0	0	12	0	8	1	0	1	0	2	0
3300012808_2	NA	3300012808_2__JGI_MAGs_NR_HQ-Soil.Genome.RAST.fbamodel	Soil	Gene_associated_functional_reactions	15	14	15	11	3	4	3	32	0	2	0	0	0	0	0	3	0	0	0	0	56	0	0	37	20	0	0	11	30	13	0	14	13	1	0	0	29	0	10	1	0	1	0	2	0
3300012821_7	NA	3300012821_7__JGI_MAGs_NR_HQ-Soil.Genome.RAST.fbamodel	Soil	Gene_associated_functional_reactions	16	13	11	6	1	1	0	32	3	4	1	0	0	0	0	1	0	0	0	0	54	0	0	36	19	0	0	22	13	10	0	14	10	4	0	0	20	0	10	1	0	1	0	1	0
3300012822_4	NA	3300012822_4__JGI_MAGs_NR_HQ-Soil.Genome.RAST.fbamodel	Soil	Gene_associated_functional_reactions	15	14	9	3	1	1	0	32	3	5	4	0	0	0	0	5	0	0	0	0	48	0	0	36	15	0	0	19	13	13	0	4	9	2	0	0	14	0	10	1	0	1	0	2	0
3300012843_9	NA	3300012843_9__JGI_MAGs_NR_HQ-Soil.Genome.RAST.fbamodel	Soil	Gene_associated_functional_reactions	18	12	9	7	3	5	1	5	14	18	2	0	0	0	0	4	0	0	0	0	54	0	0	45	17	0	0	20	15	15	0	17	13	3	0	0	18	0	15	0	0	1	0	3	0
3300012859_12	NA	3300012859_12__JGI_MAGs_NR_HQ-Soil.Genome.RAST.fbamodel	Soil	Gene_associated_functional_reactions	17	12	12	7	3	5	1	5	14	21	2	0	0	0	0	4	0	0	0	0	54	0	0	37	17	0	0	20	15	9	0	17	12	3	0	0	18	0	10	0	0	1	0	2	0
3300012860_3	NA	3300012860_3__JGI_MAGs_NR_HQ-Soil.Genome.RAST.fbamodel	Soil	Gene_associated_functional_reactions	15	15	11	2	1	1	0	32	3	11	3	0	0	0	0	7	0	0	0	0	34	0	0	24	17	1	0	21	20	11	0	14	13	4	0	0	25	0	10	1	0	1	0	3	0
3300012862_12	NA	3300012862_12__JGI_MAGs_NR_HQ-Soil.Genome.RAST.fbamodel	Soil	Gene_associated_functional_reactions	17	16	9	5	3	2	0	32	3	6	1	0	0	0	0	6	0	0	0	0	37	0	0	26	16	1	0	15	15	4	0	14	12	1	0	0	18	0	10	1	0	1	0	1	0
3300012865_12	NA	3300012865_12__JGI_MAGs_NR_HQ-Soil.Genome.RAST.fbamodel	Soil	Gene_associated_functional_reactions	10	9	12	3	1	2	0	32	3	7	3	0	0	0	0	5	0	0	0	0	41	0	0	27	12	1	0	15	22	15	0	14	8	2	0	0	17	0	10	0	0	0	0	1	0
3300012865_17	NA	3300012865_17__JGI_MAGs_NR_HQ-Soil.Genome.RAST.fbamodel	Soil	Gene_associated_functional_reactions	18	12	13	7	1	2	1	12	0	0	0	0	0	0	0	4	0	0	0	0	53	0	0	43	17	0	0	18	13	4	0	12	13	0	0	0	19	0	15	0	0	1	0	1	0
3300012878_5	NA	3300012878_5__JGI_MAGs_NR_HQ-Soil.Genome.RAST.fbamodel	Soil	Gene_associated_functional_reactions	17	16	13	5	2	2	0	32	3	7	3	0	0	0	0	6	0	0	0	0	44	0	0	30	16	0	0	21	21	15	0	17	12	2	0	0	19	0	15	1	0	1	0	2	0
3300012909_1	NA	3300012909_1__JGI_MAGs_NR_HQ-Soil.Genome.RAST.fbamodel	Soil	Gene_associated_functional_reactions	11	8	12	7	0	5	5	39	0	0	0	0	0	0	0	3	0	0	0	0	49	0	0	41	16	0	0	22	9	9	0	13	9	0	0	0	15	0	0	1	0	1	0	0	0
3300012913_2	NA	3300012913_2__JGI_MAGs_NR_HQ-Soil.Genome.RAST.fbamodel	Soil	Gene_associated_functional_reactions	13	10	10	1	1	0	0	2	14	20	1	0	0	0	0	3	0	0	0	0	19	0	0	20	11	0	0	15	9	9	0	13	9	3	0	0	16	0	0	0	0	0	0	3	0
3300012919_18	NA	3300012919_18__JGI_MAGs_NR_HQ-Marine.Genome.RAST.fbamodel	Marine	Gene_associated_functional_reactions	11	11	5	1	1	0	0	32	3	5	2	0	0	0	0	3	0	0	0	0	35	0	0	30	10	0	0	7	6	13	0	3	6	4	0	0	1	0	0	0	0	0	0	2	0
3300012920_35	NA	3300012920_35__JGI_MAGs_NR_HQ-Marine.Genome.RAST.fbamodel	Marine	Gene_associated_functional_reactions	12	10	6	2	1	1	0	32	3	5	0	0	0	0	0	3	0	0	0	0	45	0	0	49	12	0	0	17	9	8	0	13	8	1	0	0	13	0	10	1	0	1	0	1	0
3300012921_13	NA	3300012921_13__JGI_MAGs_NR_HQ-Soil.Genome.RAST.fbamodel	Soil	Gene_associated_functional_reactions	16	15	6	3	5	1	0	32	3	4	1	0	0	0	0	1	0	0	0	0	59	0	0	35	19	1	0	21	14	10	0	14	10	4	0	0	20	0	10	1	0	1	0	1	0
3300012921_19	NA	3300012921_19__JGI_MAGs_NR_HQ-Soil.Genome.RAST.fbamodel	Soil	Gene_associated_functional_reactions	15	11	20	4	2	1	1	32	3	5	0	0	0	0	0	2	0	0	0	0	57	0	0	35	19	0	0	18	13	9	0	14	9	1	0	0	15	0	10	1	0	1	0	1	0
3300012921_25	NA	3300012921_25__JGI_MAGs_NR_HQ-Soil.Genome.RAST.fbamodel	Soil	Gene_associated_functional_reactions	15	14	6	3	1	2	3	39	3	9	3	0	0	0	0	7	0	0	0	0	37	0	0	26	15	0	0	21	17	9	0	15	13	1	0	0	22	0	15	1	0	1	0	1	0
3300012921_28	NA	3300012921_28__JGI_MAGs_NR_HQ-Soil.Genome.RAST.fbamodel	Soil	Gene_associated_functional_reactions	13	15	6	2	1	1	0	32	3	7	0	0	0	0	0	7	0	0	0	0	38	0	0	31	14	0	0	17	13	9	0	11	13	1	0	0	20	0	10	1	0	1	0	1	0
3300012921_29	NA	3300012921_29__JGI_MAGs_NR_HQ-Soil.Genome.RAST.fbamodel	Soil	Gene_associated_functional_reactions	15	17	9	1	1	0	0	32	3	5	1	0	0	0	0	1	0	0	0	0	32	0	0	26	18	0	0	15	10	9	0	3	7	1	0	0	15	0	0	1	0	1	0	2	0
3300012921_7	NA	3300012921_7__JGI_MAGs_NR_HQ-Soil.Genome.RAST.fbamodel	Soil	Gene_associated_functional_reactions	19	12	13	1	1	1	0	32	3	5	0	0	0	0	0	1	0	0	0	0	58	0	0	35	18	0	0	18	11	12	0	12	9	0	0	0	19	0	8	0	0	1	0	1	0
3300012921_8	NA	3300012921_8__JGI_MAGs_NR_HQ-Soil.Genome.RAST.fbamodel	Soil	Gene_associated_functional_reactions	18	15	14	1	2	1	0	39	0	0	0	0	0	0	0	1	0	0	0	0	53	0	0	21	19	0	0	23	17	3	0	11	8	0	0	0	23	0	10	1	0	1	0	1	0
3300012936_16	NA	3300012936_16__JGI_MAGs_NR_HQ-Marine.Genome.RAST.fbamodel	Marine	Gene_associated_functional_reactions	15	14	14	5	2	0	0	32	0	0	0	0	0	0	0	5	0	0	0	0	35	0	0	36	12	0	0	14	14	7	0	14	11	0	0	0	16	0	10	1	0	1	0	0	0
3300012936_36	NA	3300012936_36__JGI_MAGs_NR_HQ-Marine.Genome.RAST.fbamodel	Marine	Gene_associated_functional_reactions	11	11	4	0	1	1	0	7	6	8	3	0	0	0	0	4	0	0	0	0	47	0	0	33	10	0	0	9	7	12	0	4	7	4	0	0	2	0	0	1	0	0	0	2	0
3300012940_19	NA	3300012940_19__JGI_MAGs_NR_HQ-Soil.Genome.RAST.fbamodel	Soil	Gene_associated_functional_reactions	14	11	8	2	0	1	0	32	3	10	3	0	0	0	0	6	0	0	0	0	25	0	0	24	15	1	0	20	17	8	0	12	13	2	0	0	25	0	14	1	0	0	0	2	0
3300012940_60	NA	3300012940_60__JGI_MAGs_NR_HQ-Soil.Genome.RAST.fbamodel	Soil	Gene_associated_functional_reactions	14	9	13	3	1	1	0	34	0	3	0	0	0	0	0	7	0	0	0	0	47	0	0	25	15	0	0	17	12	3	0	11	12	1	0	0	14	0	13	1	0	1	0	1	0
3300012942_30	NA	3300012942_30__JGI_MAGs_NR_HQ-Soil.Genome.RAST.fbamodel	Soil	Gene_associated_functional_reactions	16	12	16	3	1	1	0	32	3	4	0	0	0	0	0	2	0	0	0	0	52	0	0	32	19	0	0	19	13	9	0	13	10	4	0	0	15	0	10	1	0	1	0	1	0
3300012943_17	NA	3300012943_17__JGI_MAGs_NR_HQ-Soil.Genome.RAST.fbamodel	Soil	Gene_associated_functional_reactions	15	14	9	3	2	1	0	13	0	2	2	0	0	0	0	5	0	0	0	0	43	0	0	26	15	0	0	16	12	11	0	11	9	1	0	0	15	0	10	1	0	1	0	1	0
3300012943_19	NA	3300012943_19__JGI_MAGs_NR_HQ-Soil.Genome.RAST.fbamodel	Soil	Gene_associated_functional_reactions	11	10	9	1	1	0	0	32	0	2	0	0	0	0	0	0	0	0	0	0	41	0	0	22	19	0	0	13	9	5	0	2	9	1	0	0	14	0	0	1	0	0	0	1	0
3300012943_34	NA	3300012943_34__JGI_MAGs_NR_HQ-Soil.Genome.RAST.fbamodel	Soil	Gene_associated_functional_reactions	11	15	5	1	1	0	0	39	0	2	1	0	0	0	0	4	0	0	0	0	53	0	0	35	16	0	0	14	9	14	0	7	10	3	0	0	10	0	0	1	0	0	0	1	0
3300012950_22	NA	3300012950_22__JGI_MAGs_NR_HQ-Marine.Genome.RAST.fbamodel	Marine	Gene_associated_functional_reactions	10	9	6	1	1	0	0	32	3	6	0	0	0	0	0	6	0	0	0	0	41	0	0	28	12	0	0	17	12	7	0	15	13	1	0	0	14	0	10	1	0	1	0	1	0
3300012950_5	NA	3300012950_5__JGI_MAGs_NR_HQ-Marine.Genome.RAST.fbamodel	Marine	Gene_associated_functional_reactions	14	10	14	6	2	1	0	39	0	0	0	0	0	0	0	2	0	0	0	0	50	0	0	29	15	0	0	17	11	3	0	13	7	0	0	0	19	0	10	1	0	1	0	1	0
3300012954_37	NA	3300012954_37__JGI_MAGs_NR_HQ-Marine.Genome.RAST.fbamodel	Marine	Gene_associated_functional_reactions	11	12	5	2	1	1	0	30	0	0	0	0	0	0	0	6	0	0	0	0	25	0	0	20	12	0	0	13	11	0	0	7	12	0	0	0	15	0	0	0	0	0	0	0	0
3300013004_12	NA	3300013004_12__JGI_MAGs_NR_HQ-Freshwater.Genome.RAST.fbamodel	Freshwater	Gene_associated_functional_reactions	9	12	3	3	2	1	0	32	0	0	0	0	0	0	0	0	0	0	0	0	47	0	0	48	17	0	0	15	9	7	0	8	7	0	0	0	12	0	0	0	0	0	0	0	0
3300013004_58	NA	3300013004_58__JGI_MAGs_NR_HQ-Freshwater.Genome.RAST.fbamodel	Freshwater	Gene_associated_functional_reactions	8	7	4	1	1	0	0	32	3	5	0	0	0	0	0	3	0	0	0	0	19	0	0	17	12	0	0	14	9	8	0	14	12	1	0	0	4	0	10	0	0	1	0	1	0
3300013006_34	NA	3300013006_34__JGI_MAGs_NR_HQ-Freshwater.Genome.RAST.fbamodel	Freshwater	Gene_associated_functional_reactions	15	14	5	2	2	2	0	32	3	7	1	0	0	0	0	7	0	0	0	0	33	0	0	25	13	0	0	16	13	7	0	11	12	1	0	0	16	0	9	1	0	1	0	1	0
3300013017_2	NA	3300013017_2__JGI_MAGs_NR_HQ-Deep_subsurface.Genome.RAST.fbamodel	Deep subsurface	Gene_associated_functional_reactions	14	14	8	3	2	0	0	32	0	0	0	0	0	0	0	5	0	0	0	0	35	0	0	45	16	0	0	12	16	3	0	14	10	0	0	0	16	0	10	1	0	1	0	0	0
3300013093_19	NA	3300013093_19__JGI_MAGs_NR_HQ-Freshwater.Genome.RAST.fbamodel	Freshwater	Gene_associated_functional_reactions	12	12	12	11	1	5	1	32	3	5	1	0	0	0	0	1	0	0	0	0	48	0	0	35	15	0	0	15	10	8	0	10	10	4	0	0	10	0	0	1	0	1	0	1	0
3300013094_23	NA	3300013094_23__JGI_MAGs_NR_HQ-Freshwater.Genome.RAST.fbamodel	Freshwater	Gene_associated_functional_reactions	7	2	8	4	4	4	2	32	0	0	0	0	0	0	0	1	0	0	0	0	49	0	0	39	9	0	0	14	10	9	0	9	8	0	0	0	12	0	0	1	0	1	0	0	0
3300013101_17	NA	3300013101_17__JGI_MAGs_NR_HQ-Marine.Genome.RAST.fbamodel	Marine	Gene_associated_functional_reactions	9	10	7	1	1	1	0	32	3	6	2	0	0	0	0	0	0	0	0	0	51	0	0	30	18	0	0	16	13	12	0	7	10	2	0	0	12	0	0	0	0	0	0	3	0
3300013105_42	NA	3300013105_42__JGI_MAGs_NR_HQ-Host-associated_Plants.Genome.RAST.fbamodel	Plants	Gene_associated_functional_reactions	15	10	9	1	1	0	0	5	3	6	0	0	0	0	0	5	0	0	0	0	34	0	0	21	15	0	0	15	9	8	0	13	10	1	0	0	11	0	9	1	0	0	0	1	0
3300013122_3	NA	3300013122_3__JGI_MAGs_NR_HQ-Freshwater.Genome.RAST.fbamodel	Freshwater	Gene_associated_functional_reactions	15	12	9	2	1	1	0	32	3	12	4	0	0	0	0	7	0	0	0	0	47	0	0	24	14	0	0	20	18	15	0	11	13	3	0	0	19	0	10	1	0	1	0	3	0
3300013122_33	NA	3300013122_33__JGI_MAGs_NR_HQ-Freshwater.Genome.RAST.fbamodel	Freshwater	Gene_associated_functional_reactions	6	0	0	1	1	1	0	0	0	0	0	0	0	0	0	0	0	0	0	0	18	0	0	8	5	0	0	2	0	0	0	0	2	0	0	0	1	0	0	0	0	0	0	0	0
3300013123_17	NA	3300013123_17__JGI_MAGs_NR_HQ-Freshwater.Genome.RAST.fbamodel	Freshwater	Gene_associated_functional_reactions	10	10	9	1	1	1	0	5	14	20	1	0	0	0	0	0	0	0	0	0	47	0	0	20	14	0	0	10	6	11	0	3	6	3	0	0	7	0	0	0	0	0	0	4	0
3300013125_8	NA	3300013125_8__JGI_MAGs_NR_HQ-Freshwater.Genome.RAST.fbamodel	Freshwater	Gene_associated_functional_reactions	16	15	18	6	4	3	0	7	0	3	3	0	0	0	0	2	0	0	0	0	59	0	0	42	19	0	0	15	11	19	0	13	9	3	0	0	23	0	9	0	0	1	0	2	0
3300013126_38	NA	3300013126_38__JGI_MAGs_NR_HQ-Freshwater.Genome.RAST.fbamodel	Freshwater	Gene_associated_functional_reactions	13	15	5	2	1	2	0	7	14	21	2	0	0	0	0	1	0	0	0	0	50	0	0	39	16	0	0	7	6	14	0	4	7	3	0	0	7	0	0	1	0	0	0	3	0
3300013126_81	NA	3300013126_81__JGI_MAGs_NR_HQ-Freshwater.Genome.RAST.fbamodel	Freshwater	Gene_associated_functional_reactions	10	4	6	1	1	0	0	12	0	0	0	0	0	0	0	1	0	0	0	0	24	0	0	18	13	0	0	9	9	3	0	13	10	0	0	0	17	0	9	1	0	1	0	0	0
3300013127_12	NA	3300013127_12__JGI_MAGs_NR_HQ-Freshwater.Genome.RAST.fbamodel	Freshwater	Gene_associated_functional_reactions	12	13	7	1	1	0	0	32	0	0	0	0	0	0	0	0	0	0	0	0	52	0	0	43	17	0	0	8	6	5	0	3	5	3	0	0	5	0	1	0	0	0	0	1	0
3300013127_26	NA	3300013127_26__JGI_MAGs_NR_HQ-Freshwater.Genome.RAST.fbamodel	Freshwater	Gene_associated_functional_reactions	10	5	9	1	1	1	0	32	3	8	0	0	0	0	0	2	0	0	0	0	23	0	0	14	16	0	0	9	10	3	0	9	8	2	0	0	15	0	9	1	0	1	0	2	0
3300013127_30	NA	3300013127_30__JGI_MAGs_NR_HQ-Freshwater.Genome.RAST.fbamodel	Freshwater	Gene_associated_functional_reactions	12	4	6	1	1	1	0	4	6	7	0	0	0	0	0	1	0	0	0	0	29	0	0	19	12	0	0	6	8	7	0	12	8	1	0	0	10	0	9	0	0	0	0	1	0
3300013128_24	NA	3300013128_24__JGI_MAGs_NR_HQ-Freshwater.Genome.RAST.fbamodel	Freshwater	Gene_associated_functional_reactions	8	2	8	1	2	1	0	6	0	0	0	0	0	0	0	1	0	0	0	0	47	0	0	38	17	0	0	12	8	2	0	2	11	0	0	0	6	0	6	0	0	1	0	1	0
3300013129_52	NA	3300013129_52__JGI_MAGs_NR_HQ-Freshwater.Genome.RAST.fbamodel	Freshwater	Gene_associated_functional_reactions	6	3	10	1	1	0	0	3	0	0	0	0	0	0	0	0	0	0	0	0	49	0	0	51	11	0	0	7	6	1	0	0	4	0	0	0	8	0	0	0	0	0	0	0	0
3300013131_33	NA	3300013131_33__JGI_MAGs_NR_HQ-Freshwater.Genome.RAST.fbamodel	Freshwater	Gene_associated_functional_reactions	10	8	6	7	3	0	0	13	0	3	3	0	0	0	0	2	0	0	0	0	49	0	0	32	17	0	0	15	9	9	0	0	9	2	0	0	7	0	0	1	0	0	0	2	0
3300013131_59	NA	3300013131_59__JGI_MAGs_NR_HQ-Freshwater.Genome.RAST.fbamodel	Freshwater	Gene_associated_functional_reactions	12	10	7	2	1	1	0	32	3	5	0	0	0	0	0	2	0	0	0	0	48	0	0	44	16	1	0	18	14	12	0	12	12	1	0	0	15	0	10	1	0	1	0	1	0
3300013131_65	NA	3300013131_65__JGI_MAGs_NR_HQ-Freshwater.Genome.RAST.fbamodel	Freshwater	Gene_associated_functional_reactions	15	15	6	2	3	2	0	32	3	8	1	0	0	0	0	6	0	0	0	0	32	0	0	25	13	0	0	18	13	10	0	15	13	1	0	0	18	0	10	1	0	1	0	1	0
3300013131_77	NA	3300013131_77__JGI_MAGs_NR_HQ-Freshwater.Genome.RAST.fbamodel	Freshwater	Gene_associated_functional_reactions	14	10	6	2	1	2	0	5	6	7	0	0	0	0	0	6	0	0	0	0	29	0	0	22	16	0	0	12	13	3	0	14	9	0	0	0	16	0	10	1	0	1	0	0	0
3300013131_9	NA	3300013131_9__JGI_MAGs_NR_HQ-Freshwater.Genome.RAST.fbamodel	Freshwater	Gene_associated_functional_reactions	12	12	5	2	1	1	0	7	14	22	3	0	0	0	0	3	0	0	0	0	42	0	0	22	19	0	0	13	15	11	0	14	9	3	0	0	21	0	10	1	0	1	0	3	0
3300013132_103	NA	3300013132_103__JGI_MAGs_NR_HQ-Freshwater.Genome.RAST.fbamodel	Freshwater	Gene_associated_functional_reactions	11	13	6	1	1	0	0	32	0	0	0	0	0	0	0	7	0	0	0	0	33	0	0	22	14	0	0	14	9	3	0	14	13	0	0	0	15	0	8	1	0	1	0	0	0
3300013132_32	NA	3300013132_32__JGI_MAGs_NR_HQ-Freshwater.Genome.RAST.fbamodel	Freshwater	Gene_associated_functional_reactions	16	7	14	1	2	0	0	32	0	0	0	0	0	0	0	5	0	0	0	0	53	0	0	35	13	0	0	16	11	5	0	14	11	0	0	0	13	0	10	1	0	1	0	0	0
3300013132_38	NA	3300013132_38__JGI_MAGs_NR_HQ-Freshwater.Genome.RAST.fbamodel	Freshwater	Gene_associated_functional_reactions	15	16	10	2	1	1	0	32	0	1	0	0	0	0	0	3	0	0	0	0	57	0	0	50	17	0	0	22	14	9	0	10	6	1	0	0	15	0	9	1	0	1	0	2	0
3300013132_47	NA	3300013132_47__JGI_MAGs_NR_HQ-Freshwater.Genome.RAST.fbamodel	Freshwater	Gene_associated_functional_reactions	15	15	10	2	1	1	0	32	3	5	3	0	0	0	0	3	0	0	0	0	56	0	0	33	15	0	0	15	14	11	0	14	7	2	0	0	18	0	10	1	0	1	0	2	0
3300013132_89	NA	3300013132_89__JGI_MAGs_NR_HQ-Freshwater.Genome.RAST.fbamodel	Freshwater	Gene_associated_functional_reactions	12	15	5	1	1	0	0	32	0	1	4	0	0	0	0	2	0	0	0	0	33	0	0	18	12	0	0	5	6	14	0	7	6	1	0	0	10	0	0	0	0	0	0	1	0
3300013132_90	NA	3300013132_90__JGI_MAGs_NR_HQ-Freshwater.Genome.RAST.fbamodel	Freshwater	Gene_associated_functional_reactions	14	15	11	2	1	1	0	32	3	6	0	0	0	0	0	3	0	0	0	0	53	0	0	41	14	0	0	9	4	10	0	7	4	1	0	0	9	0	10	1	0	1	0	1	0
3300013133_32	NA	3300013133_32__JGI_MAGs_NR_HQ-Freshwater.Genome.RAST.fbamodel	Freshwater	Gene_associated_functional_reactions	8	5	8	1	1	0	0	10	0	0	0	0	0	0	0	0	0	0	0	0	45	0	0	38	12	0	0	9	5	0	0	0	6	0	0	0	4	0	0	0	0	0	0	0	0
3300013136_27	NA	3300013136_27__JGI_MAGs_NR_HQ-Freshwater.Genome.RAST.fbamodel	Freshwater	Gene_associated_functional_reactions	9	6	6	1	1	0	0	13	0	0	2	0	0	0	0	0	0	0	0	0	39	0	0	16	13	0	0	10	5	11	0	3	7	0	0	0	4	0	0	0	0	0	0	0	0
3300013137_45	NA	3300013137_45__JGI_MAGs_NR_HQ-Freshwater.Genome.RAST.fbamodel	Freshwater	Gene_associated_functional_reactions	14	14	12	3	1	2	0	32	0	0	0	0	0	0	0	7	0	0	0	0	32	0	0	24	14	0	0	14	19	3	0	14	13	0	0	0	16	0	10	1	0	1	0	0	0
3300013137_80	NA	3300013137_80__JGI_MAGs_NR_HQ-Freshwater.Genome.RAST.fbamodel	Freshwater	Gene_associated_functional_reactions	8	7	5	1	1	0	0	3	6	8	1	0	0	0	0	1	0	0	0	0	30	0	0	18	13	0	0	8	12	9	0	12	10	1	0	0	19	0	9	1	0	1	0	1	0
3300013138_16	NA	3300013138_16__JGI_MAGs_NR_HQ-Freshwater.Genome.RAST.fbamodel	Freshwater	Gene_associated_functional_reactions	11	10	5	2	1	1	0	7	14	21	1	0	0	0	0	2	0	0	0	0	41	0	0	19	20	0	0	13	10	8	0	13	13	3	0	0	14	0	9	0	0	1	0	4	0
3300013138_33	NA	3300013138_33__JGI_MAGs_NR_HQ-Freshwater.Genome.RAST.fbamodel	Freshwater	Gene_associated_functional_reactions	12	7	8	1	1	0	0	5	9	14	1	0	0	0	0	0	0	0	0	0	33	0	0	29	16	0	0	11	15	9	0	12	8	3	0	0	17	0	9	0	0	0	0	4	0
3300013138_41	NA	3300013138_41__JGI_MAGs_NR_HQ-Freshwater.Genome.RAST.fbamodel	Freshwater	Gene_associated_functional_reactions	14	10	7	1	1	0	0	32	0	1	0	0	0	0	0	2	0	0	0	0	32	0	0	32	17	0	0	15	12	9	0	11	10	1	0	0	19	0	10	1	0	1	0	1	0
3300013138_53	NA	3300013138_53__JGI_MAGs_NR_HQ-Freshwater.Genome.RAST.fbamodel	Freshwater	Gene_associated_functional_reactions	10	10	4	0	1	0	0	5	6	8	2	0	0	0	0	3	0	0	0	0	55	0	0	50	18	0	0	18	12	11	0	14	7	2	0	0	16	0	9	1	0	1	0	2	0
3300013182_4	NA	3300013182_4__JGI_MAGs_NR_HQ-Host-associated_Human.Genome.RAST.fbamodel	Human	Gene_associated_functional_reactions	15	9	6	2	1	2	0	5	14	22	4	0	0	0	0	2	0	0	0	0	34	0	0	31	13	0	0	17	11	20	0	11	13	5	0	0	15	0	10	0	0	1	0	3	0
3300013234_4	NA	3300013234_4__JGI_MAGs_NR_HQ-Host-associated_Human.Genome.RAST.fbamodel	Human	Gene_associated_functional_reactions	13	9	6	2	1	2	0	11	0	0	0	0	0	0	0	1	0	0	0	0	25	0	0	18	12	0	0	14	12	4	0	14	13	0	0	0	11	0	10	0	0	1	0	0	0
3300013285_6	NA	3300013285_6__JGI_MAGs_NR_HQ-Freshwater.Genome.RAST.fbamodel	Freshwater	Gene_associated_functional_reactions	13	14	7	1	1	0	0	28	0	0	0	0	0	0	0	3	0	0	0	0	25	0	0	18	14	0	0	11	10	3	0	13	8	0	0	0	18	0	10	1	0	1	0	0	0
3300013296_23	NA	3300013296_23__JGI_MAGs_NR_HQ-Host-associated_Plants.Genome.RAST.fbamodel	Plants	Gene_associated_functional_reactions	12	12	13	2	1	1	0	32	0	4	2	0	0	0	0	4	0	0	0	0	63	0	0	39	18	0	0	15	12	14	0	4	9	3	0	0	15	0	9	0	0	1	0	3	0
3300013347_2	NA	3300013347_2__JGI_MAGs_NR_HQ-Built_Environment.Genome.RAST.fbamodel	Built environment	Gene_associated_functional_reactions	14	15	10	4	1	2	0	5	6	10	1	0	0	0	0	7	0	0	0	0	43	0	0	29	13	0	0	25	24	19	0	14	13	1	0	0	20	0	15	1	0	1	0	0	0
3300013353_4	NA	3300013353_4__JGI_MAGs_NR_HQ-Built_Environment.Genome.RAST.fbamodel	Built environment	Gene_associated_functional_reactions	17	16	16	7	3	1	1	32	3	6	4	0	0	0	0	7	0	0	0	0	54	0	0	54	12	1	0	23	13	17	0	17	11	2	0	0	22	0	10	1	0	1	0	3	0
3300013392_2	NA	3300013392_2__JGI_MAGs_NR_HQ-Freshwater.Genome.RAST.fbamodel	Freshwater	Gene_associated_functional_reactions	11	9	4	4	3	1	0	13	0	0	0	0	0	0	0	1	0	0	0	0	39	0	0	26	15	0	0	14	13	3	0	13	10	0	0	0	13	0	8	1	0	1	0	1	0
3300013427_3	NA	3300013427_3__JGI_MAGs_NR_HQ-Soil.Genome.RAST.fbamodel	Soil	Gene_associated_functional_reactions	14	17	7	3	1	2	2	32	3	10	1	0	0	0	0	7	0	0	0	0	28	0	0	28	16	1	0	22	16	10	0	13	14	3	0	0	25	0	10	1	0	1	0	3	0
3300013491_2	NA	3300013491_2__JGI_MAGs_NR_HQ-Built_Environment.Genome.RAST.fbamodel	Built environment	Gene_associated_functional_reactions	16	15	6	2	2	2	0	32	3	10	2	0	0	0	0	8	0	0	0	0	35	0	0	23	19	0	0	14	14	7	0	12	13	3	0	0	20	0	10	1	0	1	0	3	0
3300013495_1	NA	3300013495_1__JGI_MAGs_NR_HQ-Built_Environment.Genome.RAST.fbamodel	Built environment	Gene_associated_functional_reactions	18	16	21	17	9	11	8	32	0	1	0	0	0	0	0	13	0	0	0	0	66	0	0	53	21	0	0	24	23	6	0	12	13	1	0	0	33	0	10	2	0	1	0	1	0
3300013497_6	NA	3300013497_6__JGI_MAGs_NR_HQ-Built_Environment.Genome.RAST.fbamodel	Built environment	Gene_associated_functional_reactions	17	10	9	2	3	2	0	5	3	4	0	0	0	0	0	4	0	0	0	0	55	0	0	56	16	0	0	19	17	7	0	13	13	1	0	0	20	0	10	1	0	1	0	1	0
3300013502_18	NA	3300013502_18__JGI_MAGs_NR_HQ-Engineered_Wastewater.Genome.RAST.fbamodel	Wastewater	Gene_associated_functional_reactions	8	10	5	1	2	0	0	13	0	0	0	0	0	0	0	0	0	0	0	0	42	0	0	24	18	0	0	11	10	10	0	6	9	0	0	0	11	0	0	0	0	0	0	0	0
3300013502_21	NA	3300013502_21__JGI_MAGs_NR_HQ-Engineered_Wastewater.Genome.RAST.fbamodel	Wastewater	Gene_associated_functional_reactions	11	9	5	1	2	1	0	32	0	0	0	0	0	0	0	1	0	0	0	0	24	0	0	17	13	0	0	15	9	3	0	12	11	0	0	0	15	0	9	0	0	1	0	0	0
3300013644_2	NA	3300013644_2__JGI_MAGs_NR_HQ-Built_Environment.Genome.RAST.fbamodel	Built environment	Gene_associated_functional_reactions	14	15	8	1	1	0	0	5	14	17	4	0	0	0	0	5	0	0	0	0	46	0	0	36	19	0	0	19	9	13	0	10	9	3	0	0	16	0	0	2	0	1	0	3	0
3300013660_2	NA	3300013660_2__JGI_MAGs_NR_HQ-Built_Environment.Genome.RAST.fbamodel	Built environment	Gene_associated_functional_reactions	16	10	11	2	4	3	0	3	4	5	1	0	0	0	0	3	0	0	0	0	56	0	0	35	16	0	0	20	14	4	0	14	13	1	0	0	20	0	10	0	0	1	0	2	0
3300013697_1	NA	3300013697_1__JGI_MAGs_NR_HQ-Built_Environment.Genome.RAST.fbamodel	Built environment	Gene_associated_functional_reactions	19	15	20	6	1	2	0	39	3	6	0	0	0	0	0	8	0	0	0	0	63	0	0	35	17	0	0	23	20	3	0	14	13	3	0	0	22	0	15	1	0	1	0	1	0
3300013702_3	NA	3300013702_3__JGI_MAGs_NR_HQ-Built_Environment.Genome.RAST.fbamodel	Built environment	Gene_associated_functional_reactions	14	15	12	5	1	2	0	7	6	11	2	0	0	0	0	7	0	0	0	0	42	0	0	30	15	0	0	26	24	12	0	17	13	2	0	0	20	0	15	1	0	1	0	1	0
3300013713_2	NA	3300013713_2__JGI_MAGs_NR_HQ-Built_Environment.Genome.RAST.fbamodel	Built environment	Gene_associated_functional_reactions	16	15	8	8	1	0	0	32	3	8	4	0	0	0	0	6	0	0	0	0	47	0	0	36	17	0	0	17	9	16	0	4	9	2	0	0	14	0	0	1	0	0	0	2	0
3300013717_2	NA	3300013717_2__JGI_MAGs_NR_HQ-Built_Environment.Genome.RAST.fbamodel	Built environment	Gene_associated_functional_reactions	19	14	12	4	4	2	2	32	3	8	2	0	0	0	0	7	0	0	0	0	42	0	0	30	17	1	0	21	13	9	0	17	13	3	0	0	20	0	10	1	0	2	0	3	0
3300013723_4	NA	3300013723_4__JGI_MAGs_NR_HQ-Built_Environment.Genome.RAST.fbamodel	Built environment	Gene_associated_functional_reactions	14	15	6	1	1	0	0	32	3	5	3	0	0	0	0	5	0	0	0	0	52	0	0	42	16	0	0	16	8	15	0	4	7	2	0	0	5	0	10	1	0	1	0	2	0
3300013732_1	NA	3300013732_1__JGI_MAGs_NR_HQ-Built_Environment.Genome.RAST.fbamodel	Built environment	Gene_associated_functional_reactions	19	14	14	3	3	2	0	32	3	6	2	0	0	0	0	7	0	0	0	0	56	0	0	27	19	0	0	21	22	15	0	17	13	1	0	0	28	0	10	1	0	1	0	1	0
3300013759_2	NA	3300013759_2__JGI_MAGs_NR_HQ-Marine.Genome.RAST.fbamodel	Marine	Gene_associated_functional_reactions	17	15	9	3	3	1	0	32	3	8	1	0	0	0	0	6	0	0	0	0	59	0	0	40	16	0	0	21	19	11	0	14	10	3	0	0	15	0	10	1	0	0	0	1	0
3300013769_4	NA	3300013769_4__JGI_MAGs_NR_HQ-Engineered_Wastewater.Genome.RAST.fbamodel	Wastewater	Gene_associated_functional_reactions	11	15	5	1	1	0	0	32	0	2	1	0	0	0	0	4	0	0	0	0	55	0	0	35	13	0	0	13	8	11	0	7	9	3	0	0	11	0	0	1	0	0	0	1	0
3300013771_11	NA	3300013771_11__JGI_MAGs_NR_HQ-Engineered_Wastewater.Genome.RAST.fbamodel	Wastewater	Gene_associated_functional_reactions	11	10	6	1	2	1	0	13	0	1	0	0	0	0	0	0	0	0	0	0	30	0	0	22	17	0	0	12	10	13	0	6	9	1	0	0	8	0	0	0	0	0	0	1	0
3300013833_3	NA	3300013833_3__JGI_MAGs_NR_HQ-Engineered_Wastewater.Genome.RAST.fbamodel	Wastewater	Gene_associated_functional_reactions	15	13	9	1	2	1	0	7	14	23	3	0	0	0	0	4	0	0	0	0	33	0	0	24	18	1	0	17	19	15	0	12	12	3	0	0	24	0	10	0	0	1	0	2	0
3300013853_2	NA	3300013853_2__JGI_MAGs_NR_HQ-Built_Environment.Genome.RAST.fbamodel	Built environment	Gene_associated_functional_reactions	17	15	13	8	3	0	0	5	14	17	4	0	0	0	0	6	0	0	0	0	56	0	0	38	17	0	0	23	11	13	0	11	9	3	0	0	14	0	15	1	0	1	0	3	0
3300013919_1	NA	3300013919_1__JGI_MAGs_NR_HQ-Built_Environment.Genome.RAST.fbamodel	Built environment	Gene_associated_functional_reactions	16	15	10	5	2	5	3	39	3	10	3	0	0	0	0	8	0	0	0	0	48	0	0	27	18	1	0	20	20	11	0	15	14	3	0	0	26	0	10	1	0	1	0	2	0
3300013922_1	NA	3300013922_1__JGI_MAGs_NR_HQ-Built_Environment.Genome.RAST.fbamodel	Built environment	Gene_associated_functional_reactions	17	15	13	3	1	2	0	39	3	7	1	0	0	0	0	7	0	0	0	0	49	0	0	37	15	1	0	24	15	18	0	14	12	1	0	0	18	0	15	1	0	1	0	1	0
3300014009_2	NA	3300014009_2__JGI_MAGs_NR_HQ-Built_Environment.Genome.RAST.fbamodel	Built environment	Gene_associated_functional_reactions	17	14	12	3	2	1	0	39	3	8	2	0	0	0	0	7	0	0	0	0	44	0	0	35	16	1	0	24	15	12	0	17	9	2	0	0	18	0	10	1	0	1	0	2	0
3300014016_2	NA	3300014016_2__JGI_MAGs_NR_HQ-Built_Environment.Genome.RAST.fbamodel	Built environment	Gene_associated_functional_reactions	17	12	11	8	1	2	0	32	3	7	2	0	0	0	0	5	0	0	0	0	33	0	0	32	16	0	0	19	14	12	0	14	8	2	0	0	16	0	10	1	0	0	0	2	0
3300014020_2	NA	3300014020_2__JGI_MAGs_NR_HQ-Built_Environment.Genome.RAST.fbamodel	Built environment	Gene_associated_functional_reactions	15	12	6	2	1	1	0	32	3	7	1	0	0	0	0	7	0	0	0	0	47	0	0	37	14	1	0	23	17	13	0	17	12	1	0	0	14	0	8	1	0	1	0	1	0
3300014026_15	NA	3300014026_15__JGI_MAGs_NR_HQ-Host-associated_Human.Genome.RAST.fbamodel	Human	Gene_associated_functional_reactions	11	9	6	2	1	2	0	32	0	0	0	0	0	0	0	1	0	0	0	0	28	0	0	23	13	0	0	13	11	3	0	13	11	0	0	0	10	0	10	1	0	1	0	0	0
3300014050_10	NA	3300014050_10__JGI_MAGs_NR_HQ-Freshwater.Genome.RAST.fbamodel	Freshwater	Gene_associated_functional_reactions	13	10	11	2	1	2	0	13	0	2	1	0	0	0	0	1	0	0	0	0	53	0	0	38	16	0	0	10	6	14	0	11	7	1	0	0	9	0	0	0	0	0	0	1	0
3300014050_12	NA	3300014050_12__JGI_MAGs_NR_HQ-Freshwater.Genome.RAST.fbamodel	Freshwater	Gene_associated_functional_reactions	10	12	6	1	1	1	0	32	3	4	1	0	0	0	0	1	0	0	0	0	52	0	0	34	17	0	0	10	6	7	0	0	7	3	0	0	11	0	0	0	0	0	0	1	0
3300014050_21	NA	3300014050_21__JGI_MAGs_NR_HQ-Freshwater.Genome.RAST.fbamodel	Freshwater	Gene_associated_functional_reactions	12	13	6	2	2	2	0	32	0	0	1	0	0	0	0	4	0	0	0	0	34	0	0	25	13	0	0	14	11	4	0	10	11	0	0	0	15	0	10	0	0	1	0	0	0
3300014059_5	NA	3300014059_5__JGI_MAGs_NR_HQ-Engineered_Wastewater.Genome.RAST.fbamodel	Wastewater	Gene_associated_functional_reactions	16	14	15	3	2	6	0	32	0	2	2	0	0	0	0	6	0	0	0	0	54	0	0	42	18	0	0	17	10	8	0	12	10	1	0	0	17	0	9	1	0	1	0	1	0
3300014060_21	NA	3300014060_21__JGI_MAGs_NR_HQ-Freshwater.Genome.RAST.fbamodel	Freshwater	Gene_associated_functional_reactions	14	9	10	1	1	1	0	32	0	0	0	0	0	0	0	7	0	0	0	0	31	0	0	21	16	0	0	14	10	3	0	7	11	0	0	0	17	0	9	1	0	1	0	1	0
3300014068_3	NA	3300014068_3__JGI_MAGs_NR_HQ-Built_Environment.Genome.RAST.fbamodel	Built environment	Gene_associated_functional_reactions	10	8	8	2	3	2	0	2	0	0	0	0	0	0	0	2	0	0	0	0	42	0	0	26	13	0	0	15	11	3	0	3	12	0	0	0	14	0	10	0	0	1	0	1	0
3300014071_2	NA	3300014071_2__JGI_MAGs_NR_HQ-Built_Environment.Genome.RAST.fbamodel	Built environment	Gene_associated_functional_reactions	13	10	11	8	1	1	0	32	0	1	0	0	0	0	0	4	0	0	0	0	53	0	0	41	19	0	0	13	12	5	0	13	13	0	0	0	12	0	10	1	0	1	0	0	0
3300014073_5	NA	3300014073_5__JGI_MAGs_NR_HQ-Built_Environment.Genome.RAST.fbamodel	Built environment	Gene_associated_functional_reactions	14	3	8	1	1	3	0	5	0	2	2	0	0	0	0	1	0	0	0	0	49	0	0	44	15	0	0	14	12	5	0	3	13	3	0	0	13	0	0	1	0	1	0	3	0
3300014092_1	NA	3300014092_1__JGI_MAGs_NR_HQ-Built_Environment.Genome.RAST.fbamodel	Built environment	Gene_associated_functional_reactions	18	15	11	3	2	2	0	32	3	8	1	0	0	0	0	6	0	0	0	0	39	0	0	34	18	1	0	22	22	19	0	14	12	1	0	0	21	0	15	1	0	1	0	1	0
3300014092_2	NA	3300014092_2__JGI_MAGs_NR_HQ-Built_Environment.Genome.RAST.fbamodel	Built environment	Gene_associated_functional_reactions	17	12	13	5	2	8	1	5	14	21	2	0	0	0	0	4	0	0	0	0	56	0	0	35	18	1	0	20	14	11	0	15	12	3	0	0	20	0	10	0	0	1	0	3	0
3300014149_15	NA	3300014149_15__JGI_MAGs_NR_HQ-Thermal_springs.Genome.RAST.fbamodel	Thermal springs	Gene_associated_functional_reactions	9	9	5	0	1	0	0	3	4	4	2	0	0	0	0	0	0	0	0	0	44	0	0	25	17	0	0	9	4	5	0	3	8	0	0	0	9	0	0	2	0	0	0	0	0
3300014149_18	NA	3300014149_18__JGI_MAGs_NR_HQ-Thermal_springs.Genome.RAST.fbamodel	Thermal springs	Gene_associated_functional_reactions	13	14	6	1	1	1	0	13	0	1	0	0	0	0	0	8	0	0	0	0	35	0	0	20	13	0	0	16	11	6	0	7	12	0	0	0	15	0	10	1	0	1	0	0	0
3300014149_19	NA	3300014149_19__JGI_MAGs_NR_HQ-Thermal_springs.Genome.RAST.fbamodel	Thermal springs	Gene_associated_functional_reactions	9	10	6	2	0	1	0	13	0	1	0	0	0	0	0	1	0	0	0	0	33	0	0	23	17	0	0	9	11	12	0	13	11	1	0	0	16	0	9	1	0	1	0	1	0
3300014149_21	NA	3300014149_21__JGI_MAGs_NR_HQ-Thermal_springs.Genome.RAST.fbamodel	Thermal springs	Gene_associated_functional_reactions	13	6	6	2	1	2	0	13	0	0	0	0	0	0	0	3	0	0	0	0	21	0	0	13	12	0	0	9	9	7	0	14	9	0	0	0	12	0	8	1	0	1	0	0	0
3300014149_29	NA	3300014149_29__JGI_MAGs_NR_HQ-Thermal_springs.Genome.RAST.fbamodel	Thermal springs	Gene_associated_functional_reactions	9	3	2	1	2	1	0	5	0	0	0	0	0	0	0	0	0	0	0	0	15	0	0	12	13	0	0	4	4	3	0	13	8	0	0	0	15	0	0	0	0	1	0	0	0
3300014152_10	NA	3300014152_10__JGI_MAGs_NR_HQ-Freshwater.Genome.RAST.fbamodel	Freshwater	Gene_associated_functional_reactions	11	12	5	1	1	1	0	32	0	0	1	0	0	0	0	2	0	0	0	0	53	0	0	24	16	0	0	9	7	10	0	3	7	0	0	0	5	0	0	1	0	0	0	0	0
3300014159_10	NA	3300014159_10__JGI_MAGs_NR_HQ-Freshwater.Genome.RAST.fbamodel	Freshwater	Gene_associated_functional_reactions	6	8	6	2	2	1	0	12	0	1	0	0	0	0	0	0	0	0	0	0	36	0	0	23	14	0	0	6	12	3	0	9	11	0	0	0	13	0	9	0	0	0	0	0	0
3300014159_14	NA	3300014159_14__JGI_MAGs_NR_HQ-Freshwater.Genome.RAST.fbamodel	Freshwater	Gene_associated_functional_reactions	10	10	11	1	1	0	0	32	0	0	0	0	0	0	0	6	0	0	0	0	28	0	0	19	14	0	0	13	10	9	0	11	12	0	0	0	12	0	10	1	0	1	0	0	0
3300014208_35	NA	3300014208_35__JGI_MAGs_NR_HQ-Freshwater.Genome.RAST.fbamodel	Freshwater	Gene_associated_functional_reactions	9	5	10	1	2	0	0	12	2	2	1	0	0	0	0	0	0	0	0	0	46	0	0	38	16	0	0	10	7	4	0	3	2	0	0	0	19	0	0	0	0	0	0	0	0
3300014502_30	NA	3300014502_30__JGI_MAGs_NR_HQ-Soil.Genome.RAST.fbamodel	Soil	Gene_associated_functional_reactions	7	5	4	1	2	0	0	12	0	0	0	0	0	0	0	1	0	0	0	0	27	0	0	20	13	0	0	10	11	3	0	13	10	0	0	0	16	0	0	1	0	0	0	0	0
3300014515_4	NA	3300014515_4__JGI_MAGs_NR_HQ-Host-associated_Human.Genome.RAST.fbamodel	Human	Gene_associated_functional_reactions	13	2	7	2	3	5	0	5	0	0	0	0	0	0	0	1	0	0	0	0	51	0	0	29	16	0	0	13	10	2	0	2	8	0	0	0	16	0	10	1	0	1	0	1	0
3300014526_5	NA	3300014526_5__JGI_MAGs_NR_HQ-Built_Environment.Genome.RAST.fbamodel	Built environment	Gene_associated_functional_reactions	16	15	14	10	1	1	3	32	3	5	1	0	0	0	0	1	0	0	0	0	54	0	0	34	18	0	0	12	12	6	0	7	9	1	0	0	17	0	10	1	0	1	0	1	0
3300014595_1	NA	3300014595_1__JGI_MAGs_NR_HQ-Built_Environment.Genome.RAST.fbamodel	Built environment	Gene_associated_functional_reactions	15	8	14	10	3	3	3	3	0	1	0	0	0	0	0	1	0	0	0	0	58	0	0	38	16	0	0	17	19	3	0	10	14	0	0	0	20	0	10	1	0	1	0	1	0
3300014595_4	NA	3300014595_4__JGI_MAGs_NR_HQ-Built_Environment.Genome.RAST.fbamodel	Built environment	Gene_associated_functional_reactions	14	15	11	1	1	0	0	28	0	2	4	0	0	0	0	6	0	0	0	0	48	0	0	36	17	0	0	23	11	13	0	14	9	2	0	0	14	0	10	1	0	1	0	2	0
3300014600_2	NA	3300014600_2__JGI_MAGs_NR_HQ-Built_Environment.Genome.RAST.fbamodel	Built environment	Gene_associated_functional_reactions	15	5	14	6	3	6	1	3	0	4	1	0	0	0	0	2	0	0	0	0	60	0	0	51	18	0	0	16	20	7	0	9	13	3	0	0	21	0	10	1	0	1	0	4	0
3300014601_3	NA	3300014601_3__JGI_MAGs_NR_HQ-Built_Environment.Genome.RAST.fbamodel	Built environment	Gene_associated_functional_reactions	13	13	11	2	3	2	0	12	0	0	0	0	0	0	0	5	0	0	0	0	57	0	0	33	17	0	0	21	14	4	0	13	13	0	0	0	21	0	10	0	0	1	0	0	0
3300014630_1	NA	3300014630_1__JGI_MAGs_NR_HQ-Built_Environment.Genome.RAST.fbamodel	Built environment	Gene_associated_functional_reactions	19	14	21	5	4	5	4	32	18	26	2	0	0	0	0	8	0	0	0	0	52	0	0	28	20	0	0	23	17	9	0	17	13	5	0	0	29	0	15	2	0	1	0	3	0
3300014638_7	NA	3300014638_7__JGI_MAGs_NR_HQ-Freshwater.Genome.RAST.fbamodel	Freshwater	Gene_associated_functional_reactions	16	9	13	2	1	3	0	5	14	22	1	0	0	0	0	6	0	0	0	0	40	0	0	21	19	1	0	19	14	16	0	17	13	3	0	0	20	0	15	2	0	0	0	3	0
3300014649_2	NA	3300014649_2__JGI_MAGs_NR_HQ-Built_Environment.Genome.RAST.fbamodel	Built environment	Gene_associated_functional_reactions	20	16	19	17	9	8	8	32	0	1	0	0	0	0	0	13	0	0	0	0	68	0	0	53	21	0	0	24	23	6	0	12	13	0	0	0	34	0	10	2	0	1	0	1	0
3300014678_2	NA	3300014678_2__JGI_MAGs_NR_HQ-Built_Environment.Genome.RAST.fbamodel	Built environment	Gene_associated_functional_reactions	18	15	15	3	2	2	0	39	3	9	3	0	0	0	0	8	0	0	0	0	53	0	0	53	17	0	0	22	17	14	0	15	14	3	0	0	24	0	15	1	0	1	0	1	0
3300014684_4	NA	3300014684_4__JGI_MAGs_NR_HQ-Built_Environment.Genome.RAST.fbamodel	Built environment	Gene_associated_functional_reactions	19	10	12	7	2	2	1	5	4	5	0	0	0	0	0	5	0	0	0	0	45	0	0	26	17	0	0	16	10	4	0	15	13	0	0	0	17	0	10	1	0	1	0	1	0
3300014686_1	NA	3300014686_1__JGI_MAGs_NR_HQ-Freshwater.Genome.RAST.fbamodel	Freshwater	Gene_associated_functional_reactions	8	8	8	2	1	1	0	5	14	21	2	0	0	0	0	2	0	0	0	0	38	0	0	46	14	0	0	15	9	14	0	14	9	3	0	0	19	0	0	0	0	0	0	4	0
3300014687_2	NA	3300014687_2__JGI_MAGs_NR_HQ-Built_Environment.Genome.RAST.fbamodel	Built environment	Gene_associated_functional_reactions	19	16	11	3	1	2	0	32	3	7	1	0	0	0	0	7	0	0	0	0	49	0	0	37	15	1	0	24	16	18	0	14	12	1	0	0	19	0	15	1	0	1	0	1	0
3300014690_3	NA	3300014690_3__JGI_MAGs_NR_HQ-Built_Environment.Genome.RAST.fbamodel	Built environment	Gene_associated_functional_reactions	18	15	12	11	5	4	1	5	14	18	1	0	0	0	0	2	0	0	0	0	55	0	0	39	19	0	0	20	16	11	0	16	9	3	0	0	16	0	10	1	0	1	0	3	0
3300014694_4	NA	3300014694_4__JGI_MAGs_NR_HQ-Built_Environment.Genome.RAST.fbamodel	Built environment	Gene_associated_functional_reactions	15	15	6	2	2	2	0	32	3	8	1	0	0	0	0	6	0	0	0	0	38	0	0	26	18	0	0	20	17	7	0	8	16	2	0	0	25	0	10	1	0	1	0	1	0
3300014700_6	NA	3300014700_6__JGI_MAGs_NR_HQ-Built_Environment.Genome.RAST.fbamodel	Built environment	Gene_associated_functional_reactions	17	15	6	1	1	0	0	32	3	5	4	0	0	0	0	5	0	0	0	0	52	0	0	39	19	0	0	21	13	16	0	11	9	2	0	0	14	0	15	1	0	1	0	2	0
3300014728_3	NA	3300014728_3__JGI_MAGs_NR_HQ-Built_Environment.Genome.RAST.fbamodel	Built environment	Gene_associated_functional_reactions	13	9	10	8	4	1	0	32	0	0	0	0	0	0	0	3	0	0	0	0	50	0	0	50	20	0	0	16	14	5	0	11	13	0	0	0	17	0	10	1	0	1	0	0	0
3300014733_1	NA	3300014733_1__JGI_MAGs_NR_HQ-Built_Environment.Genome.RAST.fbamodel	Built environment	Gene_associated_functional_reactions	16	15	10	4	5	2	3	32	18	27	2	0	0	0	0	6	0	0	0	0	36	0	0	30	18	0	0	23	18	8	0	15	14	4	0	0	26	0	15	1	0	2	0	3	0
3300014755_13	NA	3300014755_13__JGI_MAGs_NR_HQ-Host-associated_Human.Genome.RAST.fbamodel	Human	Gene_associated_functional_reactions	15	1	4	2	3	5	0	3	0	1	0	0	0	0	0	1	0	0	0	0	36	0	0	23	15	0	0	13	9	3	0	3	8	1	0	0	16	0	7	1	0	1	0	2	0
3300014764_6	NA	3300014764_6__JGI_MAGs_NR_HQ-Host-associated_Human.Genome.RAST.fbamodel	Human	Gene_associated_functional_reactions	11	5	9	2	3	4	0	32	0	1	0	0	0	0	0	7	0	0	0	0	53	0	0	55	12	0	0	17	18	3	0	11	12	0	0	0	11	0	0	1	0	1	0	0	0
3300014771_15	NA	3300014771_15__JGI_MAGs_NR_HQ-Host-associated_Human.Genome.RAST.fbamodel	Human	Gene_associated_functional_reactions	14	3	4	2	3	5	0	3	0	1	0	0	0	0	0	1	0	0	0	0	34	0	0	26	16	0	0	10	8	3	0	4	8	1	0	0	16	0	8	0	0	0	0	2	0
3300014794_17	NA	3300014794_17__JGI_MAGs_NR_HQ-Host-associated_Human.Genome.RAST.fbamodel	Human	Gene_associated_functional_reactions	10	1	7	2	2	2	0	32	0	1	0	0	0	0	0	0	0	0	0	0	31	0	0	22	1	1	0	4	5	0	0	0	3	0	0	0	2	0	0	0	0	0	0	1	0
3300014803_18	NA	3300014803_18__JGI_MAGs_NR_HQ-Host-associated_Human.Genome.RAST.fbamodel	Human	Gene_associated_functional_reactions	11	5	4	2	3	2	0	3	0	2	0	0	0	0	0	1	0	0	0	0	26	0	0	17	15	0	0	8	6	3	0	14	11	1	0	0	15	0	10	1	0	1	0	1	0
3300014806_12	NA	3300014806_12__JGI_MAGs_NR_HQ-Host-associated_Human.Genome.RAST.fbamodel	Human	Gene_associated_functional_reactions	15	2	10	4	3	5	0	5	0	0	0	0	0	0	0	2	0	0	0	0	51	0	0	29	14	0	0	13	10	2	0	2	8	0	0	0	19	0	10	1	0	1	0	1	0
3300014806_17	NA	3300014806_17__JGI_MAGs_NR_HQ-Host-associated_Human.Genome.RAST.fbamodel	Human	Gene_associated_functional_reactions	10	1	7	2	2	2	0	32	0	1	1	0	0	0	0	0	0	0	0	0	31	0	0	23	3	0	0	3	3	1	0	0	2	0	0	0	2	0	0	0	0	0	0	1	0
3300014807_7	NA	3300014807_7__JGI_MAGs_NR_HQ-Host-associated_Human.Genome.RAST.fbamodel	Human	Gene_associated_functional_reactions	9	7	10	4	3	0	1	3	0	1	0	0	0	0	0	1	0	0	0	0	44	0	0	29	17	0	0	12	12	2	0	2	11	0	0	0	12	0	9	1	0	1	0	1	0
3300014815_22	NA	3300014815_22__JGI_MAGs_NR_HQ-Host-associated_Human.Genome.RAST.fbamodel	Human	Gene_associated_functional_reactions	10	4	6	2	1	2	0	32	0	0	0	0	0	0	0	1	0	0	0	0	28	0	0	24	13	0	0	13	12	0	0	7	10	0	0	0	11	0	8	1	0	1	0	0	0
3300014818_4	NA	3300014818_4__JGI_MAGs_NR_HQ-Marine.Genome.RAST.fbamodel	Marine	Gene_associated_functional_reactions	16	15	10	3	1	2	0	5	18	26	1	0	0	0	0	8	0	0	0	0	35	0	0	25	13	0	0	16	9	7	0	11	10	3	0	0	15	0	9	1	0	1	0	4	0
3300014827_8	NA	3300014827_8__JGI_MAGs_NR_HQ-Soil.Genome.RAST.fbamodel	Soil	Gene_associated_functional_reactions	15	12	12	8	3	1	2	7	14	20	3	0	0	0	0	5	0	0	0	0	43	0	0	41	17	0	0	16	11	12	0	13	10	5	0	0	13	0	10	1	0	1	0	3	0
3300014830_11	NA	3300014830_11__JGI_MAGs_NR_HQ-Engineered_Wastewater.Genome.RAST.fbamodel	Wastewater	Gene_associated_functional_reactions	15	12	12	1	1	0	0	32	0	1	0	0	0	0	0	0	0	0	0	0	52	0	0	37	16	0	0	10	5	10	0	7	3	1	0	0	7	0	0	0	0	0	0	1	0
3300014830_6	NA	3300014830_6__JGI_MAGs_NR_HQ-Engineered_Wastewater.Genome.RAST.fbamodel	Wastewater	Gene_associated_functional_reactions	12	12	6	2	2	2	0	6	0	2	3	0	0	0	0	3	0	0	0	0	54	0	0	39	16	1	0	9	10	15	0	7	10	2	0	0	11	0	0	0	0	0	0	2	0
3300014832_10	NA	3300014832_10__JGI_MAGs_NR_HQ-Engineered_Wastewater.Genome.RAST.fbamodel	Wastewater	Gene_associated_functional_reactions	10	8	9	1	1	0	0	32	3	4	1	0	0	0	0	1	0	0	0	0	28	0	0	33	13	0	0	10	12	3	0	3	9	0	0	0	11	0	2	1	0	0	0	0	0
3300014832_5	NA	3300014832_5__JGI_MAGs_NR_HQ-Engineered_Wastewater.Genome.RAST.fbamodel	Wastewater	Gene_associated_functional_reactions	10	12	5	2	1	2	0	6	0	4	3	0	0	0	0	3	0	0	0	0	36	0	0	39	16	1	0	12	13	15	0	7	12	3	0	0	14	0	0	0	0	0	0	3	0
3300014914_56	NA	3300014914_56__JGI_MAGs_NR_HQ-Marine.Genome.RAST.fbamodel	Marine	Gene_associated_functional_reactions	7	5	3	1	1	0	0	12	0	0	0	0	0	0	0	1	0	0	0	0	20	0	0	23	11	0	0	7	8	3	0	13	8	0	0	0	11	0	0	1	0	0	0	0	0
3300014919_10	NA	3300014919_10__JGI_MAGs_NR_HQ-Host-associated_Human.Genome.RAST.fbamodel	Human	Gene_associated_functional_reactions	13	1	12	2	3	6	0	5	0	1	1	0	0	0	0	1	0	0	0	0	49	0	0	49	14	0	0	10	12	4	0	14	8	1	0	0	12	0	0	1	0	1	0	2	0
3300014919_8	NA	3300014919_8__JGI_MAGs_NR_HQ-Host-associated_Human.Genome.RAST.fbamodel	Human	Gene_associated_functional_reactions	14	1	7	2	3	5	0	2	0	1	0	0	0	0	0	2	0	0	0	0	50	0	0	28	15	0	0	13	12	2	0	2	8	1	0	0	21	0	10	1	0	1	0	2	0
3300014921_6	NA	3300014921_6__JGI_MAGs_NR_HQ-Host-associated_Human.Genome.RAST.fbamodel	Human	Gene_associated_functional_reactions	13	1	9	3	3	4	0	13	0	0	0	0	0	0	0	1	0	0	0	0	56	0	0	29	16	0	0	12	10	3	0	7	8	0	0	0	20	0	10	1	0	1	0	1	0
3300014958_10	NA	3300014958_10__JGI_MAGs_NR_HQ-Host-associated_Human.Genome.RAST.fbamodel	Human	Gene_associated_functional_reactions	10	2	5	1	1	0	0	1	12	15	1	0	0	0	0	2	0	0	0	0	32	0	0	37	10	0	0	14	8	1	0	0	6	2	0	0	8	0	0	1	0	1	0	2	0
3300014962_1	NA	3300014962_1__JGI_MAGs_NR_HQ-Freshwater.Genome.RAST.fbamodel	Freshwater	Gene_associated_functional_reactions	17	13	5	1	1	1	0	28	0	3	0	0	0	0	0	5	0	0	0	0	34	0	0	12	12	1	0	8	8	9	0	11	9	1	0	0	15	0	10	1	0	1	0	1	0
3300014964_14	NA	3300014964_14__JGI_MAGs_NR_HQ-Host-associated_Mammals.Genome.RAST.fbamodel	Mammals	Gene_associated_functional_reactions	13	4	7	6	1	1	0	10	0	2	0	0	0	0	0	4	0	0	0	0	51	0	0	41	16	0	0	14	12	3	0	11	11	0	0	0	12	0	10	1	0	1	0	0	0
3300014964_23	NA	3300014964_23__JGI_MAGs_NR_HQ-Host-associated_Mammals.Genome.RAST.fbamodel	Mammals	Gene_associated_functional_reactions	10	7	5	2	2	1	0	32	0	0	0	0	0	0	0	1	0	0	0	0	30	0	0	16	16	0	0	11	9	3	0	13	11	0	0	0	14	0	9	1	0	1	0	1	0
3300014964_9	NA	3300014964_9__JGI_MAGs_NR_HQ-Host-associated_Mammals.Genome.RAST.fbamodel	Mammals	Gene_associated_functional_reactions	11	3	5	1	1	1	0	10	0	0	0	0	0	0	0	4	0	0	0	0	40	0	0	39	14	0	0	13	8	3	0	3	6	0	0	0	3	0	4	1	0	0	0	0	0
3300014968_13	NA	3300014968_13__JGI_MAGs_NR_HQ-Host-associated_Plants.Genome.RAST.fbamodel	Plants	Gene_associated_functional_reactions	18	9	12	4	1	2	2	7	6	10	0	0	0	0	0	6	0	0	0	0	37	0	0	26	17	0	0	13	13	9	0	10	13	1	0	0	15	0	8	1	0	1	0	0	0
3300014973_3	NA	3300014973_3__JGI_MAGs_NR_HQ-Marine.Genome.RAST.fbamodel	Marine	Gene_associated_functional_reactions	19	15	16	5	1	2	0	32	3	6	1	0	0	0	0	6	0	0	0	0	59	0	0	34	13	0	0	17	14	12	0	12	14	2	0	0	21	0	15	1	0	1	0	1	0
3300015024_18	NA	3300015024_18__JGI_MAGs_NR_HQ-Soil.Genome.RAST.fbamodel	Soil	Gene_associated_functional_reactions	13	9	13	3	1	2	0	32	3	7	2	0	0	0	0	5	0	0	0	0	46	0	0	33	15	0	0	18	21	12	0	16	9	2	0	0	18	0	13	0	0	1	0	1	0
3300015024_21	NA	3300015024_21__JGI_MAGs_NR_HQ-Soil.Genome.RAST.fbamodel	Soil	Gene_associated_functional_reactions	17	15	10	2	1	2	0	32	3	9	1	0	0	0	0	7	0	0	0	0	37	0	0	31	17	1	0	21	17	11	0	14	12	1	0	0	19	0	10	1	0	1	0	1	0
3300015024_24	NA	3300015024_24__JGI_MAGs_NR_HQ-Soil.Genome.RAST.fbamodel	Soil	Gene_associated_functional_reactions	14	15	11	1	3	2	0	32	3	6	2	0	0	0	0	2	0	0	0	0	54	0	0	34	15	0	0	15	13	11	0	13	9	4	0	0	14	0	9	1	0	2	0	2	0
3300015061_1	NA	3300015061_1__JGI_MAGs_NR_HQ-Soil.Genome.RAST.fbamodel	Soil	Gene_associated_functional_reactions	15	16	9	1	2	0	0	32	0	1	1	0	0	0	0	0	0	0	0	0	34	0	0	21	17	0	0	13	8	10	0	5	7	0	0	0	7	0	0	0	0	0	0	0	0
3300015063_1	NA	3300015063_1__JGI_MAGs_NR_HQ-Soil.Genome.RAST.fbamodel	Soil	Gene_associated_functional_reactions	17	12	14	2	4	2	0	7	14	18	2	0	0	0	0	4	0	0	0	0	57	0	0	32	13	0	0	18	12	12	0	16	13	3	0	0	17	0	15	0	0	1	0	2	0
3300015069_5	NA	3300015069_5__JGI_MAGs_NR_HQ-Soil.Genome.RAST.fbamodel	Soil	Gene_associated_functional_reactions	14	15	6	2	0	1	0	32	3	6	1	0	0	0	0	5	0	0	0	0	33	0	0	33	16	0	0	17	9	11	0	11	10	1	0	0	16	0	4	0	0	1	0	1	0
3300015076_1	NA	3300015076_1__JGI_MAGs_NR_HQ-Soil.Genome.RAST.fbamodel	Soil	Gene_associated_functional_reactions	13	10	12	2	2	2	0	7	3	3	1	0	0	0	0	4	0	0	0	0	48	0	0	30	14	0	0	21	17	10	0	14	13	0	0	0	21	0	10	0	0	1	0	0	0
3300015079_2	NA	3300015079_2__JGI_MAGs_NR_HQ-Soil.Genome.RAST.fbamodel	Soil	Gene_associated_functional_reactions	14	10	11	1	1	0	0	27	17	20	1	0	0	0	0	1	0	0	0	0	49	0	0	54	16	0	0	14	4	10	0	4	8	3	0	0	13	0	4	0	0	0	0	4	0
3300015158_12	NA	3300015158_12__JGI_MAGs_NR_HQ-Soil.Genome.RAST.fbamodel	Soil	Gene_associated_functional_reactions	13	12	9	1	1	0	0	32	3	5	1	0	0	0	0	2	0	0	0	0	51	0	0	34	13	0	0	11	16	13	0	4	7	1	0	0	7	0	9	1	0	1	0	1	0
3300015163_1	NA	3300015163_1__JGI_MAGs_NR_HQ-Soil.Genome.RAST.fbamodel	Soil	Gene_associated_functional_reactions	14	13	11	2	3	1	0	7	14	20	1	0	0	0	0	5	0	0	0	0	40	0	0	30	19	0	0	19	11	9	0	16	9	3	0	0	24	0	10	1	0	1	0	4	0
3300015164_3	NA	3300015164_3__JGI_MAGs_NR_HQ-Soil.Genome.RAST.fbamodel	Soil	Gene_associated_functional_reactions	12	11	11	2	1	2	0	32	3	4	0	0	0	0	0	2	0	0	0	0	48	0	0	54	14	0	0	12	9	12	0	5	9	1	0	0	15	0	10	0	0	0	0	2	0
3300015171_2	NA	3300015171_2__JGI_MAGs_NR_HQ-Soil.Genome.RAST.fbamodel	Soil	Gene_associated_functional_reactions	14	11	12	2	1	2	0	32	0	1	1	0	0	0	0	1	0	0	0	0	57	0	0	36	17	0	0	15	10	9	0	7	12	1	0	0	18	0	9	1	0	1	0	1	0
3300015196_4	NA	3300015196_4__JGI_MAGs_NR_HQ-Soil.Genome.RAST.fbamodel	Soil	Gene_associated_functional_reactions	13	9	11	1	1	1	0	32	0	0	0	0	0	0	0	8	0	0	0	0	46	0	0	23	13	0	0	13	19	3	0	14	11	0	0	0	18	0	8	1	0	1	0	0	0
3300015198_6	NA	3300015198_6__JGI_MAGs_NR_HQ-Soil.Genome.RAST.fbamodel	Soil	Gene_associated_functional_reactions	13	9	13	2	2	1	0	32	3	9	4	0	0	0	0	4	0	0	0	0	54	0	0	46	18	0	0	12	10	10	0	1	14	2	0	0	19	0	9	1	0	0	0	2	0
3300015199_6	NA	3300015199_6__JGI_MAGs_NR_HQ-Soil.Genome.RAST.fbamodel	Soil	Gene_associated_functional_reactions	12	12	14	8	1	0	2	32	3	7	0	0	0	0	0	4	0	0	0	0	60	0	0	36	17	0	0	16	12	7	0	13	10	3	0	0	7	0	8	1	0	1	0	1	0
3300015206_9	NA	3300015206_9__JGI_MAGs_NR_HQ-Soil.Genome.RAST.fbamodel	Soil	Gene_associated_functional_reactions	16	13	15	2	3	2	0	5	0	5	1	0	0	0	0	7	0	0	0	0	47	0	0	24	15	1	0	16	15	9	0	14	10	1	0	0	18	0	10	0	0	1	0	1	0
3300015207_12	NA	3300015207_12__JGI_MAGs_NR_HQ-Host-associated_Mammals.Genome.RAST.fbamodel	Mammals	Gene_associated_functional_reactions	12	4	7	8	1	1	0	10	0	0	0	0	0	0	0	5	0	0	0	0	47	0	0	39	15	0	0	11	11	5	0	14	13	0	0	0	11	0	10	1	0	1	0	0	0
3300015360_41	NA	3300015360_41__JGI_MAGs_NR_HQ-Freshwater.Genome.RAST.fbamodel	Freshwater	Gene_associated_functional_reactions	11	12	6	2	1	2	0	7	14	18	1	0	0	0	0	1	0	0	0	0	43	0	0	33	16	0	0	8	8	11	0	7	7	3	0	0	7	0	0	0	0	0	0	3	0
3300015360_58	NA	3300015360_58__JGI_MAGs_NR_HQ-Freshwater.Genome.RAST.fbamodel	Freshwater	Gene_associated_functional_reactions	14	16	8	1	1	0	0	32	3	5	1	0	0	0	0	0	0	0	0	0	32	0	0	28	18	0	0	14	7	10	0	4	5	1	0	0	10	0	0	0	0	2	0	1	0
3300015360_94	NA	3300015360_94__JGI_MAGs_NR_HQ-Freshwater.Genome.RAST.fbamodel	Freshwater	Gene_associated_functional_reactions	6	9	5	2	1	1	0	32	0	0	0	0	0	0	0	4	0	0	0	0	22	0	0	24	14	0	0	9	4	2	0	2	5	0	0	0	6	0	2	1	0	0	0	0	0
3300015370_18	NA	3300015370_18__JGI_MAGs_NR_HQ-Freshwater.Genome.RAST.fbamodel	Freshwater	Gene_associated_functional_reactions	12	11	9	1	2	0	0	5	14	20	1	0	0	0	0	1	0	0	0	0	42	0	0	43	10	0	0	12	6	12	0	7	6	4	0	0	13	0	0	1	0	0	0	3	0
3300015370_27	NA	3300015370_27__JGI_MAGs_NR_HQ-Freshwater.Genome.RAST.fbamodel	Freshwater	Gene_associated_functional_reactions	10	3	9	1	1	0	0	10	0	0	0	0	0	0	0	1	0	0	0	0	51	0	0	42	14	0	0	9	5	3	0	3	6	0	0	0	7	0	0	0	0	0	0	0	0
3300017386_2	NA	3300017386_2__JGI_MAGs_NR_HQ-Thermal_springs.Genome.RAST.fbamodel	Thermal springs	Gene_associated_functional_reactions	7	9	6	1	1	1	0	32	0	0	0	0	0	0	0	1	0	0	0	0	29	0	0	27	14	0	0	6	4	3	0	10	5	0	0	0	15	0	0	1	0	1	0	0	0
3300017389_3	NA	3300017389_3__JGI_MAGs_NR_HQ-Thermal_springs.Genome.RAST.fbamodel	Thermal springs	Gene_associated_functional_reactions	15	11	11	2	1	1	0	32	0	1	0	0	0	0	0	1	0	0	0	0	54	0	0	51	20	0	0	16	8	10	0	16	7	1	0	0	16	0	9	0	0	0	0	2	0
3300017389_5	NA	3300017389_5__JGI_MAGs_NR_HQ-Thermal_springs.Genome.RAST.fbamodel	Thermal springs	Gene_associated_functional_reactions	14	12	11	2	1	1	0	32	0	3	0	0	0	0	0	0	0	0	0	0	33	0	0	34	14	0	0	15	17	9	0	7	8	0	0	0	14	0	10	0	0	1	0	0	0
3300017398_18	NA	3300017398_18__JGI_MAGs_NR_HQ-Thermal_springs.Genome.RAST.fbamodel	Thermal springs	Gene_associated_functional_reactions	7	4	2	0	1	0	0	0	0	1	2	0	0	0	0	0	0	0	0	0	14	0	0	7	9	0	0	8	6	5	0	13	5	1	0	0	10	0	10	0	0	0	0	1	0
3300017400_25	NA	3300017400_25__JGI_MAGs_NR_HQ-Thermal_springs.Genome.RAST.fbamodel	Thermal springs	Gene_associated_functional_reactions	6	3	2	1	1	1	0	0	17	20	2	0	0	0	0	0	0	0	0	0	11	0	0	9	13	0	0	10	3	7	0	2	1	3	0	0	6	0	0	0	0	0	0	3	0
3300017400_3	NA	3300017400_3__JGI_MAGs_NR_HQ-Thermal_springs.Genome.RAST.fbamodel	Thermal springs	Gene_associated_functional_reactions	7	8	5	2	1	1	0	32	0	0	0	0	0	0	0	1	0	0	0	0	42	0	0	19	12	0	0	10	6	3	0	13	8	0	0	0	17	0	9	1	0	1	0	0	0
3300017400_34	NA	3300017400_34__JGI_MAGs_NR_HQ-Thermal_springs.Genome.RAST.fbamodel	Thermal springs	Gene_associated_functional_reactions	8	3	2	0	1	0	0	0	0	1	2	0	0	0	0	0	0	0	0	0	13	0	0	11	12	0	0	9	7	5	0	13	7	1	0	0	10	0	0	0	0	1	0	1	0
3300017418_11	NA	3300017418_11__JGI_MAGs_NR_HQ-Freshwater.Genome.RAST.fbamodel	Freshwater	Gene_associated_functional_reactions	16	16	6	3	1	1	0	32	3	4	1	0	0	0	0	1	0	0	0	0	56	0	0	35	18	0	0	13	8	9	0	3	10	4	0	0	16	0	0	1	0	0	0	1	0
3300017418_16	NA	3300017418_16__JGI_MAGs_NR_HQ-Freshwater.Genome.RAST.fbamodel	Freshwater	Gene_associated_functional_reactions	15	15	6	2	1	1	0	32	3	8	1	0	0	0	0	6	0	0	0	0	34	0	0	24	15	1	0	18	15	10	0	12	12	2	0	0	19	0	9	1	0	1	0	2	0
3300017419_11	NA	3300017419_11__JGI_MAGs_NR_HQ-Thermal_springs.Genome.RAST.fbamodel	Thermal springs	Gene_associated_functional_reactions	15	11	8	1	3	0	0	1	4	4	0	0	0	0	0	4	0	0	0	0	52	0	0	43	12	0	0	15	14	3	0	10	8	0	0	0	11	0	8	1	0	1	0	0	0
3300017419_12	NA	3300017419_12__JGI_MAGs_NR_HQ-Thermal_springs.Genome.RAST.fbamodel	Thermal springs	Gene_associated_functional_reactions	13	11	8	1	2	0	0	5	17	24	2	0	0	0	0	1	0	0	0	0	36	0	0	48	15	0	0	10	6	11	0	13	5	4	0	0	16	0	9	1	0	1	0	3	0
3300017419_13	NA	3300017419_13__JGI_MAGs_NR_HQ-Thermal_springs.Genome.RAST.fbamodel	Thermal springs	Gene_associated_functional_reactions	12	10	9	1	1	0	0	12	2	2	0	0	0	0	0	0	0	0	0	0	56	0	0	33	15	0	0	9	7	9	0	3	6	1	0	0	10	0	0	0	0	0	0	1	0
3300017419_15	NA	3300017419_15__JGI_MAGs_NR_HQ-Thermal_springs.Genome.RAST.fbamodel	Thermal springs	Gene_associated_functional_reactions	8	5	5	1	1	0	0	31	0	0	0	0	0	0	0	0	0	0	0	0	50	0	0	32	15	0	0	9	5	9	0	3	6	0	0	0	6	0	0	0	0	0	0	0	0
3300017419_19	NA	3300017419_19__JGI_MAGs_NR_HQ-Thermal_springs.Genome.RAST.fbamodel	Thermal springs	Gene_associated_functional_reactions	15	4	11	2	1	1	0	13	0	0	0	0	0	0	0	2	0	0	0	0	49	0	0	29	15	0	0	7	11	3	0	9	9	0	0	0	17	0	10	1	0	1	0	0	0
3300017419_20	NA	3300017419_20__JGI_MAGs_NR_HQ-Thermal_springs.Genome.RAST.fbamodel	Thermal springs	Gene_associated_functional_reactions	12	6	6	2	1	2	0	12	0	0	0	0	0	0	0	1	0	0	0	0	35	0	0	23	15	0	0	8	9	3	0	9	9	0	0	0	17	0	9	1	0	1	0	0	0
3300017419_22	NA	3300017419_22__JGI_MAGs_NR_HQ-Thermal_springs.Genome.RAST.fbamodel	Thermal springs	Gene_associated_functional_reactions	11	6	5	2	1	2	0	13	0	0	0	0	0	0	0	2	0	0	0	0	31	0	0	25	12	0	0	7	8	3	0	13	9	0	0	0	9	0	9	1	0	1	0	0	0
3300017419_3	NA	3300017419_3__JGI_MAGs_NR_HQ-Thermal_springs.Genome.RAST.fbamodel	Thermal springs	Gene_associated_functional_reactions	16	11	13	3	2	1	0	28	0	0	0	0	0	0	0	2	0	0	0	0	51	0	0	27	14	0	0	13	13	3	0	13	7	0	0	0	19	0	10	1	0	1	0	1	0
3300017419_30	NA	3300017419_30__JGI_MAGs_NR_HQ-Thermal_springs.Genome.RAST.fbamodel	Thermal springs	Gene_associated_functional_reactions	7	4	5	1	1	0	0	39	0	1	0	0	0	0	0	1	0	0	0	0	34	0	0	18	11	0	0	7	9	3	0	13	7	1	0	0	15	0	9	1	0	1	0	2	0
3300017419_8	NA	3300017419_8__JGI_MAGs_NR_HQ-Thermal_springs.Genome.RAST.fbamodel	Thermal springs	Gene_associated_functional_reactions	12	7	6	2	1	2	0	5	14	20	1	0	0	0	0	1	0	0	0	0	57	0	0	29	19	0	0	13	8	10	0	15	9	3	0	0	22	0	9	0	0	1	0	3	0
3300017426_13	NA	3300017426_13__JGI_MAGs_NR_HQ-Soil.Genome.RAST.fbamodel	Soil	Gene_associated_functional_reactions	13	11	15	2	3	4	0	32	0	3	1	0	0	0	0	1	0	0	0	0	57	0	0	37	17	0	0	18	13	13	0	13	9	2	0	0	17	0	8	0	0	0	0	2	0
3300017426_25	NA	3300017426_25__JGI_MAGs_NR_HQ-Soil.Genome.RAST.fbamodel	Soil	Gene_associated_functional_reactions	12	11	13	2	4	2	1	32	0	1	1	0	0	0	0	1	0	0	0	0	46	0	0	25	14	0	0	17	11	10	0	14	11	1	0	0	20	0	0	1	0	0	0	2	0
3300017426_26	NA	3300017426_26__JGI_MAGs_NR_HQ-Soil.Genome.RAST.fbamodel	Soil	Gene_associated_functional_reactions	14	11	16	1	1	0	0	32	3	4	0	0	0	0	0	2	0	0	0	0	51	0	0	30	18	0	0	18	9	10	0	17	9	1	0	0	22	0	9	1	0	0	0	1	0
3300017426_29	NA	3300017426_29__JGI_MAGs_NR_HQ-Soil.Genome.RAST.fbamodel	Soil	Gene_associated_functional_reactions	12	12	8	2	1	1	0	12	3	6	0	0	0	0	0	5	0	0	0	0	28	0	0	15	16	0	0	18	10	10	0	17	9	1	0	0	15	0	10	1	0	1	0	1	0
3300017426_34	NA	3300017426_34__JGI_MAGs_NR_HQ-Soil.Genome.RAST.fbamodel	Soil	Gene_associated_functional_reactions	11	7	9	2	1	1	0	12	2	2	0	0	0	0	0	0	0	0	0	0	26	0	0	18	14	0	0	10	7	8	0	3	2	0	0	0	13	0	0	0	0	0	0	0	0
3300017429_16	NA	3300017429_16__JGI_MAGs_NR_HQ-Thermal_springs.Genome.RAST.fbamodel	Thermal springs	Gene_associated_functional_reactions	8	2	5	1	1	0	0	12	0	0	0	0	0	0	0	0	0	0	0	0	27	0	0	15	13	0	0	9	6	3	0	3	6	0	0	0	5	0	0	0	0	0	0	0	0
3300017429_2	NA	3300017429_2__JGI_MAGs_NR_HQ-Thermal_springs.Genome.RAST.fbamodel	Thermal springs	Gene_associated_functional_reactions	10	5	6	1	3	0	0	5	6	10	1	0	0	0	0	1	0	0	0	0	53	0	0	28	15	0	0	10	9	10	0	17	8	3	0	0	18	0	9	0	0	1	0	3	0
3300017429_5	NA	3300017429_5__JGI_MAGs_NR_HQ-Thermal_springs.Genome.RAST.fbamodel	Thermal springs	Gene_associated_functional_reactions	13	8	7	1	1	1	0	12	2	3	2	0	0	0	0	2	0	0	0	0	37	0	0	22	16	0	0	12	7	5	0	3	6	1	0	0	12	0	0	1	0	0	0	2	0
3300017431_14	NA	3300017431_14__JGI_MAGs_NR_HQ-Freshwater.Genome.RAST.fbamodel	Freshwater	Gene_associated_functional_reactions	10	9	9	1	1	0	0	13	0	2	2	0	0	0	0	5	0	0	0	0	53	0	0	24	13	0	0	10	6	16	0	3	7	4	0	0	4	0	0	0	0	0	0	3	0
3300017431_42	NA	3300017431_42__JGI_MAGs_NR_HQ-Freshwater.Genome.RAST.fbamodel	Freshwater	Gene_associated_functional_reactions	8	3	5	1	1	0	0	39	0	3	1	0	0	0	0	0	0	0	0	0	26	0	0	16	12	0	0	8	4	8	0	6	2	3	0	0	7	0	0	0	0	0	0	4	0
3300017431_8	NA	3300017431_8__JGI_MAGs_NR_HQ-Freshwater.Genome.RAST.fbamodel	Freshwater	Gene_associated_functional_reactions	14	12	7	3	0	1	0	32	0	2	0	0	0	0	0	4	0	0	0	0	57	0	0	48	16	0	0	10	5	13	0	12	2	1	0	0	16	0	9	1	0	1	0	2	0
3300017434_18	NA	3300017434_18__JGI_MAGs_NR_HQ-Freshwater.Genome.RAST.fbamodel	Freshwater	Gene_associated_functional_reactions	12	10	9	2	1	2	0	32	0	0	0	0	0	0	0	2	0	0	0	0	30	0	0	24	18	0	0	14	11	4	0	16	9	0	0	0	20	0	9	1	0	1	0	0	0
3300017434_22	NA	3300017434_22__JGI_MAGs_NR_HQ-Freshwater.Genome.RAST.fbamodel	Freshwater	Gene_associated_functional_reactions	9	13	6	2	1	1	0	30	3	4	1	0	0	0	0	6	0	0	0	0	26	0	0	21	14	0	0	11	13	10	0	8	7	0	0	0	12	0	7	0	0	1	0	0	0
3300017434_25	NA	3300017434_25__JGI_MAGs_NR_HQ-Freshwater.Genome.RAST.fbamodel	Freshwater	Gene_associated_functional_reactions	13	9	6	1	1	0	0	5	14	17	1	0	0	0	0	3	0	0	0	0	35	0	0	26	13	0	0	12	12	4	0	13	9	3	0	0	14	0	10	1	0	1	0	2	0
3300017437_1	NA	3300017437_1__JGI_MAGs_NR_HQ-Thermal_springs.Genome.RAST.fbamodel	Thermal springs	Gene_associated_functional_reactions	14	11	11	3	1	0	0	7	14	17	2	0	0	0	0	2	0	0	0	0	46	0	0	38	16	0	0	19	11	11	0	9	10	6	0	0	9	0	10	1	0	1	0	3	0
3300017441_4	NA	3300017441_4__JGI_MAGs_NR_HQ-Thermal_springs.Genome.RAST.fbamodel	Thermal springs	Gene_associated_functional_reactions	13	13	8	3	2	0	0	39	3	3	0	0	0	0	0	3	0	0	0	0	58	0	0	22	17	0	0	20	12	12	0	11	9	0	0	0	19	0	10	1	0	1	0	1	0
3300017444_23	NA	3300017444_23__JGI_MAGs_NR_HQ-Thermal_springs.Genome.RAST.fbamodel	Thermal springs	Gene_associated_functional_reactions	15	15	11	4	2	2	0	32	0	0	0	0	0	0	0	2	0	0	0	0	29	0	0	21	15	0	0	11	14	3	0	14	9	0	0	0	15	0	9	1	0	1	0	1	0
3300017444_25	NA	3300017444_25__JGI_MAGs_NR_HQ-Thermal_springs.Genome.RAST.fbamodel	Thermal springs	Gene_associated_functional_reactions	13	17	11	1	1	4	0	5	14	21	3	0	0	0	0	6	0	0	0	0	56	0	0	44	16	0	0	19	16	12	0	11	7	4	0	0	23	0	8	1	0	1	0	2	0
3300017444_29	NA	3300017444_29__JGI_MAGs_NR_HQ-Thermal_springs.Genome.RAST.fbamodel	Thermal springs	Gene_associated_functional_reactions	15	15	7	2	1	1	0	32	3	9	3	0	0	0	0	5	0	0	0	0	49	0	0	26	17	0	0	20	15	20	0	12	14	2	0	0	22	0	10	1	0	1	0	1	0
3300017444_33	NA	3300017444_33__JGI_MAGs_NR_HQ-Thermal_springs.Genome.RAST.fbamodel	Thermal springs	Gene_associated_functional_reactions	14	12	12	2	1	2	0	7	14	22	1	0	0	0	0	6	0	0	0	0	30	0	0	17	17	1	0	18	10	10	0	11	11	3	0	0	17	0	10	0	0	1	0	3	0
3300017444_35	NA	3300017444_35__JGI_MAGs_NR_HQ-Thermal_springs.Genome.RAST.fbamodel	Thermal springs	Gene_associated_functional_reactions	16	12	13	1	2	1	0	5	6	9	2	0	0	0	0	3	0	0	0	0	64	0	0	52	17	0	0	16	14	11	0	13	9	3	0	0	15	0	10	1	0	1	0	3	0
3300017444_37	NA	3300017444_37__JGI_MAGs_NR_HQ-Thermal_springs.Genome.RAST.fbamodel	Thermal springs	Gene_associated_functional_reactions	14	13	7	2	1	1	0	39	3	6	0	0	0	0	0	1	0	0	0	0	35	0	0	22	19	0	0	13	9	9	0	14	9	1	0	0	20	0	10	1	0	1	0	1	0
3300017444_38	NA	3300017444_38__JGI_MAGs_NR_HQ-Thermal_springs.Genome.RAST.fbamodel	Thermal springs	Gene_associated_functional_reactions	13	13	12	1	1	1	0	32	0	2	0	0	0	0	0	0	0	0	0	0	55	0	0	53	17	0	0	13	7	10	0	7	11	1	0	0	15	0	10	0	0	0	0	1	0
3300017444_47	NA	3300017444_47__JGI_MAGs_NR_HQ-Thermal_springs.Genome.RAST.fbamodel	Thermal springs	Gene_associated_functional_reactions	15	15	7	2	2	1	0	13	0	0	0	0	0	0	0	1	0	0	0	0	32	0	0	25	15	0	0	15	9	9	0	13	11	0	0	0	17	0	10	0	0	1	0	1	0
3300017444_49	NA	3300017444_49__JGI_MAGs_NR_HQ-Thermal_springs.Genome.RAST.fbamodel	Thermal springs	Gene_associated_functional_reactions	16	16	9	3	1	1	0	32	3	4	1	0	0	0	0	1	0	0	0	0	55	0	0	36	18	0	0	18	14	10	0	11	10	4	0	0	16	0	10	1	0	1	0	1	0
3300017444_50	NA	3300017444_50__JGI_MAGs_NR_HQ-Thermal_springs.Genome.RAST.fbamodel	Thermal springs	Gene_associated_functional_reactions	13	15	11	1	1	0	0	5	12	18	3	0	0	0	0	2	0	0	0	0	63	0	0	51	16	0	0	17	12	12	0	12	9	3	0	0	15	0	9	1	0	1	0	2	0
3300017444_54	NA	3300017444_54__JGI_MAGs_NR_HQ-Thermal_springs.Genome.RAST.fbamodel	Thermal springs	Gene_associated_functional_reactions	13	15	6	2	1	1	0	13	3	6	0	0	0	0	0	0	0	0	0	0	37	0	0	17	18	0	0	9	9	7	0	4	4	2	0	0	6	0	9	0	0	0	0	2	0
3300017444_57	NA	3300017444_57__JGI_MAGs_NR_HQ-Thermal_springs.Genome.RAST.fbamodel	Thermal springs	Gene_associated_functional_reactions	15	12	9	1	2	0	0	13	0	1	0	0	0	0	0	1	0	0	0	0	46	0	0	42	17	0	0	16	14	12	0	10	11	1	0	0	14	0	8	1	0	1	0	2	0
3300017444_58	NA	3300017444_58__JGI_MAGs_NR_HQ-Thermal_springs.Genome.RAST.fbamodel	Thermal springs	Gene_associated_functional_reactions	11	12	13	1	1	0	0	32	3	6	0	0	0	0	0	2	0	0	0	0	53	0	0	31	18	0	0	16	10	9	0	12	9	1	0	0	20	0	9	1	0	1	0	1	0
3300017448_12	NA	3300017448_12__JGI_MAGs_NR_HQ-Soil.Genome.RAST.fbamodel	Soil	Gene_associated_functional_reactions	17	16	16	3	1	1	0	39	0	0	0	0	0	0	0	2	0	0	0	0	45	0	0	30	20	0	0	19	14	7	0	10	7	0	0	0	22	0	14	1	0	1	0	1	0
3300017448_25	NA	3300017448_25__JGI_MAGs_NR_HQ-Soil.Genome.RAST.fbamodel	Soil	Gene_associated_functional_reactions	15	12	11	2	1	1	0	4	14	22	1	0	0	0	0	6	0	0	0	0	50	0	0	23	16	1	0	18	9	6	0	17	9	3	0	0	19	0	9	1	0	0	0	3	0
3300017448_70	NA	3300017448_70__JGI_MAGs_NR_HQ-Soil.Genome.RAST.fbamodel	Soil	Gene_associated_functional_reactions	17	13	14	8	6	5	4	32	0	1	1	0	0	0	0	1	0	0	0	0	56	0	0	37	17	0	0	22	15	10	0	11	12	1	0	0	19	0	14	1	0	1	0	1	0
3300017449_12	NA	3300017449_12__JGI_MAGs_NR_HQ-Thermal_springs.Genome.RAST.fbamodel	Thermal springs	Gene_associated_functional_reactions	8	1	8	1	1	0	0	5	9	11	1	0	0	0	0	0	0	0	0	0	40	0	0	27	13	0	0	9	5	4	0	3	6	2	0	0	6	0	0	0	0	0	0	3	0
3300017449_6	NA	3300017449_6__JGI_MAGs_NR_HQ-Thermal_springs.Genome.RAST.fbamodel	Thermal springs	Gene_associated_functional_reactions	11	5	5	2	2	1	0	12	0	0	0	0	0	0	0	2	0	0	0	0	33	0	0	17	15	0	0	8	9	3	0	14	10	0	0	0	18	0	8	1	0	0	0	0	0
3300017452_11	NA	3300017452_11__JGI_MAGs_NR_HQ-Thermal_springs.Genome.RAST.fbamodel	Thermal springs	Gene_associated_functional_reactions	10	15	8	1	1	0	0	32	0	0	0	0	0	0	0	2	0	0	0	0	31	0	0	23	15	0	0	9	6	7	0	5	6	3	0	0	5	0	0	0	0	0	0	0	0
3300017452_2	NA	3300017452_2__JGI_MAGs_NR_HQ-Thermal_springs.Genome.RAST.fbamodel	Thermal springs	Gene_associated_functional_reactions	14	9	12	2	2	1	0	28	0	0	0	0	0	0	0	2	0	0	0	0	51	0	0	26	17	0	0	11	10	7	0	13	8	0	0	0	17	0	10	1	0	1	0	1	0
3300017453_13	NA	3300017453_13__JGI_MAGs_NR_HQ-Freshwater.Genome.RAST.fbamodel	Freshwater	Gene_associated_functional_reactions	16	15	6	3	1	1	0	32	3	4	0	0	0	0	0	1	0	0	0	0	51	0	0	34	15	0	0	16	12	9	0	13	9	1	0	0	14	0	10	1	0	1	0	1	0
3300017453_14	NA	3300017453_14__JGI_MAGs_NR_HQ-Freshwater.Genome.RAST.fbamodel	Freshwater	Gene_associated_functional_reactions	12	10	6	1	1	0	0	32	3	4	0	0	0	0	0	3	0	0	0	0	34	0	0	32	12	0	0	18	10	8	0	14	12	1	0	0	11	0	10	0	0	1	0	1	0
3300017458_2	NA	3300017458_2__JGI_MAGs_NR_HQ-Freshwater.Genome.RAST.fbamodel	Freshwater	Gene_associated_functional_reactions	16	12	11	3	5	1	2	30	0	1	0	0	0	0	0	4	0	0	0	0	57	0	0	52	12	0	0	16	11	12	0	10	9	1	0	0	11	0	10	1	0	1	0	1	0
3300017458_4	NA	3300017458_4__JGI_MAGs_NR_HQ-Freshwater.Genome.RAST.fbamodel	Freshwater	Gene_associated_functional_reactions	13	13	4	1	1	1	0	32	0	3	2	0	0	0	0	2	0	0	0	0	40	0	0	25	14	0	0	12	5	11	0	3	8	5	0	0	4	0	0	1	0	0	0	3	0
3300017467_11	NA	3300017467_11__JGI_MAGs_NR_HQ-Thermal_springs.Genome.RAST.fbamodel	Thermal springs	Gene_associated_functional_reactions	15	9	10	1	1	1	0	32	0	0	0	0	0	0	0	6	0	0	0	0	29	0	0	18	15	1	0	13	12	3	0	10	11	0	0	0	16	0	10	1	0	1	0	1	0
3300017467_3	NA	3300017467_3__JGI_MAGs_NR_HQ-Thermal_springs.Genome.RAST.fbamodel	Thermal springs	Gene_associated_functional_reactions	16	11	13	1	1	1	0	32	0	0	0	0	0	0	0	8	0	0	0	0	51	0	0	29	16	0	0	13	10	0	0	8	12	0	0	0	20	0	10	0	0	1	0	1	0
3300017470_11	NA	3300017470_11__JGI_MAGs_NR_HQ-Thermal_springs.Genome.RAST.fbamodel	Thermal springs	Gene_associated_functional_reactions	10	2	12	1	2	0	0	12	2	2	1	0	0	0	0	0	0	0	0	0	46	0	0	39	13	1	0	11	7	3	0	2	9	1	0	0	15	0	0	0	0	1	0	0	0
3300017470_15	NA	3300017470_15__JGI_MAGs_NR_HQ-Thermal_springs.Genome.RAST.fbamodel	Thermal springs	Gene_associated_functional_reactions	14	6	6	1	1	1	0	32	0	0	0	0	0	0	0	1	0	0	0	0	58	0	0	39	16	0	0	13	11	9	0	3	9	2	0	0	5	0	10	1	0	1	0	0	0
3300017470_22	NA	3300017470_22__JGI_MAGs_NR_HQ-Thermal_springs.Genome.RAST.fbamodel	Thermal springs	Gene_associated_functional_reactions	10	6	9	2	1	1	0	13	0	0	0	0	0	0	0	7	0	0	0	0	53	0	0	38	14	0	0	13	9	3	0	10	10	0	0	0	17	0	10	1	0	1	0	0	0
3300017470_24	NA	3300017470_24__JGI_MAGs_NR_HQ-Thermal_springs.Genome.RAST.fbamodel	Thermal springs	Gene_associated_functional_reactions	12	7	3	0	1	0	0	0	4	5	2	0	0	0	0	2	0	0	0	0	18	0	0	16	12	0	0	8	8	5	0	13	10	1	0	0	17	0	9	1	0	1	0	1	0
3300017470_35	NA	3300017470_35__JGI_MAGs_NR_HQ-Thermal_springs.Genome.RAST.fbamodel	Thermal springs	Gene_associated_functional_reactions	8	4	6	2	1	1	0	13	0	0	0	0	0	0	0	1	0	0	0	0	49	0	0	34	11	0	0	7	8	3	0	13	10	0	0	0	13	0	9	1	0	1	0	0	0
3300017470_7	NA	3300017470_7__JGI_MAGs_NR_HQ-Thermal_springs.Genome.RAST.fbamodel	Thermal springs	Gene_associated_functional_reactions	12	9	10	4	2	1	0	13	0	0	0	0	0	0	0	1	0	0	0	0	51	0	0	38	17	0	0	9	10	3	0	13	8	1	0	0	13	0	10	1	0	1	0	0	0
3300017470_9	NA	3300017470_9__JGI_MAGs_NR_HQ-Thermal_springs.Genome.RAST.fbamodel	Thermal springs	Gene_associated_functional_reactions	17	12	14	3	3	2	0	32	3	5	1	0	0	0	0	5	0	0	0	0	60	0	0	18	15	0	0	19	13	10	0	12	13	0	0	0	18	0	10	1	0	1	0	0	0
3300017480_22	NA	3300017480_22__JGI_MAGs_NR_HQ-Freshwater.Genome.RAST.fbamodel	Freshwater	Gene_associated_functional_reactions	16	15	13	2	2	2	0	32	3	4	1	0	0	0	0	7	0	0	0	0	48	0	0	31	16	0	0	18	15	8	0	4	11	0	0	0	27	0	10	1	0	1	0	0	0
3300017480_5	NA	3300017480_5__JGI_MAGs_NR_HQ-Freshwater.Genome.RAST.fbamodel	Freshwater	Gene_associated_functional_reactions	17	15	13	3	1	1	0	32	3	6	1	0	0	0	0	8	0	0	0	0	40	0	0	49	17	0	0	19	15	10	0	15	10	2	0	0	21	0	8	1	0	1	0	2	0
3300017485_1	NA	3300017485_1__JGI_MAGs_NR_HQ-Freshwater.Genome.RAST.fbamodel	Freshwater	Gene_associated_functional_reactions	16	13	12	2	1	2	0	3	14	22	3	0	0	0	0	1	0	0	0	0	54	0	0	37	19	1	0	18	23	12	0	13	13	4	0	0	19	0	15	0	0	0	0	3	0
3300017490_1	NA	3300017490_1__JGI_MAGs_NR_HQ-Freshwater.Genome.RAST.fbamodel	Freshwater	Gene_associated_functional_reactions	7	2	4	1	3	0	0	12	0	0	0	0	0	0	0	0	0	0	0	0	35	0	0	23	12	0	0	9	5	2	0	2	4	0	0	0	6	0	0	0	0	0	0	0	0
3300017494_19	NA	3300017494_19__JGI_MAGs_NR_HQ-Freshwater.Genome.RAST.fbamodel	Freshwater	Gene_associated_functional_reactions	10	7	10	2	1	1	0	13	0	0	0	0	0	0	0	1	0	0	0	0	58	0	0	38	15	0	0	16	11	3	0	13	10	0	0	0	18	0	10	0	0	1	0	0	0
3300017498_17	NA	3300017498_17__JGI_MAGs_NR_HQ-Freshwater.Genome.RAST.fbamodel	Freshwater	Gene_associated_functional_reactions	11	4	5	1	2	0	0	1	6	7	0	0	0	0	0	0	0	0	0	0	30	0	0	18	15	0	0	7	9	6	0	13	7	1	0	0	18	0	9	0	0	1	0	1	0
3300017501_9	NA	3300017501_9__JGI_MAGs_NR_HQ-Freshwater.Genome.RAST.fbamodel	Freshwater	Gene_associated_functional_reactions	11	10	6	1	2	1	0	32	0	0	0	0	0	0	0	1	0	0	0	0	31	0	0	24	16	0	0	11	17	4	0	14	12	0	0	0	17	0	9	1	0	1	0	0	0
3300017505_13	NA	3300017505_13__JGI_MAGs_NR_HQ-Freshwater.Genome.RAST.fbamodel	Freshwater	Gene_associated_functional_reactions	16	12	6	4	3	3	0	7	3	4	0	0	0	0	0	5	0	0	0	0	55	0	0	32	15	0	0	19	16	8	0	13	13	1	0	0	17	0	10	0	0	1	0	2	0
3300017505_9	NA	3300017505_9__JGI_MAGs_NR_HQ-Freshwater.Genome.RAST.fbamodel	Freshwater	Gene_associated_functional_reactions	13	10	6	4	1	1	0	32	3	7	0	0	0	0	0	3	0	0	0	0	54	0	0	50	16	1	0	21	15	9	0	11	13	0	0	0	14	0	10	0	0	1	0	0	0
3300017518_12	NA	3300017518_12__JGI_MAGs_NR_HQ-Freshwater.Genome.RAST.fbamodel	Freshwater	Gene_associated_functional_reactions	15	12	18	4	1	2	0	32	18	22	1	0	0	0	0	7	0	0	0	0	54	0	0	32	15	0	0	16	17	10	0	7	9	3	0	0	16	0	9	1	0	1	0	3	0
3300017518_21	NA	3300017518_21__JGI_MAGs_NR_HQ-Freshwater.Genome.RAST.fbamodel	Freshwater	Gene_associated_functional_reactions	15	15	12	10	3	1	2	32	3	5	1	0	0	0	0	5	0	0	0	0	61	0	0	41	19	0	0	20	14	11	0	16	10	3	0	0	23	0	10	1	0	2	0	1	0
3300017518_25	NA	3300017518_25__JGI_MAGs_NR_HQ-Freshwater.Genome.RAST.fbamodel	Freshwater	Gene_associated_functional_reactions	16	16	14	5	1	1	0	32	3	4	1	0	0	0	0	3	0	0	0	0	52	0	0	31	17	0	0	20	13	10	0	11	11	4	0	0	17	0	10	1	0	1	0	1	0
3300017518_36	NA	3300017518_36__JGI_MAGs_NR_HQ-Freshwater.Genome.RAST.fbamodel	Freshwater	Gene_associated_functional_reactions	15	15	11	3	1	1	0	32	3	7	1	0	0	0	0	7	0	0	0	0	49	0	0	37	16	1	0	24	17	19	0	14	12	1	0	0	21	0	10	1	0	1	0	1	0
3300017518_39	NA	3300017518_39__JGI_MAGs_NR_HQ-Freshwater.Genome.RAST.fbamodel	Freshwater	Gene_associated_functional_reactions	12	11	13	1	1	1	0	12	0	0	0	0	0	0	0	0	0	0	0	0	55	0	0	35	17	0	0	16	13	4	0	11	12	0	0	0	20	0	10	0	0	1	0	1	0
3300017518_60	NA	3300017518_60__JGI_MAGs_NR_HQ-Freshwater.Genome.RAST.fbamodel	Freshwater	Gene_associated_functional_reactions	4	14	5	1	1	0	0	32	0	0	1	0	0	0	0	6	0	0	0	0	10	0	0	16	4	0	0	4	2	3	0	3	9	0	0	0	2	0	0	0	0	0	0	0	0
3300017522_14	NA	3300017522_14__JGI_MAGs_NR_HQ-Freshwater.Genome.RAST.fbamodel	Freshwater	Gene_associated_functional_reactions	16	14	6	3	1	1	0	32	0	1	1	0	0	0	0	1	0	0	0	0	43	0	0	23	17	0	0	15	6	12	0	4	8	2	0	0	5	0	0	1	0	0	0	1	0
3300017522_15	NA	3300017522_15__JGI_MAGs_NR_HQ-Freshwater.Genome.RAST.fbamodel	Freshwater	Gene_associated_functional_reactions	11	4	10	0	2	0	0	32	3	6	0	0	0	0	0	1	0	0	0	0	49	0	0	18	15	0	0	15	13	6	0	14	8	2	0	0	18	0	10	0	0	1	0	1	0
3300017522_22	NA	3300017522_22__JGI_MAGs_NR_HQ-Freshwater.Genome.RAST.fbamodel	Freshwater	Gene_associated_functional_reactions	11	4	5	3	1	1	0	0	5	6	2	0	0	0	0	0	0	0	0	0	25	0	0	30	13	0	0	7	10	5	0	13	7	1	0	0	12	0	9	0	0	0	0	1	0
3300017522_29	NA	3300017522_29__JGI_MAGs_NR_HQ-Freshwater.Genome.RAST.fbamodel	Freshwater	Gene_associated_functional_reactions	11	6	6	1	1	1	0	3	17	24	1	0	0	0	0	1	0	0	0	0	34	0	0	25	15	0	0	9	9	7	0	13	9	3	0	0	15	0	9	1	0	1	0	3	0
3300017522_7	NA	3300017522_7__JGI_MAGs_NR_HQ-Freshwater.Genome.RAST.fbamodel	Freshwater	Gene_associated_functional_reactions	16	15	12	7	2	2	1	32	0	1	0	0	0	0	0	2	0	0	0	0	41	0	0	25	16	0	0	14	14	3	0	13	9	0	0	0	16	0	10	1	0	1	0	0	0
3300017526_17	NA	3300017526_17__JGI_MAGs_NR_HQ-Freshwater.Genome.RAST.fbamodel	Freshwater	Gene_associated_functional_reactions	12	3	6	1	1	0	0	7	0	0	0	0	0	0	0	1	0	0	0	0	50	0	0	49	16	0	0	8	3	3	0	3	4	2	0	0	9	0	0	0	0	0	0	0	0
3300017532_12	NA	3300017532_12__JGI_MAGs_NR_HQ-Freshwater.Genome.RAST.fbamodel	Freshwater	Gene_associated_functional_reactions	16	14	16	6	2	1	0	32	0	1	0	0	0	0	0	4	0	0	0	0	49	0	0	18	16	0	0	17	14	3	0	10	11	0	0	0	18	0	10	0	0	1	0	0	0
3300017532_18	NA	3300017532_18__JGI_MAGs_NR_HQ-Freshwater.Genome.RAST.fbamodel	Freshwater	Gene_associated_functional_reactions	13	13	8	4	2	1	0	32	0	0	0	0	0	0	0	1	0	0	0	0	41	0	0	26	14	0	0	14	12	7	0	14	9	0	0	0	16	0	9	0	0	1	0	1	0
3300017532_20	NA	3300017532_20__JGI_MAGs_NR_HQ-Freshwater.Genome.RAST.fbamodel	Freshwater	Gene_associated_functional_reactions	13	13	5	1	1	1	0	32	0	0	1	0	0	0	0	2	0	0	0	0	58	0	0	45	16	1	0	13	8	12	0	3	8	2	0	0	8	0	0	1	0	0	0	0	0
3300017532_29	NA	3300017532_29__JGI_MAGs_NR_HQ-Freshwater.Genome.RAST.fbamodel	Freshwater	Gene_associated_functional_reactions	13	7	5	4	2	1	0	13	0	0	0	0	0	0	0	1	0	0	0	0	40	0	0	26	15	0	0	7	11	3	0	13	10	0	0	0	16	0	7	1	0	1	0	0	0
3300017532_43	NA	3300017532_43__JGI_MAGs_NR_HQ-Freshwater.Genome.RAST.fbamodel	Freshwater	Gene_associated_functional_reactions	10	7	7	2	3	2	0	13	0	0	0	0	0	0	0	2	0	0	0	0	44	0	0	24	15	0	0	12	11	7	0	4	7	0	0	0	16	0	9	1	0	1	0	0	0
3300017646_8	NA	3300017646_8__JGI_MAGs_NR_HQ-Soil.Genome.RAST.fbamodel	Soil	Gene_associated_functional_reactions	17	15	10	2	1	1	0	32	0	1	3	0	0	0	0	7	0	0	0	0	40	0	0	26	19	0	0	13	15	12	0	14	12	1	0	0	22	0	10	1	0	1	0	2	0
3300017649_16	NA	3300017649_16__JGI_MAGs_NR_HQ-Soil.Genome.RAST.fbamodel	Soil	Gene_associated_functional_reactions	13	14	8	1	3	0	0	5	17	20	2	0	0	0	0	0	0	0	0	0	48	0	0	32	14	1	0	6	5	10	0	1	6	3	0	0	4	0	0	0	0	0	0	3	0
3300017650_8	NA	3300017650_8__JGI_MAGs_NR_HQ-Soil.Genome.RAST.fbamodel	Soil	Gene_associated_functional_reactions	16	15	15	1	3	0	0	39	0	2	0	0	0	0	0	3	0	0	0	0	51	0	0	18	18	0	0	16	14	3	0	12	11	3	0	0	21	0	10	1	0	1	0	2	0
3300017652_8	NA	3300017652_8__JGI_MAGs_NR_HQ-Soil.Genome.RAST.fbamodel	Soil	Gene_associated_functional_reactions	16	16	10	3	3	1	0	32	3	4	1	0	0	0	0	1	0	0	0	0	55	0	0	36	18	0	0	23	13	10	0	11	10	4	0	0	17	0	10	1	0	1	0	1	0
3300017655_12	NA	3300017655_12__JGI_MAGs_NR_HQ-Soil.Genome.RAST.fbamodel	Soil	Gene_associated_functional_reactions	14	14	14	7	2	4	1	32	0	2	0	0	0	0	0	2	0	0	0	0	52	0	0	34	18	0	0	16	21	13	0	14	13	1	0	0	28	0	10	1	0	1	0	2	0
3300017655_13	NA	3300017655_13__JGI_MAGs_NR_HQ-Soil.Genome.RAST.fbamodel	Soil	Gene_associated_functional_reactions	14	14	13	6	2	3	1	32	0	1	1	0	0	0	0	7	0	0	0	0	52	0	0	33	17	0	0	13	26	13	0	14	13	1	0	0	20	0	10	1	0	1	0	2	0
3300017658_20	NA	3300017658_20__JGI_MAGs_NR_HQ-Soil.Genome.RAST.fbamodel	Soil	Gene_associated_functional_reactions	12	13	9	2	1	1	0	32	0	0	0	0	0	0	0	2	0	0	0	0	35	0	0	25	15	0	0	17	9	3	0	10	13	0	0	0	15	0	8	1	0	0	0	0	0
3300017658_25	NA	3300017658_25__JGI_MAGs_NR_HQ-Soil.Genome.RAST.fbamodel	Soil	Gene_associated_functional_reactions	14	15	11	1	1	1	0	32	3	5	1	0	0	0	0	5	0	0	0	0	53	0	0	34	17	0	0	20	11	10	0	11	10	4	0	0	14	0	10	1	0	1	0	1	0
3300017658_27	NA	3300017658_27__JGI_MAGs_NR_HQ-Soil.Genome.RAST.fbamodel	Soil	Gene_associated_functional_reactions	14	10	9	1	1	0	0	3	14	22	1	0	0	0	0	4	0	0	0	0	29	0	0	19	13	0	0	19	13	4	0	12	8	3	0	0	3	0	10	1	0	1	0	3	0
3300017687_2	NA	3300017687_2__JGI_MAGs_NR_HQ-Freshwater.Genome.RAST.fbamodel	Freshwater	Gene_associated_functional_reactions	13	7	7	1	1	1	0	4	14	22	4	0	0	0	0	4	0	0	0	0	46	0	0	25	18	0	0	11	11	7	0	13	9	4	0	0	17	0	9	0	0	1	0	3	0
3300017688_6	NA	3300017688_6__JGI_MAGs_NR_HQ-Freshwater.Genome.RAST.fbamodel	Freshwater	Gene_associated_functional_reactions	9	6	8	2	1	1	0	5	0	0	0	0	0	0	0	2	0	0	0	0	31	0	0	32	13	0	0	9	10	3	0	13	9	1	0	0	15	0	10	1	0	1	0	1	0
3300017788_17	NA	3300017788_17__JGI_MAGs_NR_HQ-Freshwater.Genome.RAST.fbamodel	Freshwater	Gene_associated_functional_reactions	16	16	13	3	1	0	0	32	0	1	0	0	0	0	0	1	0	0	0	0	52	0	0	31	17	0	0	15	13	12	0	12	7	0	0	0	20	0	10	1	0	2	0	0	0
3300017788_38	NA	3300017788_38__JGI_MAGs_NR_HQ-Freshwater.Genome.RAST.fbamodel	Freshwater	Gene_associated_functional_reactions	16	13	10	2	3	2	0	32	0	1	0	0	0	0	0	0	0	0	0	0	39	0	0	22	17	1	0	16	10	13	0	17	9	1	0	0	16	0	10	0	0	2	0	1	0
3300017788_40	NA	3300017788_40__JGI_MAGs_NR_HQ-Freshwater.Genome.RAST.fbamodel	Freshwater	Gene_associated_functional_reactions	16	16	9	6	3	1	0	32	3	7	0	0	0	0	0	1	0	0	0	0	53	0	0	34	18	0	0	18	12	9	0	11	9	3	0	0	19	0	10	1	0	1	0	1	0
3300017788_45	NA	3300017788_45__JGI_MAGs_NR_HQ-Freshwater.Genome.RAST.fbamodel	Freshwater	Gene_associated_functional_reactions	17	15	10	3	1	1	0	9	17	26	2	0	0	0	0	7	0	0	0	0	41	0	0	33	16	1	0	20	18	12	0	17	12	3	0	0	17	0	10	1	0	1	0	3	0
3300017788_79	NA	3300017788_79__JGI_MAGs_NR_HQ-Freshwater.Genome.RAST.fbamodel	Freshwater	Gene_associated_functional_reactions	14	16	6	1	1	1	0	32	3	4	1	0	0	0	0	1	0	0	0	0	53	0	0	35	14	0	0	11	4	9	0	3	4	4	0	0	9	0	0	1	0	0	0	1	0
3300017821_4	NA	3300017821_4__JGI_MAGs_NR_HQ-Freshwater.Genome.RAST.fbamodel	Freshwater	Gene_associated_functional_reactions	12	14	11	0	2	0	0	32	3	5	0	0	0	0	0	6	0	0	0	0	58	0	0	39	20	0	0	15	13	9	0	12	12	1	0	0	19	0	10	1	0	1	0	1	0
3300017929_13	NA	3300017929_13__JGI_MAGs_NR_HQ-Freshwater.Genome.RAST.fbamodel	Freshwater	Gene_associated_functional_reactions	15	7	6	1	1	1	0	5	17	25	1	0	0	0	0	2	0	0	0	0	40	0	0	20	19	0	0	16	16	7	0	13	9	3	0	0	16	0	8	1	0	1	0	3	0
3300017938_18	NA	3300017938_18__JGI_MAGs_NR_HQ-Freshwater.Genome.RAST.fbamodel	Freshwater	Gene_associated_functional_reactions	10	6	4	2	1	0	0	1	0	0	0	0	0	0	0	1	0	0	0	0	27	0	0	34	13	0	0	8	11	3	0	14	6	0	0	0	12	0	9	1	0	1	0	0	0
3300017938_25	NA	3300017938_25__JGI_MAGs_NR_HQ-Freshwater.Genome.RAST.fbamodel	Freshwater	Gene_associated_functional_reactions	10	6	4	2	1	0	0	0	0	1	2	0	0	0	0	0	0	0	0	0	25	0	0	26	13	0	0	7	11	5	0	8	7	1	0	0	13	0	9	0	0	0	0	1	0
3300017941_14	NA	3300017941_14__JGI_MAGs_NR_HQ-Freshwater.Genome.RAST.fbamodel	Freshwater	Gene_associated_functional_reactions	13	5	7	1	2	1	0	12	0	0	0	0	0	0	0	1	0	0	0	0	29	0	0	16	13	0	0	12	8	7	0	3	8	0	0	0	9	0	0	0	0	0	0	0	0
3300017950_14	NA	3300017950_14__JGI_MAGs_NR_HQ-Marine.Genome.RAST.fbamodel	Marine	Gene_associated_functional_reactions	16	13	11	2	2	1	1	32	0	0	0	0	0	0	0	2	0	0	0	0	48	0	0	40	13	0	0	13	10	3	0	12	7	0	0	0	17	0	0	1	0	1	0	1	0
3300017950_18	NA	3300017950_18__JGI_MAGs_NR_HQ-Marine.Genome.RAST.fbamodel	Marine	Gene_associated_functional_reactions	14	15	8	4	2	1	0	32	0	0	0	0	0	0	0	3	0	0	0	0	41	0	0	33	18	0	0	17	12	7	0	13	11	0	0	0	13	0	10	1	0	1	0	0	0
3300017968_16	NA	3300017968_16__JGI_MAGs_NR_HQ-Marine.Genome.RAST.fbamodel	Marine	Gene_associated_functional_reactions	12	12	6	2	1	1	0	30	3	6	2	0	0	0	0	1	0	0	0	0	46	0	0	33	11	0	0	14	9	9	0	2	5	2	0	0	11	0	14	0	0	1	0	2	0
3300017971_39	NA	3300017971_39__JGI_MAGs_NR_HQ-Non-marine_Saline_and_Alkaline.Genome.RAST.fbamodel	Non-marine Saline and Alkaline	Gene_associated_functional_reactions	10	2	9	1	2	0	0	13	2	2	0	0	0	0	0	1	0	0	0	0	46	0	0	51	15	0	0	11	7	3	0	4	8	0	0	0	6	0	0	1	0	0	0	1	0
3300017971_46	NA	3300017971_46__JGI_MAGs_NR_HQ-Non-marine_Saline_and_Alkaline.Genome.RAST.fbamodel	Non-marine Saline and Alkaline	Gene_associated_functional_reactions	10	6	8	1	2	1	0	12	1	1	0	0	0	0	0	0	0	0	0	0	47	0	0	38	18	0	0	15	5	3	0	3	7	0	0	0	12	0	9	0	0	0	0	1	0
3300017990_31	NA	3300017990_31__JGI_MAGs_NR_HQ-Non-marine_Saline_and_Alkaline.Genome.RAST.fbamodel	Non-marine Saline and Alkaline	Gene_associated_functional_reactions	8	8	8	1	1	1	0	12	2	2	0	0	0	0	0	1	0	0	0	0	32	0	0	28	15	1	0	8	3	5	0	4	2	0	0	0	8	0	0	0	0	0	0	1	0
3300017991_23	NA	3300017991_23__JGI_MAGs_NR_HQ-Non-marine_Saline_and_Alkaline.Genome.RAST.fbamodel	Non-marine Saline and Alkaline	Gene_associated_functional_reactions	15	10	10	1	1	0	0	12	0	1	0	0	0	0	0	1	0	0	0	0	42	0	0	20	18	0	0	12	14	3	0	13	9	0	0	0	21	0	10	0	0	1	0	1	0
3300017991_26	NA	3300017991_26__JGI_MAGs_NR_HQ-Non-marine_Saline_and_Alkaline.Genome.RAST.fbamodel	Non-marine Saline and Alkaline	Gene_associated_functional_reactions	17	14	12	1	1	1	0	32	0	4	0	0	0	0	0	3	0	0	0	0	59	0	0	54	18	0	0	16	12	13	0	14	8	2	0	0	14	0	9	1	0	1	0	2	0
3300017992_23	NA	3300017992_23__JGI_MAGs_NR_HQ-Non-marine_Saline_and_Alkaline.Genome.RAST.fbamodel	Non-marine Saline and Alkaline	Gene_associated_functional_reactions	8	3	5	1	1	0	0	12	1	1	0	0	0	0	0	0	0	0	0	0	44	0	0	28	14	0	0	10	9	4	0	7	5	3	0	0	6	0	0	0	0	0	0	1	0
3300017998_18	NA	3300017998_18__JGI_MAGs_NR_HQ-Freshwater.Genome.RAST.fbamodel	Freshwater	Gene_associated_functional_reactions	16	11	15	1	1	0	0	32	3	5	0	0	0	0	0	3	0	0	0	0	59	0	0	36	19	0	0	18	11	10	0	14	13	1	0	0	20	0	10	1	0	1	0	1	0
3300018008_7	NA	3300018008_7__JGI_MAGs_NR_HQ-Freshwater.Genome.RAST.fbamodel	Freshwater	Gene_associated_functional_reactions	13	9	7	1	1	1	0	5	14	22	1	0	0	0	0	1	0	0	0	0	50	0	0	27	17	0	0	9	8	9	0	14	9	3	0	0	19	0	7	1	0	1	0	3	0
3300018013_19	NA	3300018013_19__JGI_MAGs_NR_HQ-Freshwater.Genome.RAST.fbamodel	Freshwater	Gene_associated_functional_reactions	11	4	5	1	1	0	0	3	6	8	1	0	0	0	0	0	0	0	0	0	30	0	0	18	15	0	0	7	13	7	0	13	8	1	0	0	21	0	9	0	0	1	0	2	0
3300018015_21	NA	3300018015_21__JGI_MAGs_NR_HQ-Freshwater.Genome.RAST.fbamodel	Freshwater	Gene_associated_functional_reactions	10	6	4	2	1	0	0	0	2	3	2	0	0	0	0	2	0	0	0	0	28	0	0	32	18	0	0	8	10	5	0	14	7	1	0	0	16	0	9	1	0	1	0	1	0
3300018018_22	NA	3300018018_22__JGI_MAGs_NR_HQ-Freshwater.Genome.RAST.fbamodel	Freshwater	Gene_associated_functional_reactions	14	8	10	6	3	0	1	39	0	0	0	0	0	0	0	0	0	0	0	0	34	0	0	28	16	0	0	12	11	5	0	14	13	0	0	0	14	0	10	0	0	0	0	0	0
3300018022_12	NA	3300018022_12__JGI_MAGs_NR_HQ-Freshwater.Genome.RAST.fbamodel	Freshwater	Gene_associated_functional_reactions	15	7	6	1	1	1	0	3	14	21	1	0	0	0	0	1	0	0	0	0	34	0	0	25	14	0	0	10	11	7	0	13	9	3	0	0	16	0	9	1	0	1	0	4	0
3300018024_20	NA	3300018024_20__JGI_MAGs_NR_HQ-Freshwater.Genome.RAST.fbamodel	Freshwater	Gene_associated_functional_reactions	10	6	10	3	2	0	0	13	0	0	0	0	0	0	0	0	0	0	0	0	30	0	0	19	13	0	0	10	14	3	0	14	9	0	0	0	15	0	9	0	0	0	0	0	0
3300018035_6	NA	3300018035_6__JGI_MAGs_NR_HQ-Freshwater.Genome.RAST.fbamodel	Freshwater	Gene_associated_functional_reactions	13	4	6	1	1	1	0	5	17	24	1	0	0	0	0	5	0	0	0	0	33	0	0	25	13	0	0	12	12	7	0	14	9	3	0	0	12	0	9	1	0	1	0	3	0
3300018080_20	NA	3300018080_20__JGI_MAGs_NR_HQ-Non-marine_Saline_and_Alkaline.Genome.RAST.fbamodel	Non-marine Saline and Alkaline	Gene_associated_functional_reactions	10	1	9	1	2	0	0	12	2	3	1	0	0	0	0	3	0	0	0	0	50	0	0	26	17	0	0	11	7	4	0	4	7	1	0	0	10	0	4	0	0	0	0	1	0
3300018080_31	NA	3300018080_31__JGI_MAGs_NR_HQ-Non-marine_Saline_and_Alkaline.Genome.RAST.fbamodel	Non-marine Saline and Alkaline	Gene_associated_functional_reactions	10	9	10	2	2	2	0	4	6	6	0	0	0	0	0	1	0	0	0	0	27	0	0	17	14	0	0	10	11	6	0	9	8	0	0	0	7	0	10	1	0	1	0	0	0
3300018080_62	NA	3300018080_62__JGI_MAGs_NR_HQ-Non-marine_Saline_and_Alkaline.Genome.RAST.fbamodel	Non-marine Saline and Alkaline	Gene_associated_functional_reactions	10	4	4	1	1	0	0	13	0	0	0	0	0	0	0	1	0	0	0	0	32	0	0	19	15	1	0	9	8	3	0	13	8	0	0	0	16	0	8	1	0	0	0	0	0
3300018080_68	NA	3300018080_68__JGI_MAGs_NR_HQ-Non-marine_Saline_and_Alkaline.Genome.RAST.fbamodel	Non-marine Saline and Alkaline	Gene_associated_functional_reactions	12	10	10	1	1	0	0	30	0	0	0	0	0	0	0	1	0	0	0	0	15	0	0	18	10	0	0	4	0	1	0	3	4	0	0	0	4	0	0	0	0	0	0	0	0
3300018080_69	NA	3300018080_69__JGI_MAGs_NR_HQ-Non-marine_Saline_and_Alkaline.Genome.RAST.fbamodel	Non-marine Saline and Alkaline	Gene_associated_functional_reactions	7	3	5	1	0	0	0	13	0	0	0	0	0	0	0	1	0	0	0	0	31	0	0	15	13	0	0	10	10	3	0	9	9	0	0	0	16	0	0	1	0	1	0	0	0
3300018090_15	NA	3300018090_15__JGI_MAGs_NR_HQ-Soil.Genome.RAST.fbamodel	Soil	Gene_associated_functional_reactions	14	8	7	1	2	1	0	12	2	2	0	0	0	0	0	1	0	0	0	0	34	0	0	20	17	0	0	16	8	9	0	3	6	2	0	0	13	0	0	0	0	0	0	0	0
3300018428_22	NA	3300018428_22__JGI_MAGs_NR_HQ-Marine.Genome.RAST.fbamodel	Marine	Gene_associated_functional_reactions	9	8	7	0	0	0	0	32	0	1	0	0	0	0	0	0	0	0	0	0	48	0	0	31	12	0	0	16	9	10	0	4	7	1	0	0	6	0	0	0	0	0	0	1	0
3300018428_43	NA	3300018428_43__JGI_MAGs_NR_HQ-Marine.Genome.RAST.fbamodel	Marine	Gene_associated_functional_reactions	15	15	6	2	3	2	0	5	14	22	2	0	0	0	0	8	0	0	0	0	43	0	0	24	16	0	0	16	11	10	0	10	13	3	0	0	17	0	8	1	0	1	0	2	0
3300018719_5	NA	3300018719_5__JGI_MAGs_NR_HQ-Soil.Genome.RAST.fbamodel	Soil	Gene_associated_functional_reactions	14	11	15	5	9	5	1	32	0	2	0	0	0	0	0	2	0	0	0	0	58	0	0	56	16	0	0	14	30	12	0	14	11	1	0	0	17	0	10	1	0	1	0	2	0
3300018719_6	NA	3300018719_6__JGI_MAGs_NR_HQ-Soil.Genome.RAST.fbamodel	Soil	Gene_associated_functional_reactions	15	14	20	7	2	4	1	32	0	2	0	0	0	0	0	2	0	0	0	0	52	0	0	51	18	0	0	11	26	9	0	11	13	1	0	0	17	0	10	1	0	1	0	2	0
3300018719_7	NA	3300018719_7__JGI_MAGs_NR_HQ-Soil.Genome.RAST.fbamodel	Soil	Gene_associated_functional_reactions	15	15	11	2	1	1	0	39	3	9	2	0	0	0	0	6	0	0	0	0	50	0	0	55	17	0	0	20	25	11	0	15	13	3	0	0	20	0	10	1	0	1	0	3	0
3300018839_4	NA	3300018839_4__JGI_MAGs_NR_HQ-Soil.Genome.RAST.fbamodel	Soil	Gene_associated_functional_reactions	16	15	19	9	3	2	2	32	3	5	1	0	0	0	0	4	0	0	0	0	59	0	0	32	16	1	0	21	17	10	0	9	10	3	0	0	16	0	8	1	0	1	0	1	0
3300018875_3	NA	3300018875_3__JGI_MAGs_NR_HQ-Soil.Genome.RAST.fbamodel	Soil	Gene_associated_functional_reactions	15	14	15	8	3	3	1	5	0	1	0	0	0	0	0	2	0	0	0	0	52	0	0	53	18	0	0	23	27	12	0	11	12	1	0	0	20	0	10	1	0	1	0	2	0
3300018878_85	NA	3300018878_85__JGI_MAGs_NR_HQ-Host-associated_Mammals.Genome.RAST.fbamodel	Mammals	Gene_associated_functional_reactions	10	0	6	1	2	5	0	10	0	0	0	0	0	0	0	0	0	0	0	0	47	0	0	29	14	0	0	9	12	2	0	2	9	0	0	0	13	0	9	0	0	1	0	0	0
3300018892_3	NA	3300018892_3__JGI_MAGs_NR_HQ-Soil.Genome.RAST.fbamodel	Soil	Gene_associated_functional_reactions	16	13	13	1	5	1	0	32	3	4	1	0	0	0	0	5	0	0	0	0	53	0	0	37	18	0	0	15	12	8	0	13	9	2	0	0	15	0	10	1	0	1	0	1	0
3300018906_2	NA	3300018906_2__JGI_MAGs_NR_HQ-Soil.Genome.RAST.fbamodel	Soil	Gene_associated_functional_reactions	14	16	9	1	1	0	0	32	0	1	0	0	0	0	0	1	0	0	0	0	52	0	0	42	20	0	0	18	9	10	0	5	12	1	0	0	14	0	9	1	0	0	0	1	0
3300018910_6	NA	3300018910_6__JGI_MAGs_NR_HQ-Soil.Genome.RAST.fbamodel	Soil	Gene_associated_functional_reactions	11	8	10	1	1	1	0	32	0	0	0	0	0	0	0	0	0	0	0	0	41	0	0	30	16	0	0	7	4	8	0	2	3	0	0	0	7	0	0	1	0	0	0	0	0
3300018933_11	NA	3300018933_11__JGI_MAGs_NR_HQ-Soil.Genome.RAST.fbamodel	Soil	Gene_associated_functional_reactions	17	16	6	1	5	1	0	32	3	4	1	0	0	0	0	1	0	0	0	0	54	0	0	36	18	0	0	18	11	10	0	14	10	4	0	0	8	0	10	1	0	1	0	1	0
3300018933_9	NA	3300018933_9__JGI_MAGs_NR_HQ-Soil.Genome.RAST.fbamodel	Soil	Gene_associated_functional_reactions	15	13	18	2	1	1	0	32	0	1	0	0	0	0	0	2	0	0	0	0	51	0	0	52	19	0	0	13	7	8	0	3	6	1	0	0	16	0	10	1	0	0	0	2	0
3300018946_6	NA	3300018946_6__JGI_MAGs_NR_HQ-Soil.Genome.RAST.fbamodel	Soil	Gene_associated_functional_reactions	16	15	6	2	1	1	0	32	3	7	1	0	0	0	0	6	0	0	0	0	35	0	0	33	17	0	0	18	9	19	0	11	10	1	0	0	16	0	0	1	0	0	0	0	0
3300019124_4	NA	3300019124_4__JGI_MAGs_NR_HQ-Soil.Genome.RAST.fbamodel	Soil	Gene_associated_functional_reactions	16	14	13	1	1	1	0	32	3	9	4	0	0	0	0	9	0	0	0	0	61	0	0	54	20	0	0	21	23	14	0	12	12	4	0	0	17	0	10	1	0	1	0	3	0
3300019372_10	NA	3300019372_10__JGI_MAGs_NR_HQ-Host-associated_Mammals.Genome.RAST.fbamodel	Mammals	Gene_associated_functional_reactions	9	3	6	1	1	1	0	10	0	0	1	0	0	0	0	1	0	0	0	0	39	0	0	28	15	0	0	12	9	6	0	6	6	0	0	0	8	0	8	1	0	1	0	0	0
3300019376_23	NA	3300019376_23__JGI_MAGs_NR_HQ-Host-associated_Mammals.Genome.RAST.fbamodel	Mammals	Gene_associated_functional_reactions	9	9	4	1	2	0	0	30	0	0	0	0	0	0	0	5	0	0	0	0	26	0	0	28	12	0	0	11	8	3	0	14	9	0	0	0	14	0	10	0	0	1	0	0	0
3300020056_15	NA	3300020056_15__JGI_MAGs_NR_HQ-Marine.Genome.RAST.fbamodel	Marine	Gene_associated_functional_reactions	16	14	14	3	2	0	0	32	0	0	1	0	0	0	0	3	0	0	0	0	55	0	0	32	14	0	0	18	15	6	0	14	11	0	0	0	16	0	10	1	0	1	0	0	0
3300020057_24	NA	3300020057_24__JGI_MAGs_NR_HQ-Freshwater.Genome.RAST.fbamodel	Freshwater	Gene_associated_functional_reactions	11	10	12	1	1	0	0	13	0	0	0	0	0	0	0	6	0	0	0	0	51	0	0	26	12	0	0	7	3	3	0	4	2	0	0	0	5	0	0	1	0	0	0	1	0
3300020057_30	NA	3300020057_30__JGI_MAGs_NR_HQ-Freshwater.Genome.RAST.fbamodel	Freshwater	Gene_associated_functional_reactions	11	8	8	1	2	0	0	32	0	1	0	0	0	0	0	1	0	0	0	0	26	0	0	23	14	0	0	11	9	3	0	12	8	0	0	0	15	0	8	1	0	1	0	0	0
3300020079_9	NA	3300020079_9__JGI_MAGs_NR_HQ-Host-associated_Mammals.Genome.RAST.fbamodel	Mammals	Gene_associated_functional_reactions	13	4	6	3	1	1	0	30	0	0	0	0	0	0	0	5	0	0	0	0	50	0	0	36	17	0	0	16	12	5	0	12	13	0	0	0	11	0	10	1	0	1	0	0	0
3300020083_21	NA	3300020083_21__JGI_MAGs_NR_HQ-Freshwater.Genome.RAST.fbamodel	Freshwater	Gene_associated_functional_reactions	9	8	6	2	1	1	0	5	14	20	2	0	0	0	0	2	0	0	0	0	45	0	0	48	15	0	0	14	11	7	0	3	7	3	0	0	19	0	0	0	0	0	0	3	0
3300020084_28	NA	3300020084_28__JGI_MAGs_NR_HQ-Freshwater.Genome.RAST.fbamodel	Freshwater	Gene_associated_functional_reactions	15	7	11	4	1	2	0	13	0	1	0	0	0	0	0	2	0	0	0	0	37	0	0	22	16	0	0	17	11	3	0	12	10	0	0	0	12	0	10	1	0	1	0	0	0
3300020084_42	NA	3300020084_42__JGI_MAGs_NR_HQ-Freshwater.Genome.RAST.fbamodel	Freshwater	Gene_associated_functional_reactions	10	12	6	1	2	0	0	12	2	2	0	0	0	0	0	0	0	0	0	0	32	0	0	27	12	0	0	6	6	10	0	7	7	0	0	0	5	0	0	0	0	0	0	0	0
3300020109_66	NA	3300020109_66__JGI_MAGs_NR_HQ-Freshwater.Genome.RAST.fbamodel	Freshwater	Gene_associated_functional_reactions	5	2	5	2	1	1	0	30	3	7	1	0	0	0	0	1	0	0	0	0	26	0	0	24	13	0	0	8	10	7	0	13	7	1	0	0	19	0	9	1	0	1	0	1	0
3300020128_7	NA	3300020128_7__JGI_MAGs_NR_HQ-Host-associated_Arthropoda.Genome.RAST.fbamodel	Arthropoda	Gene_associated_functional_reactions	16	15	11	6	1	1	0	7	14	17	2	0	0	0	0	1	0	0	0	0	52	0	0	41	19	0	0	18	15	15	0	14	9	3	0	0	14	0	10	1	0	1	0	3	0
3300020131_5	NA	3300020131_5__JGI_MAGs_NR_HQ-Soil.Genome.RAST.fbamodel	Soil	Gene_associated_functional_reactions	16	15	12	3	1	2	0	32	0	1	0	0	0	0	0	8	0	0	0	0	33	0	0	26	18	0	0	18	23	3	0	14	16	0	0	0	23	0	10	1	0	1	0	0	0
3300020131_6	NA	3300020131_6__JGI_MAGs_NR_HQ-Soil.Genome.RAST.fbamodel	Soil	Gene_associated_functional_reactions	16	16	6	1	3	1	0	32	3	4	1	0	0	0	0	2	0	0	0	0	57	0	0	34	17	1	0	14	11	10	0	10	10	4	0	0	15	0	7	1	0	1	0	1	0
3300020137_2	NA	3300020137_2__JGI_MAGs_NR_HQ-Host-associated_Arthropoda.Genome.RAST.fbamodel	Arthropoda	Gene_associated_functional_reactions	13	15	6	1	3	1	0	32	0	1	0	0	0	0	0	5	0	0	0	0	52	0	0	26	17	0	0	20	14	12	0	14	9	2	0	0	15	0	10	1	0	1	0	1	0
3300020137_5	NA	3300020137_5__JGI_MAGs_NR_HQ-Host-associated_Arthropoda.Genome.RAST.fbamodel	Arthropoda	Gene_associated_functional_reactions	14	11	6	1	1	0	0	32	0	0	0	0	0	0	0	0	0	0	0	0	42	0	0	33	17	0	0	12	11	9	0	4	9	0	0	0	12	0	0	0	0	0	0	0	0
3300020137_9	NA	3300020137_9__JGI_MAGs_NR_HQ-Host-associated_Arthropoda.Genome.RAST.fbamodel	Arthropoda	Gene_associated_functional_reactions	6	8	4	1	1	1	0	32	0	2	2	0	0	0	0	5	0	0	0	0	36	0	0	33	14	0	0	8	5	20	0	6	6	1	0	0	12	0	0	0	0	1	0	1	0
3300020138_1	NA	3300020138_1__JGI_MAGs_NR_HQ-Host-associated_Arthropoda.Genome.RAST.fbamodel	Arthropoda	Gene_associated_functional_reactions	9	10	5	1	1	0	0	32	0	1	0	0	0	0	0	2	0	0	0	0	42	0	0	25	15	0	0	12	9	9	0	3	9	1	0	0	5	0	0	0	0	0	0	1	0
3300020138_4	NA	3300020138_4__JGI_MAGs_NR_HQ-Host-associated_Arthropoda.Genome.RAST.fbamodel	Arthropoda	Gene_associated_functional_reactions	12	14	6	1	1	0	0	32	3	5	0	0	0	0	0	3	0	0	0	0	47	0	0	35	14	0	0	20	12	7	0	7	12	0	0	0	12	0	5	0	0	2	0	0	0
3300020139_11	NA	3300020139_11__JGI_MAGs_NR_HQ-Thermal_springs.Genome.RAST.fbamodel	Thermal springs	Gene_associated_functional_reactions	12	10	6	2	1	2	0	32	0	3	1	0	0	0	0	2	0	0	0	0	37	0	0	29	18	0	0	21	9	11	0	14	6	3	0	0	16	0	9	0	0	0	0	3	0
3300020139_12	NA	3300020139_12__JGI_MAGs_NR_HQ-Thermal_springs.Genome.RAST.fbamodel	Thermal springs	Gene_associated_functional_reactions	11	12	10	1	1	0	0	32	0	0	0	0	0	0	0	5	0	0	0	0	53	0	0	27	15	1	0	12	7	3	0	13	8	0	0	0	13	0	10	1	0	1	0	0	0
3300020139_22	NA	3300020139_22__JGI_MAGs_NR_HQ-Thermal_springs.Genome.RAST.fbamodel	Thermal springs	Gene_associated_functional_reactions	8	9	4	2	1	1	0	32	0	1	0	0	0	0	0	0	0	0	0	0	43	0	0	21	13	0	0	10	7	3	0	13	9	0	0	0	17	0	9	0	0	1	0	0	0
3300020139_24	NA	3300020139_24__JGI_MAGs_NR_HQ-Thermal_springs.Genome.RAST.fbamodel	Thermal springs	Gene_associated_functional_reactions	11	12	6	1	0	0	0	32	0	3	0	0	0	0	0	5	0	0	0	0	27	0	0	19	19	1	0	10	11	7	0	13	9	0	0	0	21	0	10	0	0	1	0	0	0
3300020139_25	NA	3300020139_25__JGI_MAGs_NR_HQ-Thermal_springs.Genome.RAST.fbamodel	Thermal springs	Gene_associated_functional_reactions	12	12	8	1	1	0	0	32	0	1	0	0	0	0	0	2	0	0	0	0	53	0	0	41	16	0	0	13	10	13	0	7	9	1	0	0	12	0	10	1	0	1	0	1	0
3300020139_27	NA	3300020139_27__JGI_MAGs_NR_HQ-Thermal_springs.Genome.RAST.fbamodel	Thermal springs	Gene_associated_functional_reactions	12	4	9	2	1	2	0	13	0	0	0	0	0	0	0	4	0	0	0	0	33	0	0	28	14	0	0	9	9	3	0	12	10	0	0	0	16	0	9	1	0	1	0	0	0
3300020139_28	NA	3300020139_28__JGI_MAGs_NR_HQ-Thermal_springs.Genome.RAST.fbamodel	Thermal springs	Gene_associated_functional_reactions	7	10	4	0	1	0	0	32	0	1	0	0	0	0	0	0	0	0	0	0	29	0	0	23	14	0	0	9	6	10	0	6	6	1	0	0	5	0	0	0	0	0	0	1	0
3300020139_32	NA	3300020139_32__JGI_MAGs_NR_HQ-Thermal_springs.Genome.RAST.fbamodel	Thermal springs	Gene_associated_functional_reactions	7	6	5	2	1	1	0	5	14	20	3	0	0	0	0	1	0	0	0	0	25	0	0	21	15	0	0	13	11	11	0	13	9	3	0	0	18	0	9	1	0	1	0	2	0
3300020139_34	NA	3300020139_34__JGI_MAGs_NR_HQ-Thermal_springs.Genome.RAST.fbamodel	Thermal springs	Gene_associated_functional_reactions	9	5	4	0	1	0	0	0	10	11	2	0	0	0	0	2	0	0	0	0	22	0	0	19	9	0	0	17	9	4	0	1	6	1	0	0	15	0	0	1	0	1	0	1	0
3300020139_40	NA	3300020139_40__JGI_MAGs_NR_HQ-Thermal_springs.Genome.RAST.fbamodel	Thermal springs	Gene_associated_functional_reactions	8	3	2	0	1	0	0	0	0	1	0	0	0	0	0	0	0	0	0	0	23	0	0	14	13	0	0	8	5	0	0	0	2	0	0	0	8	0	0	0	0	0	0	0	0
3300020144_12	NA	3300020144_12__JGI_MAGs_NR_HQ-Host-associated_Arthropoda.Genome.RAST.fbamodel	Arthropoda	Gene_associated_functional_reactions	14	10	12	8	3	5	2	5	14	20	2	0	0	0	0	5	0	0	0	0	58	0	0	36	17	0	0	19	10	8	0	14	12	3	0	0	19	0	10	0	0	1	0	4	0
3300020144_7	NA	3300020144_7__JGI_MAGs_NR_HQ-Host-associated_Arthropoda.Genome.RAST.fbamodel	Arthropoda	Gene_associated_functional_reactions	15	15	14	5	1	1	0	3	14	22	1	0	0	0	0	4	0	0	0	0	55	0	0	33	17	0	0	19	15	11	0	17	13	4	0	0	22	0	15	0	0	1	0	3	0
3300020145_11	NA	3300020145_11__JGI_MAGs_NR_HQ-Thermal_springs.Genome.RAST.fbamodel	Thermal springs	Gene_associated_functional_reactions	7	9	5	1	1	0	0	32	0	0	0	0	0	0	0	0	0	0	0	0	28	0	0	20	13	0	0	9	4	8	0	2	6	0	0	0	7	0	0	0	0	0	0	0	0
3300020145_9	NA	3300020145_9__JGI_MAGs_NR_HQ-Thermal_springs.Genome.RAST.fbamodel	Thermal springs	Gene_associated_functional_reactions	12	10	2	1	1	1	0	0	14	20	2	0	0	0	0	1	0	0	0	0	15	0	0	14	10	0	0	9	5	6	0	1	5	3	0	0	4	0	0	0	0	0	0	2	0
3300020146_4	NA	3300020146_4__JGI_MAGs_NR_HQ-Soil.Genome.RAST.fbamodel	Soil	Gene_associated_functional_reactions	16	8	15	3	1	0	0	32	3	4	0	0	0	0	0	2	0	0	0	0	48	0	0	51	15	0	0	14	13	10	0	8	10	1	0	0	14	0	10	0	0	0	0	2	0
3300020152_5	NA	3300020152_5__JGI_MAGs_NR_HQ-Soil.Genome.RAST.fbamodel	Soil	Gene_associated_functional_reactions	13	10	9	2	3	2	0	2	0	2	1	0	0	0	0	2	0	0	0	0	52	0	0	39	21	0	0	17	18	13	0	7	8	1	0	0	23	0	10	0	0	1	0	2	0
3300020152_7	NA	3300020152_7__JGI_MAGs_NR_HQ-Soil.Genome.RAST.fbamodel	Soil	Gene_associated_functional_reactions	15	14	16	1	3	3	0	5	6	8	0	0	0	0	0	6	0	0	0	0	63	0	0	37	20	0	0	19	13	15	0	13	10	3	0	0	19	0	10	1	0	1	0	1	0
3300020153_15	NA	3300020153_15__JGI_MAGs_NR_HQ-Thermal_springs.Genome.RAST.fbamodel	Thermal springs	Gene_associated_functional_reactions	11	9	11	2	4	2	0	32	3	6	3	0	0	0	0	1	0	0	0	0	54	0	0	45	17	0	0	17	12	9	0	11	8	2	0	0	23	0	10	0	0	1	0	3	0
3300020153_17	NA	3300020153_17__JGI_MAGs_NR_HQ-Thermal_springs.Genome.RAST.fbamodel	Thermal springs	Gene_associated_functional_reactions	13	10	7	1	2	1	0	13	3	8	0	0	0	0	0	1	0	0	0	0	47	0	0	27	16	0	0	13	9	10	0	11	9	2	0	0	22	0	8	0	0	1	0	2	0
3300020153_23	NA	3300020153_23__JGI_MAGs_NR_HQ-Thermal_springs.Genome.RAST.fbamodel	Thermal springs	Gene_associated_functional_reactions	12	10	11	2	1	2	0	32	0	1	0	0	0	0	0	0	0	0	0	0	54	0	0	51	19	0	0	14	7	13	0	14	6	1	0	0	16	0	9	0	0	0	0	1	0
3300020153_25	NA	3300020153_25__JGI_MAGs_NR_HQ-Thermal_springs.Genome.RAST.fbamodel	Thermal springs	Gene_associated_functional_reactions	16	12	9	1	1	0	0	7	11	16	1	0	0	0	0	5	0	0	0	0	45	0	0	41	18	0	0	15	15	10	0	10	9	2	0	0	13	0	10	1	0	1	0	2	0
3300020153_26	NA	3300020153_26__JGI_MAGs_NR_HQ-Thermal_springs.Genome.RAST.fbamodel	Thermal springs	Gene_associated_functional_reactions	15	13	11	2	1	2	0	32	3	7	0	0	0	0	0	1	0	0	0	0	50	0	0	49	15	0	0	16	8	11	0	3	9	1	0	0	7	0	10	0	0	0	0	2	0
3300020153_27	NA	3300020153_27__JGI_MAGs_NR_HQ-Thermal_springs.Genome.RAST.fbamodel	Thermal springs	Gene_associated_functional_reactions	12	13	8	1	1	0	0	32	3	5	0	0	0	0	0	2	0	0	0	0	44	0	0	24	16	0	0	12	8	9	0	13	8	1	0	0	18	0	9	0	0	1	0	1	0
3300020153_28	NA	3300020153_28__JGI_MAGs_NR_HQ-Thermal_springs.Genome.RAST.fbamodel	Thermal springs	Gene_associated_functional_reactions	10	3	7	1	3	3	0	12	2	3	1	0	0	0	0	0	0	0	0	0	50	0	0	51	14	1	0	14	12	4	0	3	11	0	0	0	13	0	0	0	0	0	0	0	0
3300020153_31	NA	3300020153_31__JGI_MAGs_NR_HQ-Thermal_springs.Genome.RAST.fbamodel	Thermal springs	Gene_associated_functional_reactions	13	6	5	0	2	1	0	5	14	20	1	0	0	0	0	1	0	0	0	0	44	0	0	21	12	0	0	8	8	4	0	10	8	3	0	0	17	0	7	0	0	0	0	4	0
3300020153_34	NA	3300020153_34__JGI_MAGs_NR_HQ-Thermal_springs.Genome.RAST.fbamodel	Thermal springs	Gene_associated_functional_reactions	11	7	9	1	1	1	0	13	0	0	0	0	0	0	0	0	0	0	0	0	46	0	0	24	13	0	0	7	6	0	0	7	8	0	0	0	11	0	9	0	0	0	0	0	0
3300020153_40	NA	3300020153_40__JGI_MAGs_NR_HQ-Thermal_springs.Genome.RAST.fbamodel	Thermal springs	Gene_associated_functional_reactions	15	7	7	1	1	1	0	28	0	0	0	0	0	0	0	6	0	0	0	0	28	0	0	13	12	1	0	11	9	0	0	7	8	0	0	0	13	0	9	1	0	1	0	0	0
3300020156_7	NA	3300020156_7__JGI_MAGs_NR_HQ-Soil.Genome.RAST.fbamodel	Soil	Gene_associated_functional_reactions	12	15	7	1	1	0	0	32	3	6	3	0	0	0	0	6	0	0	0	0	54	0	0	36	16	0	0	13	6	16	0	7	8	4	0	0	5	0	0	1	0	0	0	2	0
3300020156_8	NA	3300020156_8__JGI_MAGs_NR_HQ-Soil.Genome.RAST.fbamodel	Soil	Gene_associated_functional_reactions	11	15	5	1	1	0	0	32	0	1	1	0	0	0	0	1	0	0	0	0	47	0	0	23	17	0	0	17	9	11	0	8	8	3	0	0	8	0	10	1	0	1	0	1	0
3300020156_9	NA	3300020156_9__JGI_MAGs_NR_HQ-Soil.Genome.RAST.fbamodel	Soil	Gene_associated_functional_reactions	15	10	13	5	3	2	1	5	6	7	1	0	0	0	0	2	0	0	0	0	50	0	0	44	13	0	0	15	16	7	0	14	12	0	0	0	18	0	15	0	0	1	0	1	0
3300020171_9	NA	3300020171_9__JGI_MAGs_NR_HQ-Freshwater.Genome.RAST.fbamodel	Freshwater	Gene_associated_functional_reactions	14	10	9	5	3	3	1	7	3	4	0	0	0	0	0	5	0	0	0	0	53	0	0	42	16	0	0	21	16	4	0	13	14	1	0	0	19	0	10	0	0	1	0	1	0
3300020179_18	NA	3300020179_18__JGI_MAGs_NR_HQ-Freshwater.Genome.RAST.fbamodel	Freshwater	Gene_associated_functional_reactions	15	5	18	3	2	0	0	5	2	2	0	0	0	0	0	2	0	0	0	0	35	0	0	28	15	0	0	19	9	3	0	10	8	0	0	0	17	0	9	1	0	1	0	0	0
3300020179_39	NA	3300020179_39__JGI_MAGs_NR_HQ-Freshwater.Genome.RAST.fbamodel	Freshwater	Gene_associated_functional_reactions	10	14	5	1	1	0	0	32	0	1	1	0	0	0	0	3	0	0	0	0	48	0	0	35	11	0	0	9	6	11	0	7	7	3	0	0	2	0	0	0	0	0	0	1	0
3300020182_17	NA	3300020182_17__JGI_MAGs_NR_HQ-Marine.Genome.RAST.fbamodel	Marine	Gene_associated_functional_reactions	16	12	10	2	2	1	0	13	0	0	0	0	0	0	0	3	0	0	0	0	52	0	0	29	12	0	0	16	12	3	0	12	11	0	0	0	12	0	10	0	0	1	0	0	0
3300020183_43	NA	3300020183_43__JGI_MAGs_NR_HQ-Freshwater.Genome.RAST.fbamodel	Freshwater	Gene_associated_functional_reactions	14	16	6	1	1	1	0	32	3	4	1	0	0	0	0	1	0	0	0	0	54	0	0	32	14	0	0	8	4	9	0	3	4	4	0	0	11	0	0	1	0	0	0	1	0
3300020185_21	NA	3300020185_21__JGI_MAGs_NR_HQ-Marine.Genome.RAST.fbamodel	Marine	Gene_associated_functional_reactions	18	11	12	5	1	2	0	32	3	7	1	0	0	0	0	6	0	0	0	0	37	0	0	32	17	0	0	16	17	19	0	15	9	1	0	0	18	0	15	2	0	1	0	1	0
3300020186_23	NA	3300020186_23__JGI_MAGs_NR_HQ-Freshwater.Genome.RAST.fbamodel	Freshwater	Gene_associated_functional_reactions	9	10	5	1	2	0	0	13	0	0	0	0	0	0	0	0	0	0	0	0	42	0	0	22	19	0	0	13	11	10	0	6	9	0	0	0	11	0	9	1	0	0	0	0	0
3300020186_29	NA	3300020186_29__JGI_MAGs_NR_HQ-Freshwater.Genome.RAST.fbamodel	Freshwater	Gene_associated_functional_reactions	12	9	12	4	3	1	1	32	0	0	0	0	0	0	0	3	0	0	0	0	36	0	0	16	14	0	0	13	10	3	0	13	9	0	0	0	10	0	9	1	0	1	0	1	0
3300020187_29	NA	3300020187_29__JGI_MAGs_NR_HQ-Marine.Genome.RAST.fbamodel	Marine	Gene_associated_functional_reactions	18	15	11	3	2	2	5	32	3	9	1	0	0	0	0	5	0	0	0	0	35	0	0	23	14	0	0	17	16	10	0	13	12	1	0	0	15	0	9	1	0	1	0	1	0
3300020188_23	NA	3300020188_23__JGI_MAGs_NR_HQ-Marine.Genome.RAST.fbamodel	Marine	Gene_associated_functional_reactions	12	8	7	2	0	1	0	32	3	7	0	0	0	0	0	4	0	0	0	0	40	0	0	36	8	0	0	14	10	8	0	13	9	1	0	0	13	0	9	1	0	0	0	1	0
3300020189_29	NA	3300020189_29__JGI_MAGs_NR_HQ-Marine.Genome.RAST.fbamodel	Marine	Gene_associated_functional_reactions	10	15	5	1	1	0	0	32	3	6	2	0	0	0	0	3	0	0	0	0	46	0	0	37	14	0	0	11	11	10	0	4	6	2	0	0	4	0	0	0	0	0	0	2	0
3300020190_52	NA	3300020190_52__JGI_MAGs_NR_HQ-Freshwater.Genome.RAST.fbamodel	Freshwater	Gene_associated_functional_reactions	12	14	6	1	1	1	0	32	3	4	1	0	0	0	0	1	0	0	0	0	51	0	0	35	15	0	0	8	6	9	0	3	8	4	0	0	11	0	0	1	0	1	0	1	0
3300020192_16	NA	3300020192_16__JGI_MAGs_NR_HQ-Freshwater.Genome.RAST.fbamodel	Freshwater	Gene_associated_functional_reactions	14	15	18	3	1	0	0	13	0	1	3	0	0	0	0	6	0	0	0	0	57	0	0	26	17	0	0	14	16	9	0	13	8	1	0	0	19	0	8	1	0	1	0	1	0
3300020193_11	NA	3300020193_11__JGI_MAGs_NR_HQ-Freshwater.Genome.RAST.fbamodel	Freshwater	Gene_associated_functional_reactions	16	8	16	4	2	1	0	39	0	1	0	0	0	0	0	3	0	0	0	0	55	0	0	28	18	0	0	15	16	3	0	13	9	0	0	0	23	0	10	1	0	1	0	1	0
3300020193_17	NA	3300020193_17__JGI_MAGs_NR_HQ-Freshwater.Genome.RAST.fbamodel	Freshwater	Gene_associated_functional_reactions	12	13	4	2	1	1	0	4	17	24	3	0	0	0	0	4	0	0	0	0	38	0	0	21	19	0	0	18	12	13	0	15	11	3	0	0	15	0	10	2	0	1	0	3	0
3300020195_8	NA	3300020195_8__JGI_MAGs_NR_HQ-Freshwater.Genome.RAST.fbamodel	Freshwater	Gene_associated_functional_reactions	18	14	11	4	2	1	0	32	3	4	0	0	0	0	0	1	0	0	0	0	51	0	0	35	17	0	0	17	10	3	0	11	7	0	0	0	21	0	10	1	0	1	0	1	0
3300020196_29	NA	3300020196_29__JGI_MAGs_NR_HQ-Freshwater.Genome.RAST.fbamodel	Freshwater	Gene_associated_functional_reactions	15	13	9	1	1	0	0	32	3	5	1	0	0	0	0	1	0	0	0	0	27	0	0	21	16	0	0	11	6	11	0	11	6	1	0	0	12	0	0	0	0	0	0	1	0
3300020196_59	NA	3300020196_59__JGI_MAGs_NR_HQ-Freshwater.Genome.RAST.fbamodel	Freshwater	Gene_associated_functional_reactions	13	14	6	1	1	1	0	32	0	2	4	0	0	0	0	4	0	0	0	0	33	0	0	31	13	0	0	7	6	11	0	4	7	3	0	0	3	0	0	0	0	0	0	2	0
3300020196_66	NA	3300020196_66__JGI_MAGs_NR_HQ-Freshwater.Genome.RAST.fbamodel	Freshwater	Gene_associated_functional_reactions	8	9	3	0	1	0	0	2	4	6	2	0	0	0	0	0	0	0	0	0	20	0	0	19	14	0	0	13	6	5	0	7	4	2	0	0	10	0	0	0	0	0	0	2	0
3300020197_37	NA	3300020197_37__JGI_MAGs_NR_HQ-Freshwater.Genome.RAST.fbamodel	Freshwater	Gene_associated_functional_reactions	15	12	7	2	1	1	0	3	4	4	3	0	0	0	0	2	0	0	0	0	44	0	0	22	18	0	0	15	9	13	0	16	7	0	0	0	22	0	9	1	0	1	0	0	0
3300020198_19	NA	3300020198_19__JGI_MAGs_NR_HQ-Freshwater.Genome.RAST.fbamodel	Freshwater	Gene_associated_functional_reactions	18	11	14	1	2	0	0	32	0	0	0	0	0	0	0	1	0	0	0	0	55	0	0	21	18	0	0	17	17	3	0	13	10	0	0	0	23	0	10	1	0	1	0	1	0
3300020198_26	NA	3300020198_26__JGI_MAGs_NR_HQ-Freshwater.Genome.RAST.fbamodel	Freshwater	Gene_associated_functional_reactions	12	12	10	1	1	0	0	7	14	17	2	0	0	0	0	3	0	0	0	0	54	0	0	50	16	0	0	19	10	11	0	11	8	3	0	0	19	0	10	0	0	1	0	4	0
3300020198_33	NA	3300020198_33__JGI_MAGs_NR_HQ-Freshwater.Genome.RAST.fbamodel	Freshwater	Gene_associated_functional_reactions	14	16	12	2	1	0	1	32	0	1	2	0	0	0	0	0	0	0	0	0	31	0	0	27	14	0	0	10	3	11	0	4	2	1	0	0	18	0	0	0	0	0	0	1	0
3300020198_42	NA	3300020198_42__JGI_MAGs_NR_HQ-Freshwater.Genome.RAST.fbamodel	Freshwater	Gene_associated_functional_reactions	9	9	8	1	1	0	0	5	17	23	1	0	0	0	0	1	0	0	0	0	49	0	0	50	13	0	0	14	8	11	0	6	10	3	0	0	4	0	0	1	0	0	0	4	0
3300020200_14	NA	3300020200_14__JGI_MAGs_NR_HQ-Freshwater.Genome.RAST.fbamodel	Freshwater	Gene_associated_functional_reactions	15	15	17	4	2	1	0	32	0	1	0	0	0	0	0	1	0	0	0	0	32	0	0	22	16	0	0	16	15	3	0	12	12	2	0	0	16	0	8	1	0	1	0	1	0
3300020201_14	NA	3300020201_14__JGI_MAGs_NR_HQ-Freshwater.Genome.RAST.fbamodel	Freshwater	Gene_associated_functional_reactions	13	14	10	1	2	0	0	32	0	2	3	0	0	0	0	6	0	0	0	0	34	0	0	16	18	0	0	19	13	12	0	11	12	2	0	0	20	0	9	1	0	1	0	2	0
3300020201_25	NA	3300020201_25__JGI_MAGs_NR_HQ-Freshwater.Genome.RAST.fbamodel	Freshwater	Gene_associated_functional_reactions	17	16	14	6	1	1	1	13	0	1	3	0	0	0	0	6	0	0	0	0	60	0	0	44	16	0	0	18	16	12	0	12	8	1	0	0	22	0	8	1	0	0	0	1	0
3300020201_27	NA	3300020201_27__JGI_MAGs_NR_HQ-Freshwater.Genome.RAST.fbamodel	Freshwater	Gene_associated_functional_reactions	14	16	5	1	1	1	0	5	17	24	2	0	0	0	0	5	0	0	0	0	44	0	0	42	16	0	0	16	14	5	0	13	5	3	0	0	18	0	0	1	0	0	0	2	0
3300020201_37	NA	3300020201_37__JGI_MAGs_NR_HQ-Freshwater.Genome.RAST.fbamodel	Freshwater	Gene_associated_functional_reactions	12	7	13	1	1	0	0	28	0	0	0	0	0	0	0	3	0	0	0	0	33	0	0	15	15	0	0	14	11	3	0	13	9	0	0	0	17	0	8	1	0	1	0	0	0
3300020201_38	NA	3300020201_38__JGI_MAGs_NR_HQ-Freshwater.Genome.RAST.fbamodel	Freshwater	Gene_associated_functional_reactions	16	15	7	1	3	1	0	13	0	0	0	0	0	0	0	1	0	0	0	0	34	0	0	21	16	0	0	13	9	3	0	12	8	0	0	0	21	0	10	0	0	1	0	1	0
3300020201_39	NA	3300020201_39__JGI_MAGs_NR_HQ-Freshwater.Genome.RAST.fbamodel	Freshwater	Gene_associated_functional_reactions	12	15	6	2	1	1	0	32	3	9	0	0	0	0	0	5	0	0	0	0	34	0	0	24	14	1	0	20	16	3	0	14	12	1	0	0	20	0	10	1	0	1	0	1	0
3300020203_17	NA	3300020203_17__JGI_MAGs_NR_HQ-Freshwater.Genome.RAST.fbamodel	Freshwater	Gene_associated_functional_reactions	16	7	10	2	1	2	0	32	0	3	1	0	0	0	0	4	0	0	0	0	30	0	0	22	17	0	0	5	5	11	0	4	4	2	0	0	16	0	0	0	0	0	0	2	0
3300020203_23	NA	3300020203_23__JGI_MAGs_NR_HQ-Freshwater.Genome.RAST.fbamodel	Freshwater	Gene_associated_functional_reactions	12	12	10	2	3	1	0	13	0	0	0	0	0	0	0	3	0	0	0	0	34	0	0	24	14	0	0	14	9	7	0	13	7	0	0	0	18	0	10	1	0	1	0	0	0
3300020204_35	NA	3300020204_35__JGI_MAGs_NR_HQ-Freshwater.Genome.RAST.fbamodel	Freshwater	Gene_associated_functional_reactions	14	13	9	1	1	1	0	32	3	7	1	0	0	0	0	5	0	0	0	0	49	0	0	38	16	0	0	17	12	11	0	13	10	4	0	0	12	0	10	1	0	1	0	1	0
3300020204_52	NA	3300020204_52__JGI_MAGs_NR_HQ-Freshwater.Genome.RAST.fbamodel	Freshwater	Gene_associated_functional_reactions	17	15	8	8	1	1	0	32	3	3	0	0	0	0	0	1	0	0	0	0	52	0	0	34	15	0	0	17	12	9	0	13	9	0	0	0	15	0	10	1	0	1	0	0	0
3300020204_55	NA	3300020204_55__JGI_MAGs_NR_HQ-Freshwater.Genome.RAST.fbamodel	Freshwater	Gene_associated_functional_reactions	13	15	10	2	1	0	0	32	0	1	1	0	0	0	0	4	0	0	0	0	45	0	0	31	13	0	0	9	6	11	0	7	7	3	0	0	9	0	0	1	0	0	0	1	0
3300020213_14	NA	3300020213_14__JGI_MAGs_NR_HQ-Freshwater.Genome.RAST.fbamodel	Freshwater	Gene_associated_functional_reactions	12	16	5	1	1	0	0	32	0	2	2	0	0	0	0	1	0	0	0	0	49	0	0	41	15	0	0	14	12	11	0	4	9	2	0	0	4	0	10	1	0	1	0	2	0
3300020214_14	NA	3300020214_14__JGI_MAGs_NR_HQ-Freshwater.Genome.RAST.fbamodel	Freshwater	Gene_associated_functional_reactions	13	12	9	2	1	1	0	32	0	1	0	0	0	0	0	1	0	0	0	0	37	0	0	23	18	0	0	15	13	3	0	14	9	1	0	0	21	0	0	0	0	1	0	1	0
3300020214_21	NA	3300020214_21__JGI_MAGs_NR_HQ-Freshwater.Genome.RAST.fbamodel	Freshwater	Gene_associated_functional_reactions	16	15	7	2	1	1	0	13	0	0	0	0	0	0	0	3	0	0	0	0	39	0	0	18	12	0	0	15	15	9	0	11	9	0	0	0	16	0	9	1	0	1	0	0	0
3300020214_26	NA	3300020214_26__JGI_MAGs_NR_HQ-Freshwater.Genome.RAST.fbamodel	Freshwater	Gene_associated_functional_reactions	10	10	8	1	0	1	0	5	18	24	3	0	0	0	0	3	0	0	0	0	42	0	0	24	14	0	0	16	10	12	0	13	13	3	0	0	14	0	8	0	0	1	0	3	0
3300020214_30	NA	3300020214_30__JGI_MAGs_NR_HQ-Freshwater.Genome.RAST.fbamodel	Freshwater	Gene_associated_functional_reactions	15	10	12	3	1	1	0	32	0	2	2	0	0	0	0	1	0	0	0	0	27	0	0	26	18	0	0	12	6	10	0	8	7	1	0	0	15	0	0	0	0	0	0	1	0
3300020214_33	NA	3300020214_33__JGI_MAGs_NR_HQ-Freshwater.Genome.RAST.fbamodel	Freshwater	Gene_associated_functional_reactions	14	10	8	2	1	1	0	12	2	2	1	0	0	0	0	1	0	0	0	0	25	0	0	20	15	0	0	15	10	11	0	17	7	0	0	0	22	0	0	1	0	1	0	0	0
3300020214_35	NA	3300020214_35__JGI_MAGs_NR_HQ-Freshwater.Genome.RAST.fbamodel	Freshwater	Gene_associated_functional_reactions	14	11	8	2	1	1	0	32	0	1	1	0	0	0	0	1	0	0	0	0	30	0	0	20	15	0	0	13	12	9	0	13	7	1	0	0	19	0	9	1	0	1	0	1	0
3300020215_14	NA	3300020215_14__JGI_MAGs_NR_HQ-Soil.Genome.RAST.fbamodel	Soil	Gene_associated_functional_reactions	15	10	11	2	2	2	0	32	0	0	0	0	0	0	0	5	0	0	0	0	34	0	0	22	12	0	0	10	14	3	0	9	12	0	0	0	15	0	10	1	0	1	0	0	0
3300020219_12	NA	3300020219_12__JGI_MAGs_NR_HQ-Freshwater.Genome.RAST.fbamodel	Freshwater	Gene_associated_functional_reactions	19	11	11	1	1	1	0	12	0	1	0	0	0	0	0	1	0	0	0	0	49	0	0	37	19	0	0	19	12	7	0	11	9	0	0	0	18	0	7	0	0	0	0	1	0
3300020220_60	NA	3300020220_60__JGI_MAGs_NR_HQ-Freshwater.Genome.RAST.fbamodel	Freshwater	Gene_associated_functional_reactions	13	6	5	3	2	0	0	13	0	0	0	0	0	0	0	2	0	0	0	0	28	0	0	18	16	0	0	10	14	3	0	13	11	0	0	0	17	0	9	1	0	1	0	0	0
3300020220_63	NA	3300020220_63__JGI_MAGs_NR_HQ-Freshwater.Genome.RAST.fbamodel	Freshwater	Gene_associated_functional_reactions	16	14	17	4	3	1	0	32	3	8	0	0	0	0	0	6	0	0	0	0	50	0	0	27	16	1	0	23	8	0	0	7	12	2	0	0	20	0	10	1	0	1	0	2	0
3300020220_64	NA	3300020220_64__JGI_MAGs_NR_HQ-Freshwater.Genome.RAST.fbamodel	Freshwater	Gene_associated_functional_reactions	15	12	6	2	2	2	0	32	3	7	1	0	0	0	0	4	0	0	0	0	33	0	0	21	13	0	0	18	12	7	0	13	8	1	0	0	18	0	9	0	0	1	0	1	0
3300020220_65	NA	3300020220_65__JGI_MAGs_NR_HQ-Freshwater.Genome.RAST.fbamodel	Freshwater	Gene_associated_functional_reactions	14	5	10	2	1	2	0	13	0	0	0	0	0	0	0	2	0	0	0	0	40	0	0	18	16	0	0	14	9	3	0	9	9	0	0	0	18	0	0	1	0	0	0	0	0
3300020221_34	NA	3300020221_34__JGI_MAGs_NR_HQ-Freshwater.Genome.RAST.fbamodel	Freshwater	Gene_associated_functional_reactions	14	12	10	1	1	0	0	32	0	2	0	0	0	0	0	1	0	0	0	0	58	0	0	51	17	0	0	13	8	12	0	4	9	1	0	0	19	0	0	1	0	1	0	2	0
3300020221_44	NA	3300020221_44__JGI_MAGs_NR_HQ-Freshwater.Genome.RAST.fbamodel	Freshwater	Gene_associated_functional_reactions	11	10	9	2	1	1	0	31	0	0	0	0	0	0	0	3	0	0	0	0	46	0	0	49	11	0	0	17	12	3	0	13	9	0	0	0	4	0	10	1	0	1	0	0	0
3300020221_46	NA	3300020221_46__JGI_MAGs_NR_HQ-Freshwater.Genome.RAST.fbamodel	Freshwater	Gene_associated_functional_reactions	10	5	6	2	1	1	0	3	0	3	2	0	0	0	0	1	0	0	0	0	33	0	0	22	15	0	0	12	12	8	0	13	10	1	0	0	15	0	9	1	0	1	0	1	0
3300020222_39	NA	3300020222_39__JGI_MAGs_NR_HQ-Freshwater.Genome.RAST.fbamodel	Freshwater	Gene_associated_functional_reactions	9	10	5	2	1	1	0	12	2	2	0	0	0	0	0	0	0	0	0	0	35	0	0	27	13	0	0	8	5	2	0	2	6	0	0	0	6	0	0	0	0	0	0	1	0
3300020262_3	NA	3300020262_3__JGI_MAGs_NR_HQ-Marine.Genome.RAST.fbamodel	Marine	Gene_associated_functional_reactions	13	12	6	2	1	1	0	3	14	21	3	0	0	0	0	2	0	0	0	0	47	0	0	32	12	0	0	18	13	11	0	14	9	3	0	0	21	0	10	1	0	1	0	3	0
3300020291_2	NA	3300020291_2__JGI_MAGs_NR_HQ-Marine.Genome.RAST.fbamodel	Marine	Gene_associated_functional_reactions	9	3	3	1	1	2	0	5	17	21	1	0	0	0	0	1	0	0	0	0	44	0	0	31	10	0	0	9	6	9	0	2	5	3	0	0	6	0	0	1	0	0	0	2	0
3300020295_11	NA	3300020295_11__JGI_MAGs_NR_HQ-Marine.Genome.RAST.fbamodel	Marine	Gene_associated_functional_reactions	8	10	4	1	1	1	0	5	6	7	0	0	0	0	0	4	0	0	0	0	53	0	0	51	16	0	0	6	4	10	0	6	3	0	0	0	14	0	0	1	0	1	0	0	0
3300020295_5	NA	3300020295_5__JGI_MAGs_NR_HQ-Marine.Genome.RAST.fbamodel	Marine	Gene_associated_functional_reactions	15	10	7	1	1	0	0	32	3	5	2	0	0	0	0	4	0	0	0	0	57	0	0	40	17	0	0	15	11	11	0	12	13	1	0	0	19	0	10	1	0	1	0	1	0
3300020333_14	NA	3300020333_14__JGI_MAGs_NR_HQ-Marine.Genome.RAST.fbamodel	Marine	Gene_associated_functional_reactions	11	11	6	2	1	2	0	32	0	0	0	0	0	0	0	1	0	0	0	0	37	0	0	21	15	0	0	11	9	3	0	13	9	0	0	0	14	0	0	1	0	1	0	0	0
3300020364_18	NA	3300020364_18__JGI_MAGs_NR_HQ-Marine.Genome.RAST.fbamodel	Marine	Gene_associated_functional_reactions	13	10	8	0	1	0	0	30	3	5	0	0	0	0	0	4	0	0	0	0	55	0	0	31	17	0	0	15	9	9	0	10	13	1	0	0	21	0	10	0	0	1	0	1	0
3300020364_24	NA	3300020364_24__JGI_MAGs_NR_HQ-Marine.Genome.RAST.fbamodel	Marine	Gene_associated_functional_reactions	11	14	4	2	1	1	0	32	0	2	2	0	0	0	0	0	0	0	0	0	17	0	0	24	8	0	0	8	3	6	0	3	3	1	0	0	6	0	0	0	0	0	0	1	0
3300020364_5	NA	3300020364_5__JGI_MAGs_NR_HQ-Marine.Genome.RAST.fbamodel	Marine	Gene_associated_functional_reactions	12	10	10	2	0	1	0	32	3	5	0	0	0	0	0	1	0	0	0	0	47	0	0	25	14	0	0	18	9	9	0	14	9	1	0	0	13	0	4	0	0	0	0	2	0
3300020367_2	NA	3300020367_2__JGI_MAGs_NR_HQ-Marine.Genome.RAST.fbamodel	Marine	Gene_associated_functional_reactions	13	12	5	1	1	1	0	32	0	2	2	0	0	0	0	3	0	0	0	0	52	0	0	49	15	0	0	12	6	11	0	4	7	4	0	0	7	0	0	0	0	0	0	2	0
[truncated: 1,700 more rows]
[truncated: 419 more columns]

## Sheet: 3-Ref Genomes pathway Analysis
Representatives per enviroment
	Counts
Wastewater	6
[truncated: 93 more rows]
[truncated: 415 more columns]

## Sheet: 4-Ref Genome GAFR Data
Model_name	RefSeq_Accession	biome	Class	Glycolysis / Gluconeogenesis	Citrate cycle (TCA cycle)	Pentose phosphate pathway	Pentose and glucuronate interconversions	Fructose and mannose metabolism	Galactose metabolism	Ascorbate and aldarate metabolism	Fatty acid biosynthesis	Fatty acid elongation	Fatty acid degradation	Synthesis and degradation of ketone bodies	Cutin, suberine and wax biosynthesis	Steroid biosynthesis	Primary bile acid biosynthesis	Secondary bile acid biosynthesis	Ubiquinone and other terpenoid-quinone biosynthesis	Steroid hormone biosynthesis	Oxidative phosphorylation	Photosynthesis	Photosynthesis - antenna proteins	Purine metabolism	Puromycin biosynthesis	Caffeine metabolism	Pyrimidine metabolism	Alanine, aspartate and glutamate metabolism	Tetracycline biosynthesis	Aflatoxin biosynthesis	Glycine, serine and threonine metabolism	Cysteine and methionine metabolism	Valine, leucine and isoleucine degradation	Geraniol degradation	Valine, leucine and isoleucine biosynthesis	Lysine biosynthesis	Lysine degradation	Penicillin and cephalosporin biosynthesis	beta-Lactam resistance	Arginine and proline metabolism	Clavulanic acid biosynthesis	Histidine metabolism	Tyrosine metabolism	DDT degradation	Phenylalanine metabolism	Chlorocyclohexane and chlorobenzene degradation	Benzoate degradation	Bisphenol degradation	Fluorobenzoate degradation
[truncated: 606 more rows]
[truncated: 418 more columns]

[truncated: 15 more sheets: 5-MAGvsRef correlation, 6-MAGvsRef Pathway Analysis , 7-MAGvsRef Data , 8-Arthropoda, 9-Built environment, 10-Deep subsurface, 11-Freshwater, 12-Human, 13-Mammals, 14-Marine, 15-Non-marine Saline and Alkali, 16-Plants, 17-Soil, 18-Thermal springs, 19-Wastewater]
